# Supplementary material for: Proof of concept study: Testing human volatile organic compounds as tools for age classification of films
Source: PLoS One. 2018 Oct 11;13(10):e0203044. doi: 10.1371/journal.pone.0203044 (PMC6181293; doi:10.1371/journal.pone.0203044)
Supplement: S2 Table — (TXT) [file pone.0203044.s002.txt]

	Standard deviation	Skewness	Kurtosis	Change Increased	Change Decreased	Number of length 1 peaks	First peak	Number of length 3 peaks	Sum heigth	Peak width 1	Peak width 2	Peak width 3	Peak width 4	Peak width 5	Peak height 1	Peak height 2	Peak height 3	Peak height 4	Peak height 5
co2	0.000204495	-0.155831705	3.424226231	0.020748872	0.01680262	0.072251408	14.62222222	0.0520968	0.000964866	16.18518519	16.04444444	15.4962963	15.51111111	15	0.000456173	0.000355421	0.000290529	0.000230584	0.00017281
m31.0178	6.54E-09	0.349252738	4.50900096	6.37E-07	6.74E-07	0.196930459	28.25925926	0.03192996	5.16E-08	10.08888889	9.837037037	9.622222222	9.148148148	7.488888889	1.76E-08	9.90E-09	7.09E-09	4.90E-09	3.07E-09
m33.0335	2.59E-08	-0.240991512	3.483255663	2.33E-06	2.35E-06	0.194846936	23.19259259	0.031970147	1.93E-07	9.874074074	9.22962963	9.681481481	8.82962963	8.311111111	7.44E-08	5.12E-08	2.78E-08	1.96E-08	1.28E-08
m42.0423	4.10E-10	0.171173488	3.651671308	4.42E-08	3.90E-08	0.203483286	28.05185185	0.030566128	3.68E-09	9.859259259	9.251851852	8.977777778	8.318518519	7.325925926	1.03E-09	6.71E-10	5.23E-10	3.88E-10	2.25E-10
m43.0542	4.03E-09	0.697229117	5.798353799	3.35E-07	3.52E-07	0.185731831	24.42962963	0.029899698	2.14E-08	12.62222222	10.48148148	9.985185185	8.162962963	7.422222222	1.25E-08	3.98E-09	1.90E-09	1.03E-09	3.42E-10
m45.0335	5.07E-09	0.414791388	4.455692359	4.46E-07	4.87E-07	0.17486155	22.51111111	0.032296459	2.79E-08	11.9037037	10.60740741	10.58518519	10.57777778	9.103703704	1.46E-08	6.13E-09	4.10E-09	2.15E-09	1.08E-09
m47.0152	1.57E-09	-0.119576224	3.728796431	1.48E-07	1.73E-07	0.197126129	24.11851852	0.032554753	1.43E-08	9.303703704	9.718518519	9.192592593	8.896296296	7.948148148	3.72E-09	2.73E-09	1.98E-09	1.48E-09	1.03E-09
m47.0491	2.51E-08	0.645976551	5.127721167	2.13E-06	2.00E-06	0.119572939	22.97777778	0.038919008	1.15E-07	14.82222222	14.6962963	13.66666667	12.82962963	12.02222222	7.96E-08	3.45E-08	2.47E-08	1.75E-08	7.05E-09
m57.0699	1.54E-09	0.182543223	3.454408375	1.29E-07	1.51E-07	0.193913207	27.44444444	0.030480994	8.19E-09	10	9.422222222	9.311111111	8.82962963	7.918518519	3.30E-09	1.99E-09	1.33E-09	7.86E-10	2.17E-10
m59.0491	1.06E-08	0.081962752	3.08658457	8.85E-07	8.38E-07	0.165964777	25.75555556	0.034031704	4.88E-08	11.08148148	11.80740741	11.35555556	10.31851852	9.637037037	2.14E-08	1.23E-08	6.47E-09	5.62E-09	5.76E-10
m61.0284	3.12E-09	0.52418001	4.580426287	3.12E-07	2.69E-07	0.189332891	24.75555556	0.029675886	1.48E-08	10.6	9.925925926	10.20740741	9.044444444	7.97037037	6.39E-09	4.33E-09	2.60E-09	1.21E-09	3.58E-10
m63.0084	2.22E-10	0.062160441	3.08215928	2.79E-08	2.09E-08	0.206584331	28.65925926	0.030898935	2.12E-09	8.903703704	9.207407407	8.740740741	8.555555556	7.303703704	5.12E-10	3.81E-10	3.03E-10	2.43E-10	1.76E-10
m63.0263	7.13E-10	0.073332287	3.070097109	6.12E-08	1.05E-07	0.202365626	26.98518519	0.031627962	6.63E-09	9.4	9.422222222	9.451851852	9.274074074	7.711111111	1.76E-09	1.28E-09	9.23E-10	6.64E-10	4.34E-10
m63.0463	3.33E-10	0.072758409	3.205917528	4.40E-08	2.99E-08	0.205310777	23.93333333	0.031035535	3.04E-09	9.540740741	9.259259259	9.274074074	8.4	7.948148148	7.86E-10	5.86E-10	4.28E-10	3.39E-10	2.26E-10
m65.0215	1.79E-09	0.749810756	5.662206924	1.55E-07	1.56E-07	0.186162995	23.96296296	0.02884567	6.97E-09	12.98518519	10.21481481	10.14814815	8.785185185	7.644444444	4.34E-09	2.15E-09	7.98E-10	1.45E-10	-2.40E-10
m65.0604	5.35E-10	0.436341402	4.907477596	5.13E-08	4.45E-08	0.184664975	24.51111111	0.033548662	3.85E-09	11.08888889	10.46666667	9.896296296	10.20740741	8.8	1.82E-09	7.33E-10	5.20E-10	3.27E-10	1.69E-10
m67.0542	3.13E-10	0.286758512	3.722220241	2.84E-08	3.13E-08	0.199120684	24.28888889	0.032149095	2.85E-09	9.42962963	9.57037037	9.844444444	8.896296296	8.525925926	8.77E-10	5.41E-10	3.82E-10	2.74E-10	1.87E-10
m69.0335	2.56E-10	0.01221957	2.963937157	3.48E-08	2.05E-08	0.203538578	28.35555556	0.03140591	2.54E-09	9.511111111	9.4	9.148148148	8.659259259	8.037037037	5.83E-10	4.49E-10	3.47E-10	2.40E-10	1.71E-10
m69.0699	2.79E-09	0.350781344	4.265364832	2.71E-07	2.62E-07	0.186782677	23.86666667	0.031645443	2.02E-08	10.67407407	10.04444444	10.22962963	9.562962963	8.696296296	6.49E-09	4.79E-09	3.52E-09	2.67E-09	1.68E-09
m71.0491	4.48E-10	0.052399216	2.989282574	4.19E-08	5.14E-08	0.203674714	23.96296296	0.031754529	4.19E-09	9.814814815	9.318518519	9.288888889	8.851851852	7.881481481	1.05E-09	8.20E-10	6.78E-10	5.24E-10	3.99E-10
m71.0855	4.94E-10	0.102757742	3.014791752	4.48E-08	4.91E-08	0.201934816	28.95555556	0.028749177	3.75E-09	9.155555556	9.125925926	9.051851852	8.103703704	6.985185185	1.14E-09	8.07E-10	4.76E-10	3.04E-10	1.58E-10
m73.0648	2.07E-09	0.366551989	4.927648555	1.77E-07	1.91E-07	0.194856435	30.72592593	0.029528075	1.09E-08	10.11851852	10.06666667	9.511111111	8.777777778	7.288888889	3.62E-09	2.29E-09	1.52E-09	8.97E-10	2.24E-10
m75.0440	6.64E-10	0.221147924	3.430371803	8.36E-08	5.67E-08	0.201257603	27.08148148	0.030376956	5.59E-09	9.622222222	9.155555556	9.525925926	8.459259259	7.296296296	1.71E-09	1.23E-09	8.88E-10	6.54E-10	4.36E-10
m77.0536	1.38E-10	0.033272092	2.949823842	1.40E-08	1.50E-08	0.202854974	28.05185185	0.031836691	1.45E-09	9.2	9.422222222	9.259259259	8.711111111	8.259259259	3.26E-10	2.57E-10	2.02E-10	1.61E-10	1.14E-10
m79.0542	1.27E-09	0.229099427	3.202936159	1.54E-07	1.12E-07	0.194788199	30.61481481	0.029926324	8.66E-09	9.866666667	9.851851852	9.881481481	9.281481481	8.088888889	3.01E-09	2.07E-09	1.45E-09	9.20E-10	5.12E-10
m83.0455	3.72E-10	0.079074817	3.061620198	3.61E-08	4.49E-08	0.203378434	26.1037037	0.031905681	3.60E-09	9.481481481	9.274074074	9.177777778	8.6	7.777777778	8.94E-10	6.98E-10	5.39E-10	3.72E-10	2.37E-10
m83.0855	7.07E-10	0.214988095	3.432264521	8.90E-08	6.21E-08	0.19920817	26.93333333	0.030445979	5.66E-09	9.325925926	9.97037037	8.992592593	8.592592593	7.940740741	1.75E-09	1.15E-09	8.82E-10	6.35E-10	3.79E-10
m85.0648	3.11E-10	0.029814675	3.074444823	3.91E-08	2.77E-08	0.204382141	25.45925926	0.030962531	2.89E-09	9.474074074	9.325925926	8.918518519	8.014814815	7.303703704	7.47E-10	5.73E-10	4.16E-10	3.06E-10	2.04E-10
m85.1012	3.06E-10	-0.013824069	2.810129394	3.20E-08	2.98E-08	0.203280435	22.11111111	0.031322204	2.56E-09	9.281481481	9.125925926	8.607407407	8.503703704	7.592592593	6.48E-10	4.73E-10	3.54E-10	2.68E-10	1.61E-10
m87.0441	4.93E-10	0.085084222	3.093156144	6.58E-08	3.62E-08	0.204024198	25.77037037	0.031091519	4.35E-09	9.311111111	9.422222222	8.881481481	8.614814815	7.540740741	1.15E-09	8.65E-10	6.73E-10	4.60E-10	3.12E-10
m87.0804	3.22E-10	0.013932157	3.089658661	3.65E-08	3.29E-08	0.203867237	29.08888889	0.031189397	2.99E-09	9.414814815	9.6	8.866666667	8.755555556	7.837037037	7.49E-10	5.78E-10	4.40E-10	3.40E-10	2.08E-10
m89.0597	5.90E-10	0.297683218	3.531869765	4.96E-08	7.30E-08	0.197676197	28.02962963	0.031330568	3.99E-09	9.762962963	9.651851852	9.192592593	8.948148148	7.940740741	1.54E-09	9.76E-10	5.70E-10	3.59E-10	1.85E-10
m93.0699	2.53E-09	0.358166514	3.18889939	2.28E-07	2.60E-07	0.183411256	25.28148148	0.030324284	1.30E-08	10.4962963	10.7037037	10.26666667	9.859259259	8.355555556	5.80E-09	3.49E-09	1.94E-09	9.26E-10	6.67E-10
m95.0129	4.40E-10	0.105914344	3.034732138	5.80E-08	3.81E-08	0.202249476	25.94074074	0.03204235	4.19E-09	9.6	9.548148148	8.851851852	8.97037037	7.451851852	1.07E-09	8.01E-10	6.59E-10	4.67E-10	3.46E-10
m95.0491	5.38E-10	0.041845518	3.043874337	4.93E-08	6.37E-08	0.205958449	31.80740741	0.030489498	4.55E-09	9.044444444	9.222222222	8.844444444	8.414814815	6.948148148	1.20E-09	9.11E-10	7.30E-10	5.55E-10	3.77E-10
m95.0855	1.10E-09	0.538679111	4.039576386	9.28E-08	9.67E-08	0.188555255	24.5037037	0.031802308	7.99E-09	10.22222222	10.6	10.31851852	9.6	8.644444444	3.88E-09	1.63E-09	9.26E-10	4.08E-10	1.46E-10
m97.0298	5.52E-10	0.013748948	3.104859865	6.92E-08	4.75E-08	0.20408392	30.06666667	0.029758382	4.43E-09	10.08148148	9.62962963	8.814814815	8.140740741	7.125925926	1.35E-09	9.70E-10	5.90E-10	4.04E-10	2.77E-10
m97.0661	3.55E-10	0.030182943	3.098437119	3.34E-08	3.88E-08	0.20624914	26.85925926	0.031108323	3.25E-09	9.177777778	9.511111111	9.051851852	8.422222222	7.318518519	8.01E-10	6.33E-10	4.97E-10	3.28E-10	1.91E-10
m97.1012	3.87E-10	0.021363569	3.065805	3.90E-08	4.89E-08	0.20780004	30.93333333	0.030452083	3.37E-09	9.237037037	9.014814815	8.651851852	7.985185185	7.118518519	8.80E-10	6.64E-10	5.20E-10	3.53E-10	2.52E-10
m99.0440	2.73E-10	0.029068486	3.047110207	3.24E-08	2.98E-08	0.202134287	26.55555556	0.03226965	2.83E-09	9.407407407	9.266666667	9.177777778	8.881481481	8.081481481	6.62E-10	4.79E-10	3.74E-10	2.93E-10	2.20E-10
m99.0804	3.29E-10	0.023698946	3.105826347	3.49E-08	3.64E-08	0.202063338	27.95555556	0.032403933	3.14E-09	9.244444444	9.340740741	9.007407407	9.222222222	8.051851852	8.15E-10	6.06E-10	4.78E-10	3.41E-10	2.47E-10
m101.0597	4.92E-10	0.016078351	3.039167479	6.82E-08	4.33E-08	0.205957313	28.34814815	0.029466381	4.54E-09	9.037037037	9.133333333	8.688888889	7.888888889	6.948148148	1.18E-09	8.42E-10	6.43E-10	4.85E-10	3.63E-10
m101.0961	3.01E-10	0.07907808	3.106892877	2.40E-08	4.45E-08	0.206004244	29.08888889	0.032116011	2.80E-09	9.111111111	9.140740741	9.281481481	8.755555556	7.733333333	7.08E-10	5.35E-10	4.05E-10	2.86E-10	2.19E-10
m103.0780	2.81E-10	0.122523851	3.298788356	3.13E-08	2.47E-08	0.206296391	26.34814815	0.029681649	2.66E-09	9.496296296	9.614814815	8.762962963	8.148148148	7.607407407	6.75E-10	4.84E-10	3.44E-10	2.55E-10	1.46E-10
m107.0855	2.61E-09	0.26343107	3.331057077	2.47E-07	2.42E-07	0.191457435	24.63703704	0.030144325	1.43E-08	10.11111111	10.25185185	10.11111111	9.259259259	8.118518519	5.89E-09	3.80E-09	2.45E-09	1.40E-09	9.28E-10
m109.1076	4.73E-10	0.035999529	3.17622523	6.32E-08	4.77E-08	0.20474533	22.67407407	0.031147628	3.73E-09	9.481481481	9.162962963	9.081481481	8.422222222	7.896296296	1.12E-09	8.11E-10	5.27E-10	3.83E-10	2.36E-10
m111.0363	2.43E-10	0.009471024	3.043025242	2.79E-08	2.18E-08	0.202401781	24.20740741	0.03353139	2.46E-09	9.362962963	9.311111111	9.259259259	8.674074074	8.051851852	5.95E-10	4.49E-10	3.65E-10	2.83E-10	2.21E-10
m111.0800	2.95E-10	0.046574687	3.11916403	2.88E-08	3.66E-08	0.20565325	28.35555556	0.030392241	2.78E-09	9.481481481	8.97037037	8.518518519	8.674074074	7.777777778	6.90E-10	5.39E-10	4.09E-10	3.08E-10	2.31E-10
m111.1178	3.42E-10	0.059595358	3.13231711	5.31E-08	3.25E-08	0.20380791	25.88148148	0.032175862	3.28E-09	9.333333333	9.251851852	9.274074074	8.6	7.977777778	7.92E-10	6.26E-10	5.24E-10	4.12E-10	3.13E-10
m114.0930	3.13E-10	0.0182602	3.057475378	3.40E-08	3.39E-08	0.204184055	28.92592593	0.030927997	3.23E-09	9.266666667	9.414814815	9.377777778	8.903703704	8.17037037	7.49E-10	5.90E-10	4.48E-10	3.66E-10	2.77E-10
m115.0754	3.61E-10	0.007275885	3.034927066	4.50E-08	4.22E-08	0.204206375	25.71111111	0.032867323	3.53E-09	9.451851852	8.785185185	8.903703704	8.651851852	8.207407407	8.95E-10	6.78E-10	5.49E-10	4.43E-10	3.06E-10
m115.1117	2.95E-10	0.100413293	3.028723658	3.27E-08	2.90E-08	0.205559619	28.97037037	0.031182064	2.98E-09	9.288888889	9.37037037	9.348148148	8.496296296	7.511111111	7.04E-10	5.41E-10	4.12E-10	3.14E-10	2.33E-10
m121.1012	1.76E-09	0.221862971	2.948830039	1.46E-07	2.05E-07	0.200182782	32.27407407	0.029611131	1.20E-08	9.266666667	9.296296296	9.592592593	8.207407407	7.296296296	3.55E-09	2.57E-09	1.33E-09	9.43E-10	6.16E-10
m135.1168	4.96E-10	0.185778486	3.17208242	5.54E-08	4.79E-08	0.199253519	26.43703704	0.031955095	4.42E-09	10.14074074	9.555555556	9.681481481	8.822222222	8.192592593	1.20E-09	8.64E-10	6.14E-10	4.12E-10	2.99E-10
m137.1325	2.11E-08	0.843203512	4.795620696	1.60E-06	1.56E-06	0.144478036	21.91851852	0.035468341	1.39E-07	13.16296296	12.77777778	13.04444444	12.46666667	10.5037037	7.96E-08	3.07E-08	1.41E-08	4.43E-09	1.83E-09
m145.1150	5.26E-10	0.069234955	3.062886376	4.67E-08	7.07E-08	0.203766985	27.04444444	0.03205155	5.51E-09	8.992592593	9.17037037	8.807407407	8.518518519	8.459259259	1.23E-09	9.31E-10	7.75E-10	6.24E-10	4.81E-10
m235.2056	6.65E-10	0.012611707	2.967788956	9.02E-08	6.01E-08	0.202348099	29.54814815	0.030638668	5.38E-09	9.17037037	9.392592593	8.992592593	8.340740741	7.140740741	1.59E-09	1.17E-09	8.70E-10	5.95E-10	3.57E-10
m355.0698	4.86E-09	0.718026694	5.811550441	4.03E-07	4.29E-07	0.160453044	21.48888889	0.036212206	2.49E-08	12.67407407	11.63703704	11.46666667	11.14814815	10.51111111	1.36E-08	7.32E-09	4.19E-09	2.11E-09	8.33E-10
