# Supplementary material for: Proof of concept study: Testing human volatile organic compounds as tools for age classification of films
Source: PLoS One. 2018 Oct 11;13(10):e0203044. doi: 10.1371/journal.pone.0203044 (PMC6181293; doi:10.1371/journal.pone.0203044)
Supplement: S3 Table — (TXT) [file pone.0203044.s003.txt]

	Standard deviation	Skewness	Kurtosis	Change Increased	Change Decreased	Number of length 1 peaks	First peak	Number of length 3 peaks	Sum heigth	Peak width 1	Peak width 2	Peak width 3	Peak width 4	Peak width 5	Peak height 1	Peak height 2	Peak height 3	Peak height 4	Peak height 5
co2	0.000147454	0.631017443	2.837741579	0.017093466	0.014357348	0.013032478	6.994525222	0.008322644	0.000743139	7.079701049	6.617329879	5.723575328	6.070317637	4.961042259	0.000344028	0.000238803	0.000187623	0.000157419	0.000129922
m31.0178	9.70E-09	1.145442591	5.307367792	9.26E-07	1.43E-06	0.02104625	24.63311779	0.010579883	7.41E-08	3.196235348	2.732358359	2.766717616	3.003775034	4.313925156	2.63E-08	1.45E-08	9.44E-09	7.89E-09	6.26E-09
m33.0335	6.44E-08	0.664917018	1.96496194	5.07E-06	5.57E-06	0.020819596	20.96069395	0.008996061	4.46E-07	3.306325077	2.215753437	2.271339443	2.87173758	3.798009429	3.04E-07	1.78E-07	5.70E-08	3.85E-08	3.26E-08
m42.0423	7.05E-10	0.729563425	3.317078966	1.08E-07	8.19E-08	0.019060726	26.58619284	0.011280883	8.24E-09	3.165020957	2.832957735	2.973682241	3.333797646	4.284351306	1.99E-09	1.29E-09	1.15E-09	1.05E-09	5.24E-10
m43.0542	9.16E-09	1.284071395	7.062985895	7.45E-07	7.25E-07	0.026410903	20.64719299	0.009986369	6.10E-08	6.10586538	5.48927292	3.440290653	4.218310137	4.555571735	4.76E-08	9.65E-09	6.52E-09	4.61E-09	2.05E-09
m45.0335	5.26E-09	1.158852284	5.726718364	4.58E-07	8.13E-07	0.030668108	22.88187273	0.010253198	3.33E-08	4.938236549	3.713823102	3.635203468	4.573555831	4.967467408	2.40E-08	5.58E-09	4.45E-09	4.43E-09	3.63E-09
m47.0152	2.66E-09	0.760035501	2.974896012	2.54E-07	3.32E-07	0.020366999	26.09084355	0.010021584	2.73E-08	2.318884427	2.763438945	2.481262005	2.789302791	4.013630728	6.59E-09	4.31E-09	2.85E-09	2.34E-09	1.73E-09
m47.0491	7.82E-08	1.264535815	6.078078256	5.65E-06	7.69E-06	0.047131909	22.23298164	0.013234974	2.43E-07	7.208894451	7.563930584	6.026062797	7.828898572	6.792738294	1.98E-07	1.29E-07	1.01E-07	7.65E-08	1.65E-08
m57.0699	4.90E-09	0.713070858	3.036515305	3.10E-07	4.70E-07	0.020336306	24.16320957	0.010341118	1.56E-08	2.791244306	2.438701228	2.963626929	3.569231576	4.44208478	9.49E-09	4.06E-09	2.72E-09	1.44E-09	3.52E-09
m59.0491	3.81E-08	0.587693652	2.505144207	2.70E-06	2.54E-06	0.023605139	20.70743852	0.009562824	1.55E-07	3.521897072	3.700537065	3.349017826	3.302310028	6.008212548	7.26E-08	3.80E-08	3.97E-08	1.84E-08	2.13E-08
m61.0284	4.02E-09	0.920903209	6.206183836	5.24E-07	3.12E-07	0.022134715	20.72941045	0.009308383	1.87E-08	3.589370709	3.581939835	3.570392964	4.064529248	5.123753202	7.18E-09	5.58E-09	4.34E-09	3.06E-09	2.03E-09
m63.0084	3.50E-10	0.352774519	0.739347811	7.70E-08	2.40E-08	0.018997177	24.35930144	0.010578312	3.46E-09	2.430754671	2.440627202	2.825689621	3.092278942	3.949823488	7.76E-10	5.22E-10	4.53E-10	4.31E-10	4.09E-10
m63.0263	1.27E-09	0.373645335	0.800198271	1.32E-07	3.07E-07	0.018811171	23.63907251	0.009587691	1.14E-08	2.29925361	2.481172889	2.555995348	3.184452974	3.769212806	3.49E-09	2.34E-09	1.71E-09	1.26E-09	8.62E-10
m63.0463	6.40E-10	0.395937117	1.08881836	1.29E-07	4.46E-08	0.019050395	22.94581547	0.01027042	6.24E-09	2.377641384	2.409443371	2.392243778	3.299027446	4.026625042	1.60E-09	1.17E-09	8.38E-10	7.67E-10	6.49E-10
m65.0215	3.91E-09	1.186696688	6.552127044	3.73E-07	3.47E-07	0.028683483	21.88518459	0.009705905	1.56E-08	6.403106971	3.637255783	4.512864726	4.408921053	4.911859949	1.07E-08	6.60E-09	2.55E-09	1.67E-09	2.56E-09
m65.0604	6.63E-10	1.233560531	5.842950826	6.74E-08	5.69E-08	0.02818465	19.81175087	0.009975182	5.67E-09	3.919843636	3.529830236	3.081659938	3.838330437	3.719252051	3.69E-09	9.52E-10	8.28E-10	5.33E-10	4.24E-10
m67.0542	4.53E-10	0.716009839	2.29275486	2.97E-08	6.36E-08	0.02097502	21.55688991	0.009745309	4.83E-09	2.552554298	3.01127419	3.681066253	3.013091025	4.11192229	1.41E-09	8.74E-10	6.28E-10	5.50E-10	4.77E-10
m69.0335	3.83E-10	0.337176714	0.550680313	6.17E-08	2.82E-08	0.019431033	24.5577196	0.010471957	4.06E-09	2.154019729	2.574849655	2.892394862	3.280796597	3.704389102	8.73E-10	6.51E-10	5.03E-10	3.57E-10	3.23E-10
m69.0699	3.25E-09	0.824464833	5.832998609	3.65E-07	3.25E-07	0.022083709	21.02159515	0.0087733	2.84E-08	3.525662063	2.628394512	2.90378225	3.461100264	4.413808174	7.75E-09	5.87E-09	4.29E-09	3.72E-09	2.73E-09
m71.0491	7.70E-10	0.308086845	0.651891526	7.54E-08	1.14E-07	0.021479662	22.08579182	0.010157547	7.44E-09	2.560273963	2.248222687	2.619862896	3.130300921	4.166411269	1.89E-09	1.54E-09	1.32E-09	1.10E-09	9.71E-10
m71.0855	1.02E-09	0.468418874	0.697543598	7.31E-08	1.14E-07	0.021194862	25.65176281	0.010005708	8.85E-09	2.634066905	3.015951694	2.718972914	3.545596542	4.87452284	2.57E-09	1.97E-09	9.69E-10	8.08E-10	6.14E-10
m73.0648	3.70E-09	1.182004989	7.224937435	3.51E-07	3.12E-07	0.027379046	28.59507045	0.00998052	1.91E-08	3.260006071	3.332786025	2.74505435	5.015895132	5.090035139	5.63E-09	3.10E-09	2.36E-09	1.69E-09	2.03E-09
m75.0440	1.21E-09	0.43535719	1.509064761	2.21E-07	8.54E-08	0.018975323	24.4702231	0.009976558	1.13E-08	2.556427856	2.605581456	3.104713868	3.550831231	4.447159204	3.82E-09	2.86E-09	1.84E-09	1.51E-09	1.04E-09
m77.0536	2.52E-10	0.29737819	0.626808143	2.69E-08	3.27E-08	0.019751698	29.77059516	0.009699592	3.23E-09	2.025214195	2.525885885	2.815105743	3.199502449	3.665007917	5.64E-10	5.09E-10	4.15E-10	3.70E-10	3.34E-10
m79.0542	1.80E-09	0.546725558	1.165257204	4.31E-07	1.44E-07	0.022276377	31.14505907	0.009823117	1.37E-08	2.972008718	2.863873065	4.014994009	4.630611726	5.172352833	4.55E-09	3.32E-09	2.31E-09	1.82E-09	1.55E-09
m83.0455	6.35E-10	0.348145405	0.73865962	5.97E-08	7.69E-08	0.017998494	25.6186948	0.01145548	7.45E-09	1.915575795	2.672216447	2.585454914	3.618361136	3.943001862	1.60E-09	1.38E-09	1.24E-09	1.04E-09	4.12E-10
m83.0855	9.32E-10	0.625448905	1.932361519	2.45E-07	7.19E-08	0.020964722	22.98221246	0.01088717	9.71E-09	2.115435912	3.044301603	3.421826989	4.039536504	4.416324809	2.82E-09	1.56E-09	1.52E-09	1.10E-09	9.84E-10
m85.0648	6.15E-10	0.352801879	0.639962866	8.27E-08	5.46E-08	0.018472415	24.41976291	0.010526238	5.97E-09	2.079859459	2.524003068	2.654345499	3.808837299	3.976186717	1.40E-09	1.25E-09	7.83E-10	6.29E-10	3.50E-10
m85.1012	7.02E-10	0.25907244	0.50961105	6.01E-08	7.61E-08	0.018752464	21.18703725	0.011285955	5.20E-09	2.142852931	2.635661376	2.751109129	3.327573797	4.435770973	1.13E-09	7.13E-10	5.38E-10	4.63E-10	2.70E-10
m87.0441	8.78E-10	0.426978466	0.871842581	1.61E-07	4.45E-08	0.018055925	21.84167615	0.009724242	7.35E-09	2.441759418	2.463060427	2.269367233	3.252978395	4.084486418	1.87E-09	1.48E-09	1.19E-09	6.95E-10	5.14E-10
m87.0804	6.12E-10	0.411443453	1.131721408	9.02E-08	8.30E-08	0.019674788	30.27324977	0.009960944	6.57E-09	2.296607443	2.592181125	2.819971419	3.637422957	3.917445496	1.47E-09	1.20E-09	9.00E-10	8.37E-10	4.51E-10
m89.0597	8.85E-10	0.625411399	1.517339998	8.42E-08	1.52E-07	0.022318487	26.2615833	0.009723805	6.19E-09	2.413294668	2.963253855	2.983777772	3.959342849	4.08631309	2.44E-09	1.72E-09	9.77E-10	8.40E-10	7.32E-10
m93.0699	3.08E-09	0.615670766	1.366243541	2.79E-07	4.16E-07	0.025692228	25.20798613	0.009924231	1.72E-08	4.252960469	3.685538649	3.809258164	5.72134386	5.014109446	7.03E-09	4.74E-09	4.15E-09	3.47E-09	1.95E-09
m95.0129	8.45E-10	0.318200528	0.618698595	1.40E-07	5.25E-08	0.020343064	23.30004259	0.009352315	8.40E-09	2.486380814	2.424127843	2.638742686	3.32098875	4.16043647	2.03E-09	1.69E-09	1.52E-09	1.20E-09	1.16E-09
m95.0491	9.45E-10	0.319410533	0.578808633	8.98E-08	1.48E-07	0.018141221	31.08570154	0.009897823	7.95E-09	2.006953088	2.24495011	2.739611768	3.612551059	4.300847744	1.90E-09	1.54E-09	1.32E-09	1.10E-09	7.40E-10
m95.0855	2.19E-09	0.797492131	2.657588466	1.84E-07	1.63E-07	0.027876203	21.66428868	0.009243437	1.56E-08	3.682687749	3.681741963	4.080627424	4.820974076	4.25925974	9.68E-09	4.35E-09	1.85E-09	1.14E-09	1.33E-09
m97.0298	9.66E-10	0.433338813	0.924756638	2.05E-07	8.39E-08	0.020149787	35.29094425	0.010398461	9.96E-09	2.720984929	2.204949455	2.743201053	3.636799813	4.376718647	2.92E-09	2.25E-09	1.05E-09	8.84E-10	7.79E-10
m97.0661	6.72E-10	0.344690351	0.874177117	6.15E-08	8.34E-08	0.017287083	23.62365465	0.009758524	5.98E-09	2.272045126	2.570982351	2.578089419	3.391091637	4.042039997	1.35E-09	1.20E-09	1.03E-09	8.61E-10	2.77E-10
m97.1012	7.69E-10	0.372211711	0.751263221	6.82E-08	1.44E-07	0.01988246	31.74953284	0.011142219	6.54E-09	2.240093973	2.195603426	2.73539137	3.679278777	4.135849552	1.84E-09	1.42E-09	1.20E-09	7.63E-10	5.72E-10
m99.0440	5.06E-10	0.324367372	0.657503983	5.69E-08	7.80E-08	0.018471065	26.42637383	0.009397116	6.15E-09	2.382449186	1.970680616	2.365380493	2.415904552	3.781439061	1.42E-09	7.98E-10	6.61E-10	6.29E-10	5.74E-10
m99.0804	5.90E-10	0.362975831	0.766170855	8.83E-08	6.12E-08	0.018840421	25.58330457	0.010236566	5.55E-09	2.078556713	2.13416754	2.540702383	3.07291166	3.877448227	1.42E-09	9.59E-10	7.96E-10	5.02E-10	4.28E-10
m101.0597	9.74E-10	0.340792453	0.686893216	2.22E-07	5.76E-08	0.018794172	30.0815604	0.010576179	1.15E-08	2.27710017	2.218645546	2.79249171	3.443936195	4.349161042	2.51E-09	1.84E-09	1.75E-09	1.37E-09	1.19E-09
m101.0961	6.46E-10	0.315261045	0.769113804	3.33E-08	1.69E-07	0.019339229	23.68842109	0.010158653	5.88E-09	2.046718038	2.088214845	2.607829348	3.600304023	4.077971401	1.51E-09	1.12E-09	9.82E-10	6.83E-10	5.68E-10
m103.0780	5.14E-10	0.449935715	1.045075078	4.84E-08	5.33E-08	0.018695784	24.05569363	0.009565183	5.74E-09	2.476378175	2.668179505	2.88642579	3.531348984	4.170071577	1.27E-09	9.29E-10	5.33E-10	4.37E-10	3.66E-10
m107.0855	4.02E-09	0.6560185	1.500604653	4.16E-07	4.19E-07	0.023358865	19.96661669	0.009864848	2.24E-08	2.882439542	3.043756807	3.658289843	4.403124676	5.559786117	8.54E-09	6.13E-09	4.35E-09	3.66E-09	2.65E-09
m109.1076	8.41E-10	0.411382453	0.994858346	2.41E-07	1.41E-07	0.019412739	22.60723356	0.010512006	6.18E-09	2.355849664	2.536913766	2.659962551	3.351245406	4.272917271	2.14E-09	1.72E-09	7.33E-10	5.92E-10	5.81E-10
m111.0363	4.89E-10	0.290141019	0.627620114	7.63E-08	3.07E-08	0.018676378	25.83070494	0.011284687	5.45E-09	1.851209397	2.277294371	2.458500219	3.29818953	3.67589672	1.17E-09	8.30E-10	7.81E-10	7.07E-10	5.08E-10
m111.0800	5.47E-10	0.371746386	0.698645992	4.88E-08	1.29E-07	0.020142213	27.05562724	0.010502955	6.58E-09	2.455125166	2.321028917	2.742294093	3.674904059	4.370297757	1.31E-09	1.08E-09	9.26E-10	7.91E-10	7.11E-10
m111.1178	6.44E-10	0.38594074	1.053423039	2.53E-07	4.72E-08	0.018223404	21.38909328	0.009874221	6.38E-09	2.409558082	2.013827271	2.618617699	3.237375019	3.825419042	1.49E-09	1.29E-09	1.20E-09	9.25E-10	8.32E-10
m114.0930	5.46E-10	0.293296578	0.598240081	7.05E-08	6.24E-08	0.018058987	29.54344881	0.008859479	6.40E-09	2.315425237	2.071070043	2.544724325	2.854360566	3.629359429	1.47E-09	1.19E-09	8.81E-10	8.35E-10	7.85E-10
m115.0754	6.09E-10	0.34349875	0.611343366	1.49E-07	1.03E-07	0.017926745	25.95227154	0.010329149	7.35E-09	2.115043906	2.344842499	2.488403175	3.155943264	3.607819651	1.71E-09	1.22E-09	1.05E-09	8.48E-10	5.27E-10
m115.1117	6.06E-10	0.371110204	1.0500376	7.49E-08	4.77E-08	0.018664463	24.20094384	0.009824112	7.43E-09	2.648194729	2.108053997	2.75983592	3.296026722	4.205303451	1.35E-09	1.16E-09	9.56E-10	7.89E-10	6.23E-10
m121.1012	3.46E-09	0.402428968	0.746765195	2.89E-07	4.03E-07	0.021838208	30.17274386	0.010585574	2.07E-08	2.230052539	2.645960238	3.419208899	3.62020923	4.589205495	4.96E-09	3.51E-09	4.33E-09	2.34E-09	1.26E-09
m135.1168	8.78E-10	0.453210919	0.881252326	1.45E-07	1.04E-07	0.019097421	22.54501547	0.009083216	8.58E-09	3.030105074	2.581988897	2.933725287	3.051465678	4.122193838	1.88E-09	1.60E-09	1.21E-09	9.06E-10	6.28E-10
m137.1325	5.02E-08	0.967553284	3.47858281	3.26E-06	3.38E-06	0.039878306	19.07528363	0.011133406	3.80E-07	5.714876381	5.645849971	6.188418006	7.075077132	5.783241453	2.22E-07	1.06E-07	3.25E-08	2.55E-08	1.43E-08
m145.1150	1.51E-09	0.340174985	0.764942442	8.31E-08	3.05E-07	0.018101503	24.3941107	0.009461946	1.97E-08	1.952787125	2.166711315	2.41109468	2.788172921	3.487211097	3.35E-09	2.89E-09	2.46E-09	2.28E-09	2.12E-09
m235.2056	7.45E-10	0.364302942	0.688043206	1.94E-07	8.28E-08	0.018613188	31.66021057	0.010547733	7.13E-09	2.194092274	2.353455054	2.958661195	3.747960566	4.042983535	2.19E-09	1.60E-09	1.33E-09	7.83E-10	5.80E-10
m355.0698	6.85E-09	1.082155982	6.166202368	5.53E-07	6.47E-07	0.040904618	16.88321018	0.010699501	2.99E-08	5.677698753	4.506392487	4.439981175	4.79196859	5.154141454	2.58E-08	1.08E-08	6.11E-09	5.45E-09	4.98E-09
