# Supplementary material for: Proof of concept study: Testing human volatile organic compounds as tools for age classification of films
Source: PLoS One. 2018 Oct 11;13(10):e0203044. doi: 10.1371/journal.pone.0203044 (PMC6181293; doi:10.1371/journal.pone.0203044)
Supplement: S4 Table — (TXT) [file pone.0203044.s004.txt]

mass	compound	FSK0	FSK6	FSK12	FSK16
co2		0.55	0.53	0.75	0.15
m31.0178	Formaldehyde	0.55	0.71	0.48	0.39
m33.0335	Methanol	0.50	0.62	0.36	0.26
m42.0423	Acetonitrile	0.65	0.69	0.33	0.48
m43.0542	(iso)propyl fragment	0.51	0.67	0.52	0.22
m45.0335	Acetaldehyde	0.45	0.50	0.51	0.14
m47.0152	Ethanol	0.45	0.57	0.56	0.43
m47.0491		0.47	0.57	0.56	0.22
m57.0699	(iso)butyl fragment	0.61	0.67	0.37	0.35
m59.0491	Acetone	0.55	0.63	0.56	0.13
m61.0284	Acetic acid	0.54	0.54	0.55	0.32
m63.0084		0.52	0.66	0.48	0.58
m63.0263	Methyl mercaptane	0.55	0.76	0.40	0.44
m63.0463		0.47	0.55	0.47	0.60
m65.0215		0.74	0.79	0.40	0.17
m65.0604		0.36	0.64	0.58	0.16
m67.0542		0.40	0.65	0.47	0.52
m69.0335		0.54	0.66	0.56	0.41
m69.0699	Isorpene	0.84	0.74	0.70	0.25
m71.0491	Methyl vinyl ketone	0.47	0.63	0.39	0.37
m71.0855		0.44	0.46	0.53	0.69
m73.0648	Methyl ethyl ketone / Methacrolein	0.60	0.54	0.46	0.74
m75.0440	propionic acid/hydroxy acetone	0.46	0.66	0.33	0.36
m77.0536		0.45	0.55	0.57	0.38
m79.0542		0.56	0.62	0.53	0.42
m83.0455		0.38	0.40	0.70	0.60
m83.0855		0.60	0.59	0.49	0.52
m85.0648		0.48	0.45	0.60	0.30
m85.1012		0.47	0.56	0.37	0.29
m87.0441		0.36	0.45	0.49	0.38
m87.0804	pentanal	0.43	0.46	0.52	0.51
m89.0597	Butyric acid	0.49	0.63	0.59	0.22
m93.0699		0.51	0.56	0.52	0.43
m95.0129		0.51	0.51	0.50	0.47
m95.0491	phenol	0.53	0.54	0.69	0.29
m95.0855		0.53	0.54	0.70	0.55
m97.0298		0.34	0.47	0.55	0.47
m97.0661		0.38	0.52	0.71	0.55
m97.1012		0.54	0.49	0.52	0.26
m99.0440		0.41	0.46	0.58	0.34
m99.0804		0.44	0.50	0.67	0.44
m101.0597		0.45	0.51	0.60	0.47
m101.0961		0.53	0.52	0.64	0.54
m103.0780	Pentanoic acid	0.54	0.52	0.61	0.63
m107.0855		0.55	0.59	0.59	0.50
m109.1076		0.56	0.70	0.40	0.61
m111.0363		0.40	0.53	0.62	0.61
m111.0800		0.43	0.44	0.45	0.45
m111.1178		0.51	0.64	0.53	0.54
m114.0930		0.54	0.79	0.29	0.32
m115.0754		0.50	0.58	0.54	0.52
m115.1117		0.52	0.44	0.63	0.29
m121.1012		0.51	0.47	0.58	0.36
m135.1168		0.50	0.54	0.56	0.40
m137.1325	Sum of monoterpenes	0.60	0.58	0.64	0.66
m145.1150		0.40	0.33	0.61	0.69
m235.2056		0.51	0.55	0.73	0.48
m355.0698	Fragment of Decamethyl-pentacycosiloxane	0.54	0.73	0.59	0.38
