# Supplementary material for: Proof of concept study: Testing human volatile organic compounds as tools for age classification of films
Source: PLoS One. 2018 Oct 11;13(10):e0203044. doi: 10.1371/journal.pone.0203044 (PMC6181293; doi:10.1371/journal.pone.0203044)
Supplement: S7 Table — All dates in the ticket sale data and in the compounds tables are in local time (UTC+1). The units in the compound S9 and S10 Tables are in ppb besides for CO2 which is in ppm. (TXT) [file pone.0203044.s007.txt]

start	Film title	Number of viewers	Film length (min)	age recommendation
25.12.2013 12:10	Buddy	5	91	FSK 6
25.12.2013 14:50	Buddy	54	91	FSK 6
25.12.2013 17:35	Buddy	80	91	FSK 6
25.12.2013 20:20	Buddy	103	91	FSK 6
26.12.2013 19:30	Buddy	115	91	FSK 6
27.12.2013 19:30	Buddy	124	91	FSK 6
28.12.2013 19:30	Buddy	187	91	FSK 6
29.12.2013 19:30	Buddy	174	91	FSK 6
30.12.2013 19:30	Buddy	109	91	FSK 6
01.01.2014 19:30	Buddy	89	91	FSK 6
21.12.2013 22:20	Counselor	90	117	FSK 16
20.12.2013 14:10	Walking with Dinosaurs 3D	8	87	FSK 6
20.12.2013 19:40	Walking with Dinosaurs 3D	7	87	FSK 6
21.12.2013 19:40	Walking with Dinosaurs 3D	9	87	FSK 6
22.12.2013 14:10	Walking with Dinosaurs 3D	59	87	FSK 6
23.12.2013 14:10	Walking with Dinosaurs 3D	36	87	FSK 6
24.12.2013 14:10	Walking with Dinosaurs 3D	17	87	FSK 6
26.12.2013 16:50	Walking with Dinosaurs 3D	44	87	FSK 6
27.12.2013 16:50	Walking with Dinosaurs 3D	44	87	FSK 6
28.12.2013 16:50	Walking with Dinosaurs 3D	67	87	FSK 6
29.12.2013 16:50	Walking with Dinosaurs 3D	86	87	FSK 6
31.12.2013 16:50	Walking with Dinosaurs 3D	26	87	FSK 6
01.01.2014 13:55	Walking with Dinosaurs 3D	30	87	FSK 6
23.12.2013 19:35	Machete Kills	44	107	FSK 16
01.01.2014 16:25	The Secret Life of Walter Mitty	61	114	FSK 6
02.01.2014 17:15	The Secret Life of Walter Mitty	56	114	FSK 6
02.01.2014 20:15	The Secret Life of Walter Mitty	198	114	FSK 6
03.01.2014 17:15	The Secret Life of Walter Mitty	100	114	FSK 6
03.01.2014 20:15	The Secret Life of Walter Mitty	226	114	FSK 6
04.01.2014 17:15	The Secret Life of Walter Mitty	117	114	FSK 6
04.01.2014 20:15	The Secret Life of Walter Mitty	227	114	FSK 6
05.01.2014 17:15	The Secret Life of Walter Mitty	191	114	FSK 6
05.01.2014 20:15	The Secret Life of Walter Mitty	194	114	FSK 6
06.01.2014 20:15	The Secret Life of Walter Mitty	110	114	FSK 6
07.01.2014 17:15	The Secret Life of Walter Mitty	36	114	FSK 6
07.01.2014 20:15	The Secret Life of Walter Mitty	145	114	FSK 6
08.01.2014 20:15	The Secret Life of Walter Mitty	138	114	FSK 6
09.01.2014 20:35	Paranormal Activity: Ghost Dimension	71	114	FSK 16
10.01.2014 20:35	Paranormal Activity: Ghost Dimension	121	114	FSK 16
11.01.2014 20:35	Paranormal Activity: Ghost Dimension	197	114	FSK 16
10.01.2014 14:10	The Starving Games	43	113	FSK 12
11.01.2014 14:10	The Starving Games	60	113	FSK 12
26.12.2013 13:15	Hunger Games: Catching Fire	87	146	FSK 12
27.12.2013 13:15	Hunger Games: Catching Fire	96	146	FSK 12
28.12.2013 13:15	Hunger Games: Catching Fire	104	146	FSK 12
29.12.2013 13:15	Hunger Games: Catching Fire	182	146	FSK 12
30.12.2013 13:15	Hunger Games: Catching Fire	107	146	FSK 12
03.01.2014 13:45	Hunger Games: Catching Fire	73	146	FSK 12
04.01.2014 13:45	Hunger Games: Catching Fire	116	146	FSK 12
05.01.2014 13:45	Hunger Games: Catching Fire	183	146	FSK 12
