# Supplementary material for: Proof of concept study: Testing human volatile organic compounds as tools for age classification of films
Source: PLoS One. 2018 Oct 11;13(10):e0203044. doi: 10.1371/journal.pone.0203044 (PMC6181293; doi:10.1371/journal.pone.0203044)
Supplement: S8 Table — All dates in the ticket sale data and in the compounds tables are in local time (UTC+1). The units in the compound S9 and S10 Tables are in ppb besides for CO2 which is in ppm. (TXT) [file pone.0203044.s008.txt]

Start	Film title	Number of viewers	Film length (min)	age recommendation
21/12/2015 17:20	Help I’ve shrunk my teacher	68	125	FSK 0
23/12/2015 17:20	Help I’ve shrunk my teacher	80	125	FSK 0
25/12/2015 11:30	Help I’ve shrunk my teacher	2	125	FSK 0
26/12/2015 11:30	Help I’ve shrunk my teacher	23	125	FSK 0
27/12/2015 11:30	Help I’ve shrunk my teacher	32	125	FSK 0
28/12/2015 11:30	Help I’ve shrunk my teacher	60	125	FSK 0
29/12/2015 11:30	Help I’ve shrunk my teacher	45	125	FSK 0
30/12/2015 11:30	Help I’ve shrunk my teacher	61	125	FSK 0
31/12/2015 11:30	Help I’ve shrunk my teacher	12	125	FSK 0
02/01/2016 11:30	Help I’ve shrunk my teacher	41	125	FSK 0
03/01/2016 11:30	Help I’ve shrunk my teacher	47	125	FSK 0
04/01/2016 11:30	Help I’ve shrunk my teacher	152	125	FSK 0
05/01/2016 11:30	Help I’ve shrunk my teacher	89	125	FSK 0
06/01/2016 11:30	Help I’ve shrunk my teacher	71	125	FSK 0
07/01/2016 11:30	Help I’ve shrunk my teacher	73	125	FSK 0
08/01/2016 11:30	Help I’ve shrunk my teacher	77	125	FSK 0
09/01/2016 11:30	Help I’ve shrunk my teacher	29	125	FSK 0
10/01/2016 11:30	Help I’ve shrunk my teacher	26	125	FSK 0
19/12/2015 18:00	Star Wars: The Force Awakens	155	175	FSK 12
19/12/2015 22:30	Star Wars: The Force Awakens	137	175	FSK 12
20/12/2015 14:00	Star Wars: The Force Awakens	164	175	FSK 12
20/12/2015 22:30	Star Wars: The Force Awakens	95	175	FSK 12
21/12/2015 14:00	Star Wars: The Force Awakens	98	175	FSK 12
22/12/2015 14:00	Star Wars: The Force Awakens	174	175	FSK 12
22/12/2015 18:00	Star Wars: The Force Awakens	125	175	FSK 12
25/12/2015 14:00	Star Wars: The Force Awakens	67	175	FSK 12
25/12/2015 22:30	Star Wars: The Force Awakens	46	175	FSK 12
26/12/2015 14:00	Star Wars: The Force Awakens	110	175	FSK 12
26/12/2015 22:30	Star Wars: The Force Awakens	40	175	FSK 12
27/12/2015 14:00	Star Wars: The Force Awakens	186	175	FSK 12
27/12/2015 22:30	Star Wars: The Force Awakens	84	175	FSK 12
28/12/2015 14:00	Star Wars: The Force Awakens	133	175	FSK 12
28/12/2015 22:30	Star Wars: The Force Awakens	88	175	FSK 12
29/12/2015 14:00	Star Wars: The Force Awakens	176	175	FSK 12
29/12/2015 22:30	Star Wars: The Force Awakens	78	175	FSK 12
30/12/2015 14:00	Star Wars: The Force Awakens	147	175	FSK 12
30/12/2015 22:30	Star Wars: The Force Awakens	89	175	FSK 12
31/12/2015 14:00	Star Wars: The Force Awakens	96	175	FSK 12
01/01/2016 14:00	Star Wars: The Force Awakens	54	175	FSK 12
01/01/2016 22:30	Star Wars: The Force Awakens	22	175	FSK 12
02/01/2016 14:00	Star Wars: The Force Awakens	117	175	FSK 12
02/01/2016 22:30	Star Wars: The Force Awakens	97	175	FSK 12
03/01/2016 14:00	Star Wars: The Force Awakens	139	175	FSK 12
03/01/2016 22:30	Star Wars: The Force Awakens	18	175	FSK 12
04/01/2016 14:00	Star Wars: The Force Awakens	64	175	FSK 12
04/01/2016 22:30	Star Wars: The Force Awakens	14	175	FSK 12
05/01/2016 14:00	Star Wars: The Force Awakens	58	175	FSK 12
06/01/2016 14:00	Star Wars: The Force Awakens	63	175	FSK 12
07/01/2016 14:00	Star Wars: The Force Awakens	58	175	FSK 12
08/01/2016 14:00	Star Wars: The Force Awakens	68	175	FSK 12
09/01/2016 14:00	Star Wars: The Force Awakens	107	175	FSK 12
10/01/2016 14:00	Star Wars: The Force Awakens	133	175	FSK 12
25/12/2015 17:30	I’m off then	106	122	FSK 0
25/12/2015 20:00	I’m off then	119	122	FSK 0
26/12/2015 17:30	I’m off then	176	122	FSK 0
26/12/2015 20:00	I’m off then	137	122	FSK 0
27/12/2015 17:30	I’m off then	220	122	FSK 0
27/12/2015 20:00	I’m off then	144	122	FSK 0
28/12/2015 17:30	I’m off then	132	122	FSK 0
28/12/2015 20:00	I’m off then	170	122	FSK 0
29/12/2015 17:30	I’m off then	148	122	FSK 0
29/12/2015 20:00	I’m off then	201	122	FSK 0
30/12/2015 17:30	I’m off then	147	122	FSK 0
30/12/2015 20:00	I’m off then	169	122	FSK 0
31/12/2015 17:30	I’m off then	129	122	FSK 0
31/12/2015 20:00	I’m off then	207	122	FSK 0
01/01/2016 17:30	I’m off then	103	122	FSK 0
01/01/2016 20:00	I’m off then	38	122	FSK 0
02/01/2016 17:30	I’m off then	204	122	FSK 0
02/01/2016 20:00	I’m off then	206	122	FSK 0
03/01/2016 17:30	I’m off then	143	122	FSK 0
03/01/2016 20:00	I’m off then	55	122	FSK 0
04/01/2016 17:30	I’m off then	79	122	FSK 0
04/01/2016 20:00	I’m off then	56	122	FSK 0
05/01/2016 17:30	I’m off then	66	122	FSK 0
05/01/2016 20:00	I’m off then	76	122	FSK 0
06/01/2016 17:30	I’m off then	44	122	FSK 0
06/01/2016 20:00	I’m off then	62	122	FSK 0
07/01/2016 17:30	I’m off then	66	122	FSK 0
08/01/2016 17:30	I’m off then	55	122	FSK 0
08/01/2016 20:00	I’m off then	148	122	FSK 0
09/01/2016 17:30	I’m off then	107	122	FSK 0
09/01/2016 20:00	I’m off then	193	122	FSK 0
10/01/2016 17:30	I’m off then	111	122	FSK 0
10/01/2016 20:00	I’m off then	36	122	FSK 0
