# Supplementary material for: Proof of concept study: Testing human volatile organic compounds as tools for age classification of films
Source: PLoS One. 2018 Oct 11;13(10):e0203044. doi: 10.1371/journal.pone.0203044 (PMC6181293; doi:10.1371/journal.pone.0203044)
Supplement: S9 Table — All dates in the ticket sale data and in the compounds tables are in local time (UTC+1). The units in the compound S9 and S10 Tables are in ppb besides for CO2 which is in ppm. (TXT) [file pone.0203044.s009.txt]

dateandtime	co2	m31.0178	m33.0335	m42.0423	m43.0542	m45.0335	m47.0152	m47.0491	m57.0699	m59.0491	m61.0284	m63.0084	m63.0263	m63.0463	m65.0215	m65.0604	m67.0542	m69.0335	m69.0699	m71.0491	m71.0855	m73.0648	m75.0440	m77.0536	m79.0542	m83.0455	m83.0855	m85.0648	m85.1012	m87.0441	m87.0804	m89.0597	m93.0699	m95.0129	m95.0491	m95.0855	m97.0298	m97.0661	m97.1012	m99.0440	m99.0804	m101.0597	m101.0961	m103.0780	m107.0855	m109.1076	m111.0363	m111.0800	m111.1178
20/12/2013 11:54:48	450.8361206	16.06111825	84.30730196	0.237571547	2.698451233	5.146755984	1.698431182	4.123717119	1.343954221	3.436727065	3.940624309	0.036178773	0.173051036	0.066542541	0.870648345	0.07442613	0.073335639	0.041359714	1.018271646	0.18208219	0.128044273	1.63796697	0.235235099	0.015719106	0.633864154	0.05151072	0.242160186	0.056095775	0.0519942	0.148662332	0.06237914	0.094307117	0.961208604	0.042429421	0.077708857	0.087895853	0.096019891	0.039595576	0.077673767	0.021040727	0.044936211	0.083243439	0.043381269	0.024053518	0.789113245	0.039136725	0.022128212	0.016709687	0.042109066
20/12/2013 11:55:18	450.5176595	16.04153687	81.87528886	0.220893216	2.694689573	5.282631842	1.650182779	4.020190427	1.378973029	3.373111113	3.922061552	0.045186327	0.186822388	0.076072146	0.87324442	0.066838182	0.060901142	0.039785593	1.086030233	0.191096766	0.137128991	1.68900321	0.185883249	0.019379627	0.641316109	0.061484002	0.198667149	0.050880401	0.057844275	0.166375818	0.069107243	0.108813491	0.967491655	0.047365623	0.064023872	0.093977594	0.096309611	0.039971693	0.07533509	0.023380018	0.038243365	0.088315603	0.03865875	0.02624425	0.740614349	0.043773801	0.02413614	0.019083623	0.031789583
20/12/2013 11:55:48	449.9549967	15.65729547	83.73796084	0.266194597	2.643089389	5.157128085	1.667589303	4.026343167	1.399441695	3.458472591	3.8829717	0.033119137	0.126176961	0.092764815	0.852813707	0.052236273	0.081652928	0.040049748	1.005795328	0.20808044	0.145476391	1.621368786	0.224481052	0.015664634	0.618380244	0.069597478	0.212467428	0.040251331	0.05181448	0.161611087	0.054002015	0.107750286	0.951963431	0.059248301	0.085739703	0.085579883	0.093154098	0.042993116	0.080022729	0.024441879	0.047336995	0.085987985	0.039844154	0.027608697	0.770129883	0.049076575	0.015921677	0.023493705	0.04019708
20/12/2013 11:56:18	449.6039937	15.73435652	80.94821192	0.192721855	2.64584996	5.091261316	1.658998245	3.990008226	1.315051655	3.329814587	3.939519957	0.029870845	0.157435291	0.079577438	0.831699233	0.065813935	0.065778329	0.037227305	0.988102197	0.16772092	0.140405227	1.632456888	0.235907712	0.01158909	0.597998602	0.049901585	0.212513045	0.058496754	0.064347561	0.140565282	0.052884596	0.089061536	0.884331773	0.055813711	0.07018291	0.08320417	0.106602411	0.046117098	0.075389962	0.029420208	0.040299055	0.085828732	0.038827316	0.031602229	0.750467326	0.054533838	0.023036392	0.025578462	0.038091805
20/12/2013 11:56:48	448.860321	15.84802521	81.71715382	0.23122032	2.673485859	5.198248799	1.559221078	3.959420468	1.296445618	3.333268081	3.936673085	0.033526635	0.146880849	0.075555938	0.829254118	0.048621373	0.076283767	0.026130997	1.010329119	0.18662021	0.126042109	1.632380994	0.217293505	0.020181482	0.62338698	0.063611889	0.222351953	0.047238172	0.057906407	0.164656056	0.052393843	0.093207355	0.908600262	0.048263719	0.071100906	0.099872087	0.099529863	0.028169512	0.082613225	0.024592919	0.04161844	0.081631625	0.029680662	0.019221108	0.815740086	0.06277967	0.018614314	0.027687177	0.034628039
20/12/2013 11:57:18	448.5686646	15.08856858	81.10979956	0.196207611	2.588366442	5.16160577	1.702472266	3.967305912	1.339453961	3.344761136	3.855591427	0.039597312	0.156825315	0.064624488	0.844534941	0.050205595	0.069015407	0.049334629	0.881571657	0.180108661	0.155281398	1.634195515	0.193746072	0.013547321	0.57901206	0.046131344	0.220582479	0.05273204	0.056315001	0.155351134	0.048764184	0.103813729	0.968435837	0.035654411	0.086753987	0.080489229	0.091024841	0.03863475	0.072565912	0.02587859	0.039852722	0.079181115	0.037319556	0.021888964	0.735459136	0.057634326	0.014980237	0.029852846	0.040895588
20/12/2013 11:57:48	447.9910075	15.69977947	80.45839423	0.223740661	2.665968952	5.093095085	1.674062161	3.791983472	1.317994167	3.240728656	3.871495392	0.036858938	0.13339586	0.05883807	0.815970986	0.053784307	0.063114275	0.038369569	1.019616918	0.18222561	0.158366874	1.606233001	0.257713434	0.03181855	0.607461529	0.046396806	0.212984232	0.043712037	0.053871201	0.150155512	0.053179991	0.107270613	0.831759909	0.050163768	0.104575587	0.086996113	0.095908703	0.044599368	0.05269129	0.023353121	0.045760371	0.088211414	0.034293384	0.030653016	0.75147874	0.046620906	0.023588817	0.021989814	0.033495394
20/12/2013 11:58:18	447.5680033	15.68016901	80.4468024	0.23732369	2.628490248	5.234318175	1.65852474	3.727044631	1.341307824	3.239873935	3.927750277	0.027055433	0.135717035	0.078895264	0.830361215	0.048902927	0.072727246	0.043785314	0.916041553	0.163926781	0.149166068	1.512816803	0.235880743	0.020652239	0.622234783	0.038374202	0.221945055	0.056074831	0.056807392	0.151653523	0.048228019	0.090080066	0.890392537	0.044579384	0.082028872	0.077998888	0.1006533	0.037454373	0.064951526	0.0186676	0.039481919	0.084837748	0.04776968	0.022915017	0.733390473	0.043586815	0.021372737	0.015711704	0.033472496
20/12/2013 11:58:48	447.177002	15.09202214	79.79490943	0.215233549	2.601375865	5.112424233	1.663912054	3.813201883	1.327974186	3.338401235	3.803583359	0.033575379	0.197572403	0.066141949	0.774556692	0.060310551	0.059956047	0.03478708	0.932526699	0.191283358	0.141873422	1.628786611	0.275537642	0.025256014	0.561181916	0.050611345	0.209387144	0.048907829	0.047330532	0.154009653	0.039028602	0.083147556	0.932176006	0.050797915	0.09198048	0.10033862	0.095249178	0.048059897	0.079793006	0.022231198	0.038728202	0.094596762	0.031122724	0.041066588	0.76630838	0.057250561	0.015118976	0.021147356	0.023463602
20/12/2013 11:59:18	446.7776591	16.12715693	81.84084666	0.236361303	2.620688539	5.128062621	1.597230034	3.850108424	1.325335794	3.282188534	3.896189493	0.030933087	0.144512201	0.055291371	0.802210166	0.053864529	0.066551499	0.036371662	0.858616909	0.178793837	0.134381798	1.505820451	0.22353849	0.017010602	0.612088427	0.063924782	0.193552482	0.056380374	0.04954488	0.168949269	0.047839807	0.106540519	0.929295582	0.039697108	0.085559305	0.082484808	0.109700852	0.0343336	0.072133613	0.018637662	0.034467811	0.065487543	0.037813855	0.038966979	0.740097754	0.04704264	0.013482228	0.018537263	0.046313839
20/12/2013 11:59:48	446.6586711	14.95161568	79.29011545	0.20010618	2.628526419	5.084808029	1.694573024	3.745096005	1.336630637	3.207594191	3.840231682	0.029740837	0.144735429	0.067013753	0.808507367	0.050543639	0.069130157	0.028842401	0.919391086	0.185008384	0.137096773	1.570733149	0.237095704	0.015899034	0.555828144	0.058003247	0.21054885	0.057548338	0.05756518	0.144632822	0.046026189	0.103250108	0.951798968	0.054739604	0.085251852	0.088690308	0.084562636	0.040324298	0.074068251	0.027152247	0.043490202	0.074319089	0.033916802	0.025360274	0.707923055	0.052354606	0.019998826	0.016101152	0.033276366
20/12/2013 12:00:18	446.2175964	15.40438387	79.70176752	0.245070902	2.513884384	5.140524905	1.647280258	3.784946545	1.322314804	3.260049283	3.894867162	0.032043062	0.190747388	0.070572053	0.801270153	0.050836866	0.068040606	0.038672585	0.949500413	0.197394299	0.12470489	1.577856645	0.188819532	0.018958683	0.580029897	0.04898469	0.19938029	0.059680484	0.056725014	0.159624414	0.048226507	0.084089733	0.875492744	0.029602175	0.062082012	0.087102218	0.105675715	0.046445177	0.0775913	0.027760729	0.043030437	0.086551432	0.043944263	0.023711158	0.77627581	0.046527721	0.020732777	0.022975526	0.040844569
20/12/2013 12:01:18	445.5347519	14.64797218	78.44259827	0.210146271	2.538346512	4.970735687	1.585000132	3.731049474	1.335217748	3.157607477	3.883041836	0.040859699	0.165983913	0.071929715	0.770303127	0.056468606	0.073934447	0.030682169	0.930790085	0.196215317	0.144947021	1.572745271	0.209503011	0.014885037	0.616137383	0.049577959	0.208474295	0.045072682	0.059356841	0.135736738	0.050498565	0.087748995	0.850929431	0.043044651	0.063238116	0.078119485	0.094074561	0.040843487	0.071116508	0.027217649	0.045266076	0.075701306	0.029893114	0.03021815	0.720916231	0.049718155	0.018814274	0.018459026	0.038732395
20/12/2013 12:01:48	445.0913289	15.34860398	78.19204419	0.211106472	2.634817199	5.031519003	1.69862553	3.66417798	1.321668699	3.228538475	3.898959789	0.046049675	0.126125911	0.061784671	0.77507691	0.058399311	0.051710706	0.045121861	0.900540644	0.184659296	0.139718923	1.518872419	0.191328065	0.016253365	0.594553693	0.052582345	0.195308622	0.048514	0.051371932	0.150387904	0.051954392	0.093528089	0.916511569	0.062606052	0.069151649	0.073147248	0.091933063	0.037189355	0.087579794	0.029364331	0.029567732	0.070741313	0.037201341	0.029565456	0.800953068	0.048020584	0.008334777	0.021117895	0.033934925
20/12/2013 12:02:18	444.7160034	14.78370216	78.7976278	0.207172693	2.51266668	4.971822432	1.702219684	3.745845235	1.262990673	3.139490789	3.812185208	0.03273241	0.137948665	0.066496642	0.746336763	0.048445944	0.067766083	0.052452905	0.942910135	0.165480092	0.119948772	1.521568554	0.226986487	0.015500108	0.593687058	0.049912268	0.20008678	0.055097732	0.043267348	0.149868848	0.048034239	0.089290812	0.88837258	0.044768403	0.088967271	0.088342478	0.094362098	0.039413745	0.083793231	0.02219628	0.036753008	0.061092421	0.037199728	0.03069855	0.754397094	0.055615737	0.013346939	0.021305595	0.037040638
20/12/2013 12:02:48	444.411672	15.10151235	80.11999749	0.187576588	2.482992074	4.869254158	1.666160881	3.668106859	1.31624651	3.236986618	3.911702212	0.025257735	0.154926968	0.072187527	0.715166566	0.034733123	0.080689353	0.044372998	0.909071595	0.196223153	0.138929981	1.461727946	0.211320593	0.023852719	0.58020932	0.05836337	0.203167739	0.07628519	0.053519874	0.156753373	0.049957897	0.088677812	0.856105067	0.043653531	0.067291978	0.077742323	0.094956031	0.048243174	0.07495128	0.028482057	0.036227168	0.073149243	0.028665188	0.027516164	0.743431548	0.057781191	0.019732898	0.017907608	0.040255264
20/12/2013 12:03:18	443.9823405	14.74227366	77.24893212	0.22208898	2.557323064	4.925995997	1.610010812	3.636018195	1.290611948	3.206941712	3.769037234	0.033140803	0.174278174	0.073681933	0.721825107	0.064595827	0.065317236	0.04262038	0.949962349	0.173977832	0.118734614	1.479112593	0.196297708	0.018557021	0.59139336	0.053111077	0.223414687	0.058817762	0.069329043	0.158148412	0.056009081	0.085403813	0.857209968	0.045568727	0.09596746	0.103994984	0.097395329	0.038213536	0.069968963	0.032336946	0.029078447	0.084931126	0.03568691	0.026402758	0.70104245	0.057843596	0.010894606	0.014401926	0.04805701
20/12/2013 12:03:48	443.6263326	15.51747149	77.61749837	0.221139151	2.427600623	4.843053027	1.666350797	3.540379374	1.202383248	3.193350899	3.8215426	0.048749694	0.164712074	0.063676847	0.711592532	0.044520531	0.068720773	0.053325735	0.863028884	0.187946174	0.123403792	1.440851562	0.180641018	0.021496488	0.564770213	0.047526676	0.230780612	0.059247478	0.051933203	0.164408619	0.05274187	0.091686026	0.874380142	0.057699096	0.070082101	0.085312433	0.098071231	0.038822586	0.074191852	0.027653279	0.040620712	0.084085859	0.023105728	0.031664908	0.681244764	0.060896908	0.021950831	0.023378072	0.044610555
20/12/2013 12:04:18	443.223999	15.74889073	77.99785975	0.217372791	2.560176901	4.984009856	1.713286004	3.577337829	1.232665547	3.145304672	3.860597681	0.037484145	0.188203494	0.054452238	0.664763132	0.056346163	0.072868644	0.04612329	0.929810174	0.205601236	0.135997563	1.501775853	0.2517442	0.020143283	0.591865352	0.049970702	0.201051349	0.048479863	0.046181989	0.155507238	0.054767236	0.107931847	0.880215886	0.055846343	0.064370371	0.093109114	0.091258921	0.035305961	0.07989134	0.022117264	0.041719951	0.086040207	0.031227997	0.027196524	0.754591214	0.037116708	0.024115328	0.02549536	0.035695987
20/12/2013 12:04:48	442.9126689	15.14195519	76.15046764	0.214373129	2.475057393	4.857449505	1.601179035	3.550220848	1.220355426	3.169174247	3.852638706	0.028000305	0.141521855	0.05916071	0.708979529	0.05341057	0.052384696	0.036585179	0.981569743	0.151324804	0.143769946	1.41331779	0.250364534	0.019587314	0.59726391	0.053036295	0.206722282	0.053627305	0.050357318	0.124115775	0.048481189	0.089645873	0.835038058	0.04369225	0.083402742	0.083749881	0.091771353	0.042095441	0.069168767	0.030798912	0.035139354	0.07074917	0.027559077	0.026984108	0.717607172	0.052207559	0.014798165	0.023934262	0.037291923
20/12/2013 12:05:18	442.3736674	15.40894542	75.57724441	0.200896801	2.547586417	4.815148894	1.655870667	3.541338905	1.246203311	3.058086165	3.827579901	0.023421579	0.121994223	0.077313047	0.672001087	0.062702364	0.065863104	0.045730243	0.873019183	0.161115409	0.125311954	1.440642914	0.245445801	0.012489242	0.562110179	0.052892323	0.204971803	0.052667764	0.05447187	0.148927047	0.05643556	0.11539744	0.872904089	0.042479178	0.073046227	0.081378478	0.094252202	0.043790249	0.065159338	0.031182458	0.039653318	0.089225704	0.032220351	0.027735435	0.692669508	0.058423354	0.015277459	0.028517393	0.037430287
20/12/2013 12:05:48	441.9503276	14.94688026	75.65720171	0.202049339	2.477673986	4.949748789	1.66765108	3.504849389	1.226075847	3.166845438	3.827421464	0.052283157	0.159995952	0.062703658	0.612280015	0.038487151	0.067120118	0.039070331	0.929953063	0.182458576	0.138225779	1.506758791	0.226451676	0.016800071	0.566361345	0.05540245	0.198746199	0.059982484	0.056402216	0.149682504	0.046313034	0.114784834	0.859897061	0.050741691	0.066697213	0.081985753	0.113227809	0.042712939	0.083600807	0.021703124	0.043079093	0.080319102	0.02795518	0.034351975	0.702732387	0.044680852	0.016904542	0.023434981	0.034845956
20/12/2013 12:06:18	441.5786743	14.84387962	75.14286062	0.221705144	2.424911707	4.694170666	1.68161772	3.454193682	1.204833983	3.086130672	3.842983446	0.038281082	0.135576132	0.06979375	0.634390259	0.035198713	0.065433625	0.038459462	0.850058357	0.160316838	0.145735172	1.444340433	0.22949796	0.021005736	0.580442737	0.043287511	0.205075453	0.049141403	0.058641566	0.13537187	0.05419731	0.110889638	0.847898938	0.060722936	0.110587864	0.085129679	0.095186866	0.033947353	0.072526687	0.027452801	0.053419131	0.083708715	0.026279659	0.028010998	0.67409497	0.066326379	0.017861435	0.027522047	0.03996166
20/12/2013 12:06:48	441.1570028	15.31024865	74.93658677	0.226775257	2.485497526	4.644113398	1.775368361	3.422107094	1.201371132	3.051317065	3.733506077	0.041176345	0.179055633	0.068585722	0.641121577	0.03577155	0.071207803	0.035228443	0.888601143	0.184427151	0.128451239	1.43753021	0.219781822	0.019300933	0.589471565	0.052653975	0.203876914	0.058448024	0.046192858	0.143315343	0.051122634	0.098834756	0.818407638	0.038443733	0.072597443	0.08673591	0.096050614	0.034202937	0.075330658	0.024989932	0.04000365	0.069499587	0.030252693	0.027693599	0.721348873	0.037918567	0.019915248	0.024390649	0.039802781
20/12/2013 12:07:18	440.8690084	14.87729766	76.08700355	0.277160453	2.442823111	4.862216905	1.645108961	3.407914251	1.175883438	3.023707377	3.859681366	0.024328408	0.153420091	0.046382703	0.649239906	0.039286111	0.070548879	0.034308962	0.876612651	0.174250711	0.12609029	1.433122407	0.231451822	0.016798564	0.584312193	0.042464086	0.210152927	0.037181694	0.047162887	0.142331665	0.050718259	0.097882348	0.815466918	0.04150049	0.09019454	0.075195853	0.083649026	0.043876255	0.076277869	0.024264009	0.034614787	0.064608675	0.036229949	0.026581366	0.677433785	0.05629742	0.028261546	0.021187869	0.036994379
20/12/2013 12:07:48	440.5160014	15.18382277	74.9044319	0.238687355	2.320697204	4.687120712	1.685162151	3.481041002	1.234136558	3.014668814	3.81647792	0.037530522	0.135665905	0.051694394	0.625641463	0.042384422	0.066795368	0.046581722	0.917323401	0.207459028	0.138061196	1.424616593	0.222579458	0.023279752	0.632346941	0.062655756	0.206744023	0.055991138	0.046517256	0.141199375	0.046039627	0.097132935	0.845920232	0.04799416	0.087528958	0.088098023	0.090571556	0.040992209	0.061510732	0.033875287	0.036335583	0.065233529	0.034776026	0.038745885	0.696883926	0.055091266	0.015027629	0.025962272	0.033463745
20/12/2013 12:08:18	440.2043355	14.23515457	74.76419587	0.200868776	2.463757124	4.72561523	1.654543988	3.345814764	1.253767833	3.140938743	3.766110887	0.035062572	0.154159822	0.044990441	0.635178222	0.053992912	0.064788312	0.041710628	0.85831815	0.180952521	0.149154357	1.450979376	0.207703676	0.013618218	0.581471294	0.059625032	0.215350927	0.04868285	0.058321587	0.124259926	0.053165706	0.114410115	0.864185732	0.053420705	0.088470952	0.086263439	0.107577624	0.045832983	0.076393869	0.024624028	0.034822318	0.066099287	0.028769362	0.026126407	0.660822394	0.052963387	0.017528331	0.020416844	0.046188617
20/12/2013 12:08:48	439.8416646	14.92419072	74.17689705	0.254526267	2.333358696	4.628692679	1.663019399	3.447451068	1.237736505	3.085199386	3.717348489	0.035119273	0.145012373	0.058259157	0.593874192	0.053081305	0.067543218	0.036939841	0.869247945	0.186205749	0.120923145	1.385901385	0.212637154	0.021729956	0.565155119	0.064262007	0.204016702	0.04641325	0.046708248	0.138326389	0.05961258	0.096647878	0.751535574	0.050653057	0.100818905	0.079861996	0.088251568	0.046181891	0.081827739	0.027806396	0.033107746	0.07349273	0.034953498	0.023775898	0.693135995	0.049887048	0.016219425	0.024214787	0.034445367
20/12/2013 12:09:18	439.5263265	14.88267863	73.94879973	0.205760723	2.387584305	4.727898363	1.721874923	3.365698908	1.214431684	2.953640188	3.893354372	0.045706674	0.149642965	0.051737389	0.589641234	0.04055867	0.063590187	0.041104595	0.880439058	0.159021815	0.129701199	1.386503466	0.218989744	0.023138753	0.532273733	0.049810474	0.229298329	0.042842737	0.037028069	0.143135985	0.0452715	0.097484258	0.771474313	0.046015335	0.08987835	0.075177066	0.090597456	0.036075826	0.066951877	0.023493428	0.040166156	0.082680891	0.029020615	0.024160537	0.716728045	0.054919056	0.013009661	0.01799535	0.039732419
20/12/2013 12:09:48	439.1289978	15.09719134	73.55198256	0.208016041	2.325826101	4.634463934	1.642756655	3.399733656	1.205319012	3.071759149	3.730764313	0.040129245	0.170137331	0.05208905	0.600743111	0.039264218	0.06945865	0.033021101	0.926392693	0.185814374	0.133582179	1.359113099	0.221860747	0.015736043	0.556554207	0.048806847	0.201121664	0.050829824	0.044631573	0.141784038	0.051668161	0.109786333	0.798709691	0.050669464	0.059199042	0.075108882	0.088400564	0.041372235	0.061184316	0.029367365	0.040125601	0.094803081	0.030649946	0.031668677	0.67241473	0.05223202	0.018045067	0.013307632	0.043696775
20/12/2013 12:10:18	438.9360046	15.39267211	74.06732939	0.223686196	2.260231967	4.6018704	1.68352202	3.344303974	1.199831161	2.96524813	3.710724933	0.032127219	0.130262569	0.067510194	0.550560422	0.055131945	0.054222715	0.031593457	0.959060713	0.186820398	0.139579186	1.415925158	0.235375901	0.018966345	0.543257723	0.047631671	0.223963884	0.063309332	0.048162289	0.136841628	0.057688026	0.103267134	0.848706578	0.067301576	0.099523318	0.081737575	0.079036311	0.032523653	0.065844268	0.034353604	0.029160041	0.08109223	0.039747638	0.023935576	0.624057395	0.047974088	0.017101063	0.017431511	0.030101545
20/12/2013 12:10:48	438.8363342	14.73117582	72.34187463	0.222541687	2.347764493	4.640481105	1.739952483	3.299489124	1.21630341	2.948094709	3.75647283	0.031174789	0.127332817	0.053173358	0.549551064	0.03375774	0.069212813	0.044545923	0.882058186	0.168456499	0.146961869	1.370601856	0.217114708	0.019109104	0.572590983	0.063098769	0.197730475	0.059048787	0.041290201	0.1510979	0.043674459	0.096232307	0.848562293	0.068344906	0.06708606	0.077558527	0.102446309	0.0343837	0.073092098	0.025678075	0.028587804	0.069211108	0.029919549	0.027452726	0.685155854	0.050649066	0.017839604	0.010968688	0.034398233
20/12/2013 12:11:18	438.5070089	14.70715458	73.82007669	0.211224164	2.276305628	4.509001154	1.617284538	3.217649517	1.200248136	3.032822012	3.77870422	0.032922507	0.114882407	0.068941535	0.578524267	0.043658108	0.067468011	0.044335003	0.856248221	0.170000989	0.12811628	1.328484077	0.225879291	0.021826651	0.548761061	0.063900731	0.203109505	0.055288796	0.046094702	0.140295428	0.045757582	0.091259092	0.841529335	0.044006537	0.080032099	0.078930879	0.08787105	0.034789608	0.064061545	0.024364243	0.040197444	0.062465207	0.025755292	0.027426029	0.628019051	0.064814407	0.015099732	0.021124527	0.03380466
20/12/2013 12:11:48	438.3630066	15.20822719	72.95134947	0.234851775	2.285129393	4.501018609	1.694263103	3.296556815	1.224682665	3.026185419	3.770379018	0.035528013	0.190090133	0.044789475	0.603634136	0.030518717	0.070103928	0.036269724	0.801825046	0.180715956	0.117562186	1.37028809	0.202184559	0.016428873	0.570982565	0.050107799	0.18771546	0.054999439	0.057362511	0.147879693	0.057792904	0.080983549	0.800775102	0.039637579	0.085272031	0.083497167	0.099789502	0.037878695	0.067392668	0.01817585	0.031419674	0.067086504	0.024653578	0.027800222	0.690278785	0.049593906	0.009223876	0.0174798	0.050112515
20/12/2013 12:12:18	438.098999	15.03244466	71.6598751	0.222070819	2.320461253	4.566575718	1.62785333	3.312717609	1.246667941	2.978039318	3.656074078	0.022031299	0.152881135	0.077883792	0.605982207	0.045087832	0.045948161	0.045919879	0.831708371	0.178374362	0.107904566	1.345421156	0.211595474	0.016187033	0.564921658	0.049439043	0.175323912	0.056651674	0.058179396	0.137576381	0.04675309	0.09045113	0.816031896	0.045477119	0.065787094	0.072409408	0.113488782	0.029247874	0.069682159	0.027482255	0.031263603	0.070046838	0.032545424	0.024419463	0.650987733	0.047591953	0.01598769	0.024366559	0.033418036
20/12/2013 12:12:48	437.9433289	14.86673218	72.25279558	0.24840094	2.312588168	4.591510212	1.697906534	3.22171215	1.187851802	2.928840249	3.792940854	0.037648189	0.181072696	0.053631579	0.548859516	0.039098181	0.065154156	0.032459315	0.762958802	0.194807138	0.133670323	1.345712937	0.232275944	0.019435386	0.620906323	0.050255299	0.204566457	0.058733366	0.055303806	0.158215137	0.053644161	0.092576102	0.817421122	0.047837338	0.074570515	0.077936106	0.106439853	0.030836146	0.072132258	0.027674442	0.040621494	0.0777713	0.044842619	0.041281815	0.687382741	0.055940208	0.027442692	0.018273529	0.033534194
20/12/2013 12:13:18	437.708669	14.99836209	70.49329154	0.199781687	2.325656127	4.519829838	1.634651749	3.303739172	1.16654887	2.91878984	3.7634039	0.0342109	0.151423224	0.040400755	0.561373825	0.040806181	0.077677961	0.045274342	0.86509114	0.194394889	0.129530168	1.299171254	0.22727722	0.018061968	0.550792092	0.034204153	0.176942361	0.052636017	0.0434363	0.150071495	0.060749309	0.103748977	0.847413081	0.040445062	0.064105437	0.07663659	0.095734713	0.036052111	0.062958903	0.027318719	0.039172581	0.062689311	0.022971516	0.025094357	0.714241969	0.04977462	0.01260321	0.028841113	0.041399954
20/12/2013 12:13:48	437.6990051	14.61688553	71.32207583	0.206409189	2.290425886	4.610297077	1.653747234	3.295561536	1.161902696	2.94653826	3.766833595	0.027387669	0.128708039	0.050971549	0.53073619	0.060988106	0.068918948	0.03333168	0.869943891	0.15502266	0.136933351	1.380411212	0.208415334	0.014665975	0.551810397	0.047846442	0.200909898	0.065878708	0.045680683	0.147877386	0.049148868	0.110379656	0.797693757	0.042138512	0.073838323	0.081889297	0.090169217	0.034462164	0.072243078	0.024659208	0.048007327	0.08902821	0.032155132	0.023472956	0.689468704	0.054779533	0.026976269	0.017423773	0.038311102
20/12/2013 12:14:18	437.4106649	15.26356319	69.33256376	0.227518133	2.22179339	4.420345378	1.640300634	3.382669274	1.174333486	2.887167315	3.83156122	0.036140539	0.160787017	0.044340467	0.531529385	0.054185148	0.060383513	0.033118508	0.874533332	0.194096366	0.139141862	1.388160166	0.213169253	0.022034959	0.567297634	0.044465992	0.217299681	0.053862353	0.03980859	0.132164383	0.056691438	0.097651411	0.77313038	0.048293508	0.092946228	0.075466712	0.08987642	0.042208369	0.069657531	0.028191109	0.038046168	0.088804818	0.028237832	0.027808614	0.691045192	0.054766156	0.014190378	0.025491235	0.036747064
20/12/2013 12:14:48	437.2809957	15.92024924	71.82809073	0.217344758	2.312353845	4.472859442	1.681821256	3.239251666	1.184612002	2.852415607	3.739782862	0.031737871	0.15642632	0.057774686	0.523716961	0.044721167	0.061903823	0.030948625	0.792611259	0.185183103	0.139558266	1.3389588	0.226362543	0.016688609	0.589504634	0.051635825	0.195472834	0.062936137	0.045061675	0.146096333	0.04193649	0.095452269	0.809432742	0.051593464	0.110700445	0.066627382	0.09044121	0.044571806	0.07686208	0.014136644	0.041675804	0.080203965	0.020943414	0.024172678	0.671014401	0.042519518	0.012881278	0.023962792	0.043098819
20/12/2013 12:15:18	437.1103312	14.72864034	72.39523105	0.209904802	2.345813895	4.490298324	1.569567818	3.24586188	1.160848639	2.926479399	3.74239651	0.042274274	0.138632317	0.048958843	0.529970286	0.037323221	0.068437919	0.029264787	0.788128611	0.174963107	0.1232848	1.336223323	0.219799189	0.024399181	0.560204956	0.056115941	0.207149259	0.05405011	0.052980052	0.142910603	0.050488002	0.100893187	0.781930424	0.027540816	0.067210215	0.072406368	0.103498515	0.046545304	0.064652171	0.031521231	0.042662056	0.078344289	0.039945842	0.021588309	0.667919055	0.051116834	0.020264087	0.018394629	0.03692269
20/12/2013 12:15:48	436.9976705	15.25090587	71.8714706	0.144532565	2.299743925	4.584689339	1.689944984	3.250693182	1.168650106	2.919412348	3.721513748	0.02799748	0.143920524	0.066425571	0.53269893	0.03836541	0.070060969	0.034430747	0.853164889	0.179330197	0.124922773	1.317283285	0.227164251	0.015538674	0.564164594	0.04996211	0.217655062	0.054253373	0.056389455	0.139078331	0.059713136	0.088293764	0.800790386	0.054064377	0.060085691	0.085145316	0.07851171	0.031553701	0.071122569	0.030763578	0.040651635	0.069758812	0.032462436	0.0305653	0.67394082	0.049489536	0.0184776	0.016022711	0.033260817
20/12/2013 12:16:18	436.8786621	14.31023174	70.72458792	0.204083577	2.238365349	4.484174153	1.707148521	3.160975987	1.223465015	2.900092815	3.681253157	0.033948318	0.179103325	0.064504684	0.514922633	0.036837501	0.072275705	0.038078285	0.80955467	0.174968605	0.110015176	1.289653865	0.216553899	0.016465078	0.53426506	0.054324708	0.187643392	0.061496787	0.056335482	0.155219773	0.052985841	0.107972112	0.85759422	0.044682489	0.095424967	0.089231568	0.088290034	0.042713838	0.059050712	0.024459946	0.03638503	0.069271839	0.031402543	0.027580619	0.620701232	0.055085567	0.023124603	0.018991771	0.042664487
20/12/2013 12:16:48	436.7039998	14.91951599	73.34941703	0.207243513	2.255260988	4.465256586	1.663123236	3.15865602	1.20160009	2.794921084	3.811583308	0.035389885	0.180857672	0.075823488	0.496791201	0.0561665	0.059658115	0.026836267	0.820511977	0.174453814	0.134305585	1.331516527	0.20210103	0.013045821	0.562859773	0.049013552	0.209949946	0.060323863	0.045851444	0.137775837	0.053403894	0.100666047	0.80547789	0.039877525	0.074764904	0.059216202	0.095157002	0.029614257	0.077853098	0.029109501	0.047326298	0.074527775	0.028332566	0.030620148	0.656088693	0.04912814	0.018923372	0.021441966	0.031723713
20/12/2013 12:17:18	436.6313375	15.07121453	70.06959559	0.224952972	2.244029235	4.488254667	1.559219269	3.243196649	1.180259779	2.948583525	3.802197559	0.043969776	0.160284918	0.068565815	0.484764651	0.051006038	0.065829436	0.03680122	0.831679711	0.158224728	0.136126051	1.298334987	0.228668271	0.016341732	0.584211027	0.053065695	0.198732463	0.06363777	0.052726758	0.143061527	0.05300154	0.111950184	0.809453488	0.032456097	0.064323868	0.070962568	0.083667798	0.028173543	0.067505479	0.026752594	0.034873066	0.072503042	0.026681036	0.027711354	0.696208495	0.058535205	0.024969027	0.01725854	0.036851443
20/12/2013 12:17:48	436.5103251	14.90752925	70.15171879	0.206353866	2.225336918	4.355770213	1.636653162	3.125536951	1.164010597	2.902334025	3.767246715	0.035146341	0.16595284	0.046043856	0.473174637	0.035254094	0.056430098	0.039965259	0.847312235	0.178271785	0.120922159	1.326667145	0.203726893	0.018653441	0.549797727	0.037886323	0.200187123	0.052171124	0.047858601	0.135599354	0.06353169	0.105715603	0.800961546	0.048540135	0.086653439	0.076200523	0.097824278	0.038862488	0.072590273	0.025846672	0.040709255	0.066693159	0.030886171	0.020239565	0.642185076	0.050348914	0.015793824	0.025194634	0.036939846
20/12/2013 12:18:18	436.2483215	15.52772211	72.02076879	0.194245513	2.300456063	4.46213224	1.671917466	3.127608566	1.2010978	2.923013933	3.831422607	0.027953913	0.181006665	0.072877917	0.491093639	0.049867468	0.069415438	0.034053183	0.814278882	0.171729157	0.111249119	1.298274436	0.216600846	0.028424215	0.537905877	0.037681914	0.194533626	0.059312811	0.04629456	0.158010319	0.042200105	0.106102725	0.820979513	0.038331687	0.059115267	0.080617965	0.09143242	0.040101511	0.067548533	0.032718879	0.036300859	0.082564534	0.027384702	0.027224547	0.699597201	0.05142006	0.018853792	0.023234205	0.039002123
20/12/2013 12:18:48	436.0913289	14.9691544	70.7820685	0.208460964	2.187036795	4.437037837	1.632228356	3.029048644	1.138498058	2.847739056	3.814272419	0.035949441	0.14135765	0.052735266	0.450948773	0.029536242	0.064061455	0.049893722	0.825334672	0.168307868	0.113121557	1.318796419	0.225626064	0.023236133	0.567031225	0.039650051	0.195967347	0.058612716	0.04291126	0.142700584	0.05583544	0.097784611	0.808817555	0.046487915	0.060695602	0.084150289	0.088480505	0.043840006	0.067078295	0.023572221	0.038882036	0.070562678	0.03805984	0.027894842	0.666808395	0.046682719	0.012829732	0.016867159	0.045107499
20/12/2013 12:19:18	435.8680013	15.04930778	69.61817868	0.207696149	2.250345708	4.48137188	1.629034818	3.092161116	1.148576694	2.853195056	3.692867369	0.040032924	0.15624176	0.058544047	0.501278432	0.04321206	0.061178084	0.044974177	0.85287517	0.193307308	0.118798331	1.33947585	0.216258854	0.01173716	0.553275819	0.05774093	0.192776046	0.063272621	0.042422327	0.153802504	0.062472246	0.094644042	0.795643122	0.06061744	0.063536652	0.072323408	0.110050361	0.035852521	0.072868679	0.025795827	0.033227934	0.083187802	0.029464917	0.030881311	0.651113027	0.057185505	0.019177207	0.014496708	0.050567588
20/12/2013 12:19:48	435.7269999	14.673752	68.58861741	0.212203282	2.252884611	4.433340232	1.684884307	3.114077227	1.208214529	2.889403632	3.783699728	0.019938283	0.13261424	0.076761513	0.469788023	0.065147448	0.071877305	0.047646574	0.935708764	0.178114342	0.136131239	1.313258665	0.218976232	0.020390792	0.575605101	0.053566986	0.232484515	0.056135382	0.047985251	0.143160025	0.050561009	0.105533215	0.773158845	0.041398178	0.067641577	0.073780688	0.095059682	0.037044815	0.075990625	0.029814114	0.039880085	0.081632884	0.028384126	0.030404036	0.650450156	0.05525389	0.021343415	0.02277947	0.039040661
20/12/2013 12:20:18	435.6153259	14.91055158	69.17205721	0.174955172	2.231782743	4.414633735	1.704907189	3.147630524	1.103303645	2.879692621	3.739828581	0.030725487	0.173200551	0.057650728	0.494570876	0.044448647	0.078613225	0.038757685	0.865028735	0.184848364	0.10374046	1.291933484	0.198229236	0.018304965	0.596444226	0.039452194	0.2094999	0.046697381	0.044016174	0.15437587	0.055136379	0.113154468	0.793474594	0.058608852	0.065437857	0.080133596	0.104116888	0.035165853	0.064431301	0.031380563	0.028089768	0.073130568	0.031996225	0.025187681	0.731000867	0.051372006	0.018550014	0.024618615	0.035200549
20/12/2013 12:20:48	435.6946716	15.17248829	68.56394482	0.15380333	2.109908933	4.453204136	1.724999843	3.024055558	1.169480705	2.924253578	3.719636183	0.041255204	0.147061652	0.054627962	0.477316269	0.038255652	0.044374502	0.035684027	0.858008328	0.171070855	0.100149629	1.289774174	0.175556574	0.017406624	0.546475535	0.050648116	0.186492499	0.060066089	0.054170811	0.141182617	0.063196282	0.110515813	0.784426028	0.053211752	0.07187458	0.08981522	0.096634205	0.043623296	0.062854852	0.028904772	0.038862355	0.088462912	0.039502428	0.030780933	0.619633806	0.049031881	0.019412668	0.021955828	0.032751004
20/12/2013 12:21:18	435.3703308	14.81040744	69.66248761	0.192824654	2.244307971	4.386106732	1.638130839	3.099824644	1.142805541	2.866522603	3.733684073	0.03186831	0.199564601	0.063155122	0.460794574	0.036660958	0.069018531	0.031249855	0.829827098	0.200446968	0.112444088	1.278628991	0.221632939	0.020110258	0.55324023	0.051708753	0.210201522	0.062117276	0.048079703	0.133949959	0.049901502	0.126305907	0.838521597	0.046707107	0.074680412	0.076284445	0.091693664	0.042260273	0.064765526	0.028962033	0.037109297	0.081991456	0.036232279	0.029310996	0.662695682	0.059619897	0.01684111	0.026020661	0.034201971
20/12/2013 12:21:48	435.3923442	14.21020463	68.56767599	0.19375326	2.21023994	4.352712437	1.610850007	2.979577991	1.173358132	2.917631984	3.698630093	0.040798575	0.194559271	0.059206889	0.455308752	0.034418179	0.065121746	0.039215945	0.785126082	0.168640801	0.139597024	1.248728054	0.240466364	0.017862488	0.56426703	0.052531361	0.172547472	0.050745618	0.036769123	0.135449363	0.048400389	0.102839503	0.738959318	0.050809005	0.096219914	0.077591731	0.079320675	0.043359778	0.063757352	0.021434336	0.042522511	0.085044011	0.032273804	0.027844773	0.702433066	0.047928394	0.014774377	0.026570887	0.035980795
20/12/2013 12:22:18	435.3059998	15.85942346	69.20832072	0.221332848	2.212583347	4.393480264	1.633534133	3.132794836	1.134077626	2.8722423	3.841004811	0.041889125	0.174927074	0.073216513	0.461901195	0.037584306	0.053871302	0.036628623	0.845393808	0.150855981	0.125439796	1.312486919	0.218919421	0.02202691	0.54646253	0.054009179	0.193086371	0.058557733	0.044485273	0.131076616	0.052121357	0.116817639	0.779122574	0.046330084	0.070686673	0.083191466	0.077333307	0.037310286	0.080002292	0.028842914	0.032988527	0.069984213	0.028683739	0.03525771	0.60100949	0.040686123	0.018086332	0.018899126	0.039830207
20/12/2013 12:22:48	435.1243286	14.4546134	68.6744983	0.181621064	2.137968253	4.351243259	1.650529444	2.922444246	1.115301211	2.793089433	3.767689532	0.031980568	0.157950713	0.070743673	0.424955092	0.029828473	0.060531924	0.047458363	0.77975693	0.190400899	0.11923241	1.260859157	0.176392573	0.016475274	0.543662773	0.050746985	0.202635944	0.049703079	0.042984234	0.156670362	0.048401889	0.110951016	0.821554588	0.047860018	0.049435438	0.071526552	0.096432548	0.042958332	0.077519569	0.028561104	0.049786249	0.070711044	0.02163335	0.028472982	0.662900048	0.049323659	0.020512471	0.021782302	0.025449453
20/12/2013 12:23:18	435.0339966	14.86307941	66.55027368	0.200732572	2.185331214	4.303582516	1.596537293	3.006767287	1.170370754	2.806913014	3.768739158	0.031026502	0.165904628	0.059196321	0.455368586	0.033133429	0.05678369	0.048607211	0.881825226	0.161066582	0.138758867	1.192043294	0.20809577	0.015321293	0.551590808	0.058678704	0.187703504	0.05899436	0.055076444	0.157939982	0.039906502	0.121703984	0.775610084	0.044302257	0.083097465	0.069248154	0.088185758	0.038206247	0.06881935	0.024174348	0.040994245	0.084349135	0.026879906	0.026217972	0.67282892	0.043827728	0.019472028	0.015044145	0.029092413
20/12/2013 12:23:48	434.8500061	14.81567681	68.77541249	0.188510812	2.198360551	4.236846845	1.6049106	3.03875899	1.12876394	2.890190386	3.794328512	0.033958082	0.185751093	0.060321525	0.464413446	0.041186751	0.075030043	0.035711528	0.875719119	0.156932422	0.135479395	1.246849455	0.218301389	0.013042672	0.532308233	0.04179128	0.22647886	0.055842159	0.049991645	0.149872588	0.061737021	0.100250442	0.802885617	0.059353959	0.063983503	0.08042879	0.102701045	0.039232152	0.078331897	0.035902186	0.040715696	0.056697631	0.029265266	0.029631047	0.671838189	0.062365564	0.015031199	0.011605461	0.039272813
20/12/2013 12:24:18	434.883667	14.52597919	68.07335696	0.19167825	2.11697517	4.415837283	1.720705312	3.009896167	1.178546187	2.856458228	3.814879545	0.037655618	0.178510343	0.067104144	0.445605537	0.048293337	0.0652494	0.034350489	0.814751017	0.175789327	0.121091441	1.266668593	0.231113944	0.022747738	0.54061777	0.049009195	0.189190816	0.052078334	0.042897584	0.134455183	0.048385289	0.112723436	0.799517653	0.050683842	0.064934579	0.069216661	0.10198596	0.023918911	0.078201272	0.021165763	0.035415257	0.084568502	0.029204245	0.025702779	0.60181896	0.049207818	0.015922408	0.01762325	0.041558891
20/12/2013 12:24:48	434.7026672	14.3184295	66.97093125	0.147595732	2.154825111	4.232381351	1.655049963	3.032904858	1.159207622	2.807246922	3.678160428	0.033042357	0.131565801	0.055202077	0.454717023	0.039896637	0.052645474	0.041450305	0.851302771	0.177151355	0.122913943	1.167257016	0.246603062	0.016285034	0.555435084	0.049041353	0.191170154	0.053002856	0.043033672	0.152842429	0.046339427	0.112376918	0.829151902	0.038640031	0.056958255	0.086158531	0.079525246	0.037119911	0.075696176	0.034553033	0.035463883	0.076182759	0.03889151	0.026257139	0.681907137	0.066676852	0.017745973	0.01759209	0.029876873
20/12/2013 12:25:18	434.5063273	14.83912169	67.67788641	0.209565415	2.195742192	4.339212614	1.606907221	2.948888936	1.224971584	2.836075126	3.748043703	0.029841503	0.133028378	0.053372628	0.415013568	0.043239678	0.062435201	0.037746341	0.750386261	0.145189717	0.113855397	1.22100274	0.204548732	0.012948169	0.513000686	0.04482974	0.190985529	0.061106234	0.026815748	0.12975328	0.06164878	0.115391912	0.792605861	0.044438678	0.066385616	0.082785658	0.101633306	0.044358879	0.071654843	0.022747882	0.031081559	0.070459122	0.035871556	0.026022801	0.658079243	0.053148077	0.020408297	0.019306927	0.029483927
20/12/2013 12:25:48	434.5263367	14.34316147	65.92080419	0.194965897	2.150562356	4.297619567	1.682543592	3.038431134	1.137562097	2.772706853	3.826229577	0.0330306	0.184680047	0.070603499	0.414300079	0.037149193	0.06348301	0.040562798	0.855712316	0.158320314	0.11346921	1.179943338	0.182618986	0.020471585	0.545422518	0.043657966	0.184559126	0.050197158	0.043377881	0.140417144	0.052751172	0.106914973	0.684933198	0.063441347	0.095797478	0.087025185	0.095943912	0.033077161	0.061096314	0.027421296	0.041543074	0.075237528	0.026234341	0.017724666	0.631258439	0.049159718	0.013264269	0.021103217	0.040107047
20/12/2013 12:26:18	434.3803304	14.61486242	65.70203421	0.184178909	2.159931792	4.249360138	1.645586378	2.980136501	1.151558596	2.862241508	3.777838658	0.052921526	0.144522938	0.056708999	0.406466415	0.032690198	0.062182874	0.030156376	0.735442971	0.144290537	0.110291245	1.239968818	0.195380341	0.021448291	0.523468134	0.051520828	0.186144256	0.052739107	0.045699035	0.146813353	0.056635532	0.129619495	0.78262396	0.049722346	0.078232288	0.075983703	0.084085944	0.040588531	0.062573371	0.024864638	0.031041774	0.078580507	0.025785057	0.02505271	0.690103363	0.065788361	0.010298309	0.024427239	0.040689244
20/12/2013 12:26:48	434.1759949	14.35283729	66.35545085	0.183223365	2.087219254	4.240844634	1.657597874	2.872759734	1.093745692	2.731926318	3.659540441	0.03036392	0.132982372	0.048829165	0.393867106	0.034840054	0.0684179	0.030212783	0.826825469	0.159370547	0.128230383	1.228428606	0.20036223	0.015579914	0.548941339	0.056737279	0.185794911	0.055817188	0.064381644	0.135385094	0.067814869	0.104824432	0.723257409	0.039268109	0.098860076	0.073671973	0.090489401	0.039288538	0.075989829	0.02370684	0.031771573	0.095588716	0.028471069	0.029326944	0.647898255	0.057229207	0.015600733	0.02170787	0.041225906
20/12/2013 12:27:18	433.9336751	14.89647733	65.85602443	0.20887565	2.139386371	4.226989316	1.541316163	2.951630583	1.146015413	2.820865528	3.779496964	0.045092741	0.140259253	0.074527757	0.424477579	0.050313201	0.054254644	0.03076549	0.882878233	0.158334061	0.114190364	1.215877793	0.23749381	0.01971182	0.530514472	0.04349456	0.182248509	0.053941866	0.045250047	0.13764134	0.060288004	0.106663756	0.731411739	0.035131218	0.062797433	0.078404719	0.094968935	0.035860811	0.077809318	0.024630317	0.035036111	0.080034642	0.035124816	0.024389955	0.632831222	0.066686575	0.015851723	0.017595308	0.0374336
20/12/2013 12:27:48	433.8003337	14.73086719	66.9088052	0.211958372	2.205640009	4.182326366	1.649327422	2.94285529	1.150064844	2.793354925	3.776515926	0.04515494	0.158806358	0.053587694	0.410165489	0.044016326	0.066914689	0.036013809	0.766497838	0.159942048	0.125728836	1.236031946	0.242803854	0.014001713	0.549738032	0.041275551	0.178248631	0.053165174	0.052927124	0.153302446	0.04951785	0.108487338	0.805329346	0.048428499	0.090401277	0.080090613	0.101954878	0.050699091	0.064569587	0.022637476	0.036455589	0.074334932	0.031787784	0.021132646	0.710208512	0.041285328	0.02184165	0.016077367	0.031704614
20/12/2013 12:28:18	433.646342	14.33856879	66.7407003	0.180843432	2.128843608	4.217324801	1.641933655	3.007549323	1.099887922	2.771371596	3.757078889	0.035897724	0.183933384	0.067625329	0.406333705	0.048125775	0.056423933	0.033789802	0.818813467	0.176928384	0.122674336	1.22754114	0.229959792	0.015691024	0.588839132	0.058057007	0.193839372	0.051419853	0.039028572	0.135212191	0.044747067	0.126867483	0.803123749	0.039793166	0.067745219	0.070014587	0.093862974	0.040815581	0.067504441	0.025831686	0.039719637	0.086748527	0.026658679	0.020545145	0.655923609	0.052802	0.013518728	0.022017606	0.037477053
20/12/2013 12:28:48	433.5956624	14.9539379	65.11136216	0.186894159	2.10285539	4.14234483	1.700891289	2.862801991	1.073633644	2.788390278	3.761808391	0.034784562	0.156430974	0.050808612	0.403327737	0.040205744	0.061923015	0.034774765	0.761619062	0.162025527	0.11580807	1.160099757	0.21483088	0.016712799	0.532225791	0.037268074	0.176426762	0.046197782	0.052950769	0.134442205	0.042130346	0.097856099	0.718953159	0.054463989	0.072158447	0.078515184	0.086909829	0.042082724	0.076720532	0.031404847	0.039691663	0.067546798	0.029082817	0.0413147	0.703276871	0.052191389	0.023418702	0.020932889	0.034882224
20/12/2013 12:29:19	433.350502	15.11957726	64.90838918	0.169619537	2.075345583	4.204410909	1.634811303	2.818072362	1.127396491	2.852746566	3.724654894	0.028518576	0.150968593	0.050364348	0.3876548	0.035599452	0.063678655	0.035948286	0.740480151	0.173044401	0.107617441	1.216281947	0.200231274	0.018116764	0.519584445	0.03743411	0.187977417	0.050112319	0.046869774	0.140736555	0.040528634	0.094934411	0.749559435	0.053908462	0.088401534	0.067802458	0.092954261	0.033708465	0.067722583	0.024077277	0.031742639	0.062049822	0.028043226	0.021204214	0.635869121	0.052430332	0.017705004	0.023124459	0.041355413
20/12/2013 12:29:49	433.2539978	14.5876672	65.06523751	0.203229614	2.188314998	4.127755181	1.624556614	2.901664243	1.155767624	2.833596713	3.712136872	0.020072042	0.11303928	0.052392235	0.370302508	0.040730711	0.065165591	0.035021743	0.821656983	0.179183409	0.111218121	1.179882468	0.199609241	0.023541894	0.525242057	0.045189826	0.189541926	0.060153214	0.039189524	0.139048298	0.051385882	0.097096789	0.725472556	0.062171299	0.076661569	0.082464682	0.100992878	0.044528475	0.075666412	0.022599175	0.033143029	0.075153856	0.01938326	0.024300193	0.650727561	0.037192975	0.016526008	0.019944168	0.028823755
20/12/2013 12:30:19	433.0279999	14.30541384	65.61920247	0.215573989	2.114235514	4.122606633	1.656663952	2.901381365	1.115171833	2.801954928	3.80352095	0.034142738	0.172103725	0.043218722	0.383950098	0.031728372	0.058186687	0.037760982	0.89191311	0.172740959	0.118173393	1.176566654	0.198981679	0.021638492	0.528273004	0.047437502	0.212989887	0.05427093	0.047293015	0.135029018	0.041331924	0.109654502	0.758810506	0.053209081	0.080687758	0.083939759	0.087062723	0.034797477	0.073349696	0.020739945	0.034090017	0.07598415	0.028691472	0.025744089	0.678366148	0.047546327	0.013823463	0.016903912	0.043566648
20/12/2013 12:30:49	432.9782486	14.49132031	65.63815899	0.192284162	2.040409861	4.252111509	1.700185042	2.831869054	1.128265361	2.711609244	3.703109681	0.029833456	0.119316889	0.056694694	0.368845434	0.054401717	0.05236237	0.037610006	0.834778334	0.172920679	0.121645081	1.200354981	0.221300085	0.015409298	0.535504121	0.047417917	0.183442883	0.044673139	0.046105123	0.130307917	0.046305875	0.110140021	0.777334068	0.051433224	0.095129566	0.085499558	0.095292203	0.031426222	0.087331153	0.026079677	0.05170008	0.079648676	0.032475064	0.026591735	0.632819991	0.044903173	0.024950623	0.017573854	0.03838902
20/12/2013 12:31:19	432.9352493	14.5197513	67.33014021	0.143309127	2.055783529	4.251534977	1.675288512	2.870206663	1.073663017	2.715779096	3.735912454	0.036578224	0.173978165	0.05445898	0.389749604	0.035887698	0.061925529	0.037478818	0.798338774	0.187633991	0.114512596	1.17487236	0.218086509	0.022016942	0.536175336	0.046008124	0.205133406	0.046066929	0.042364369	0.1432499	0.045299313	0.10453432	0.729708754	0.055456126	0.086722647	0.068486221	0.095353726	0.040836548	0.07792274	0.026506238	0.042386811	0.068194475	0.033664279	0.029801818	0.65035361	0.047077104	0.02310731	0.015441931	0.028088087
20/12/2013 12:31:49	432.9127502	14.89356304	66.38656994	0.223595293	2.19714871	4.137164255	1.687054994	2.950167318	1.14773931	2.773873589	3.764660532	0.027185026	0.138096977	0.067222263	0.383892485	0.041815627	0.053894693	0.045735721	0.79352168	0.147455733	0.117545298	1.169508065	0.237432234	0.017838117	0.542564552	0.048741245	0.17612729	0.050503189	0.038981533	0.132005927	0.050327449	0.112548928	0.714449807	0.052184406	0.082725372	0.069391993	0.084435	0.039117403	0.082456134	0.030000417	0.032026013	0.067165059	0.027131399	0.025487842	0.679561078	0.049959479	0.010406991	0.025516821	0.036911231
20/12/2013 12:32:19	432.8022461	14.32540469	65.39175869	0.229951558	2.115846174	4.126022258	1.697039501	2.848491732	1.077855217	2.738544632	3.692689203	0.02745899	0.172699966	0.049089936	0.400013745	0.052113394	0.066346818	0.046706982	0.776192412	0.160579247	0.127486799	1.174558186	0.20475497	0.019551436	0.516501406	0.043278192	0.179704454	0.048841269	0.042498524	0.13862508	0.056561335	0.097990858	0.721742213	0.056451097	0.079086268	0.077577736	0.080631053	0.029524611	0.080601197	0.029811941	0.040685993	0.080067519	0.033178993	0.033593163	0.641997443	0.058663422	0.015075243	0.025069014	0.042114728
20/12/2013 12:32:49	432.5827484	14.27012403	64.83264328	0.19789801	2.126029128	4.20640295	1.727380252	2.802107407	1.074031971	2.766049701	3.759934354	0.026634306	0.124664033	0.0464619	0.373843077	0.051201995	0.057138764	0.04166848	0.868075119	0.170360707	0.122566095	1.150660547	0.219496918	0.015549715	0.540091154	0.042892746	0.198711873	0.059178689	0.042626311	0.129805288	0.047924355	0.104038397	0.735209436	0.050087021	0.097876088	0.078665995	0.092931123	0.038549381	0.070132358	0.026608213	0.035391011	0.069729357	0.024541724	0.026280528	0.641489801	0.044898699	0.016754385	0.031229404	0.035169027
20/12/2013 12:33:19	432.5367432	14.64803916	63.9847813	0.180916421	2.093739695	4.233476313	1.669800995	2.830525879	1.048258611	2.753722007	3.781051541	0.040192853	0.151387728	0.047373529	0.336529201	0.041158873	0.061366382	0.031668493	0.735538416	0.18909019	0.119336201	1.175010134	0.206918491	0.018739452	0.477590106	0.042047391	0.185721709	0.053161473	0.046184048	0.134750313	0.047524619	0.104722279	0.749520918	0.04855501	0.068050009	0.073086155	0.091450044	0.04572763	0.087938918	0.020713813	0.039318087	0.063518035	0.028354862	0.040130049	0.652450749	0.049660368	0.013598578	0.015462808	0.043575176
20/12/2013 12:33:49	432.4459991	14.85652849	64.12706675	0.184297636	2.127282707	4.164302821	1.625842314	2.815955426	1.112651837	2.776700307	3.77314335	0.040413935	0.144228357	0.048697049	0.367324191	0.043562171	0.054957814	0.052028715	0.735212039	0.153283447	0.126045256	1.222295976	0.233787871	0.020351863	0.529258944	0.048347232	0.183530553	0.050300893	0.038455443	0.140053595	0.052104297	0.093320132	0.739075074	0.043933042	0.071055852	0.085519081	0.093099058	0.039516004	0.075309777	0.015905886	0.029130494	0.077007493	0.032470811	0.026559391	0.678282394	0.057197243	0.022006296	0.021536651	0.033104179
20/12/2013 12:34:19	432.4287567	13.99163062	64.42170002	0.182027403	2.032714452	4.054094399	1.704869013	2.927777105	1.122367675	2.796008348	3.733639982	0.032689607	0.149573106	0.048685042	0.378651425	0.034937704	0.04506073	0.038447828	0.838399765	0.167972097	0.11312773	1.187993482	0.219774017	0.016096235	0.477592209	0.0547939	0.182443828	0.047232441	0.040326009	0.1470268	0.0512711	0.091069134	0.795424169	0.056332801	0.052821294	0.074665113	0.080173762	0.036138464	0.066092477	0.025571286	0.040386912	0.080525846	0.023045174	0.025379313	0.613839165	0.04319834	0.024926693	0.02149496	0.034266735
20/12/2013 12:34:49	432.3855057	13.7077333	64.94087024	0.202535138	2.036805262	4.082139331	1.781394959	2.840553871	1.139874282	2.774451307	3.764233298	0.035053427	0.140273427	0.049857777	0.338987419	0.038468155	0.060398202	0.035738586	0.837236785	0.165233497	0.111811454	1.214489238	0.206563171	0.01561675	0.577536825	0.054793838	0.195114267	0.058550171	0.045769685	0.142729325	0.047744915	0.104415997	0.753307393	0.057425668	0.083684232	0.08185204	0.09117479	0.039958213	0.062383254	0.018100205	0.033689899	0.098511727	0.025191153	0.026604722	0.613589076	0.051004914	0.018099533	0.022833773	0.037449496
20/12/2013 12:35:19	432.4009933	14.83060046	66.03512669	0.191262367	2.116857263	4.11389271	1.65834897	2.860195954	1.081366221	2.691772889	3.676360029	0.038796284	0.144444192	0.052034872	0.344303359	0.043883787	0.059220802	0.043179047	0.805265509	0.169071386	0.121906715	1.111002001	0.214860576	0.02183026	0.531522785	0.04225761	0.194837026	0.05376531	0.042624818	0.134159062	0.043312185	0.097418003	0.754530165	0.040346664	0.080681167	0.074171314	0.099035069	0.034980555	0.070600105	0.023009298	0.041114	0.072474339	0.029186125	0.030324157	0.644820309	0.045193222	0.015012387	0.017325655	0.031508163
20/12/2013 12:35:49	432.3404999	14.56230975	64.12929996	0.223954006	2.06255421	4.094859146	1.722018414	2.80187274	1.120428889	2.708501539	3.772302739	0.036117638	0.168140156	0.045491827	0.37944974	0.032498919	0.057068896	0.035157696	0.767895884	0.169780605	0.113839365	1.202147855	0.236690855	0.019658582	0.55282688	0.044034992	0.181701468	0.048398387	0.049057207	0.133409919	0.047294144	0.107351413	0.766384026	0.042394941	0.065285788	0.078914699	0.09560008	0.044253971	0.074145027	0.026581784	0.031548197	0.069397464	0.037205951	0.031972586	0.617090354	0.050615882	0.008088398	0.026580674	0.02944832
20/12/2013 12:36:19	432.3045044	14.834052	63.53286039	0.224192994	2.116358035	4.158690309	1.655447269	2.774936467	1.081070928	2.72497113	3.759272221	0.029701809	0.139522517	0.050665178	0.358898656	0.03867518	0.049389316	0.038575773	0.811170908	0.163456779	0.132609676	1.186861721	0.199477533	0.014871225	0.541410013	0.041340487	0.199435031	0.0453529	0.047194081	0.158029532	0.042638474	0.110741591	0.7330186	0.048218578	0.079065163	0.07650418	0.092555913	0.041158833	0.072937718	0.02393261	0.032553908	0.07515166	0.031943142	0.019561233	0.607330327	0.04488793	0.014989523	0.014901849	0.043011744
20/12/2013 12:36:49	432.3865051	14.90578166	63.42026756	0.160808576	2.119283979	4.092183891	1.680877526	2.79960058	1.046814927	2.78068593	3.762570539	0.03079267	0.154702127	0.052931281	0.337066032	0.035450395	0.052902979	0.034908465	0.770619819	0.164983927	0.106825751	1.126533826	0.222387955	0.015880849	0.47401487	0.043417561	0.197266939	0.054162757	0.034605094	0.127954441	0.041177098	0.10049292	0.703131614	0.05015281	0.070106203	0.063452997	0.098596245	0.03413185	0.065316467	0.019669322	0.044336552	0.072175827	0.024489013	0.03569806	0.63295818	0.040409274	0.023484048	0.022113919	0.035971838
20/12/2013 12:37:19	432.6845016	14.27115875	65.06358416	0.194413488	2.147155434	4.051223093	1.656379032	2.840824252	1.143839092	2.777398711	3.729631395	0.024774412	0.148068629	0.047016914	0.380011992	0.042874257	0.063014686	0.04844365	0.773435635	0.195553116	0.124116593	1.212520722	0.21647848	0.012973555	0.511570423	0.043337912	0.179117539	0.046386508	0.040583081	0.139864696	0.047333882	0.106464982	0.768884866	0.052455132	0.078444069	0.072568662	0.087015313	0.041727761	0.091906381	0.020884003	0.037142384	0.081833939	0.026072908	0.028150374	0.627978032	0.047493418	0.01550651	0.017137773	0.034594439
20/12/2013 12:37:49	432.8274994	15.26038894	64.8990393	0.214436837	2.102774996	4.179890742	1.67998517	2.847065211	1.107053667	2.748060661	3.69785889	0.024557614	0.115036137	0.053407959	0.343693712	0.032635343	0.057763002	0.040719435	0.837107865	0.167494075	0.121262475	1.163614487	0.198002804	0.013445129	0.518403778	0.043718654	0.185907393	0.043326866	0.040086459	0.142418719	0.042001148	0.091802117	0.772076865	0.060038034	0.090157843	0.074719549	0.089256934	0.037938766	0.088090975	0.026403593	0.040476892	0.079732058	0.025357586	0.024825129	0.576292312	0.052663017	0.026002996	0.019543051	0.03778435
20/12/2013 12:38:19	432.8124924	14.6136434	66.66263674	0.202454076	2.163276685	4.032915617	1.628341106	2.815673306	1.092644481	2.770959017	3.709265959	0.053454509	0.136184622	0.049796099	0.332299827	0.045351424	0.061703283	0.031793242	0.752168422	0.158679997	0.100624811	1.157424736	0.211339237	0.015827094	0.542693442	0.049758745	0.174285209	0.052299607	0.050442831	0.128150748	0.048113144	0.104342834	0.737592993	0.03563783	0.064663323	0.077970344	0.073983958	0.036044948	0.064055773	0.021628426	0.041749565	0.060705595	0.036182516	0.038789899	0.632060533	0.053971193	0.020648823	0.019047218	0.032809147
20/12/2013 12:38:49	432.7330017	14.97169857	64.60870409	0.192763972	2.127414387	4.183166392	1.671785391	2.846937758	1.084547448	2.733426648	3.72633934	0.029421178	0.129866297	0.056691182	0.33439911	0.047407225	0.05341253	0.035075028	0.809750654	0.160357012	0.132491461	1.153334327	0.201717287	0.013648474	0.500631799	0.042798254	0.178064026	0.050665148	0.037703134	0.139473028	0.04970703	0.110374562	0.696098163	0.056329393	0.104935116	0.062885238	0.085260677	0.042194109	0.072450682	0.02428053	0.040076469	0.082271888	0.024514834	0.017338466	0.686353314	0.044466511	0.021776152	0.017143548	0.040220855
20/12/2013 12:39:19	432.6622543	14.87769454	66.4115298	0.192327729	2.100746452	4.127299506	1.630934061	2.891614996	1.109319552	2.669061731	3.663142462	0.037347008	0.091602227	0.05174649	0.36334322	0.045575599	0.072276456	0.042766621	0.772825804	0.183841849	0.120474704	1.152443715	0.227126459	0.0307691	0.529148126	0.048674654	0.176824892	0.05410987	0.056254749	0.154262842	0.05761877	0.11033462	0.79717908	0.047543184	0.073578622	0.075808656	0.09284848	0.032942702	0.073124013	0.029269493	0.037201272	0.091194234	0.033609846	0.025916025	0.74362253	0.048173559	0.021943493	0.022405359	0.0398179
20/12/2013 12:39:49	432.5762482	14.61544387	64.96441761	0.226508219	2.103073698	4.063644082	1.684059031	2.802979859	1.115045282	2.785608265	3.68597367	0.030637752	0.135171373	0.048260846	0.316105117	0.041733478	0.063207448	0.045360405	0.85356821	0.173666617	0.108507773	1.179603716	0.223779568	0.020806257	0.53491651	0.038863171	0.181134552	0.050630458	0.049047487	0.127713255	0.048874894	0.10880025	0.704827164	0.049922339	0.092407113	0.082859323	0.092640071	0.036687265	0.065023699	0.018951697	0.038399541	0.082602322	0.02259092	0.024578857	0.654559361	0.048783512	0.021987727	0.023662512	0.037801713
20/12/2013 12:40:19	432.5485001	15.2653874	66.94705269	0.226577658	2.199758427	4.281806204	1.684200307	2.867517708	1.133675527	2.861494289	3.798202617	0.026969986	0.129291855	0.045194974	0.356173697	0.041274115	0.061637531	0.031490095	0.711255185	0.188342909	0.093701485	1.145005337	0.215042194	0.013340944	0.524789913	0.054812094	0.206481391	0.053949885	0.052208907	0.142604106	0.057457227	0.099115289	0.760009273	0.060895266	0.071660537	0.073804718	0.100300044	0.03374041	0.069669058	0.025924919	0.041756409	0.065252132	0.030053668	0.029324104	0.676845443	0.041456357	0.02533039	0.022100325	0.038822798
20/12/2013 12:40:49	432.6245041	14.866909	65.61677869	0.221366231	2.136682075	4.116652729	1.607985702	2.901720496	1.126236982	2.811712442	3.811382482	0.050560001	0.168552249	0.040286673	0.357106584	0.030894271	0.064107749	0.0392744	0.729475467	0.195600338	0.120098024	1.182304732	0.20609064	0.032793426	0.545705214	0.052227708	0.202815408	0.044161544	0.055761218	0.158570989	0.046634306	0.103390485	0.769782868	0.043098392	0.075108527	0.063739399	0.09009536	0.037383438	0.067144423	0.028981378	0.033664373	0.071412104	0.026271174	0.024494574	0.588421625	0.045873311	0.017163827	0.018040986	0.0375431
20/12/2013 12:41:19	432.6710052	14.38497387	66.09616014	0.223802472	2.148675909	4.128289714	1.719668237	2.813985793	1.105136012	2.794273716	3.619769733	0.029412939	0.149238565	0.051643274	0.335177221	0.044038432	0.065381686	0.031702574	0.735271945	0.159652215	0.110661692	1.205385999	0.214990736	0.014738331	0.54069252	0.052784228	0.193779836	0.056616283	0.053597446	0.15148132	0.046737896	0.103677606	0.783769569	0.041362053	0.076689639	0.080796261	0.096476231	0.042240157	0.049668144	0.027219737	0.032445914	0.069189963	0.024495386	0.027748804	0.68934322	0.048263155	0.020930443	0.017565349	0.038748693
20/12/2013 12:41:49	432.746254	14.31486535	65.81947292	0.205110919	2.198953234	4.041621303	1.690289392	2.863166945	1.081032785	2.82085792	3.690168442	0.030777254	0.139076857	0.056025327	0.341306794	0.041237781	0.065670391	0.034142262	0.855734534	0.163645973	0.117880545	1.233009276	0.228936821	0.012154668	0.565568385	0.040560803	0.196570011	0.044125067	0.046359042	0.131134486	0.042446512	0.122925064	0.712488811	0.060339439	0.064017249	0.078607421	0.087817972	0.038283973	0.071225971	0.022957803	0.035825702	0.071976985	0.035833443	0.03168415	0.719316207	0.050287874	0.016297971	0.019906836	0.036724003
20/12/2013 12:42:19	432.7669983	14.43149971	66.93385199	0.193461281	2.056932176	4.043051013	1.619749947	2.861123025	1.128977026	2.763493476	3.640396712	0.030624001	0.120036276	0.043560388	0.375248314	0.047159225	0.065759032	0.037153271	0.810896751	0.176924334	0.11208014	1.160593056	0.211962715	0.011416609	0.544262704	0.044906656	0.175137576	0.055786505	0.049170021	0.138880555	0.04171017	0.088564805	0.798754949	0.033333721	0.084116502	0.0829887	0.092199754	0.037676749	0.060249353	0.016694339	0.037293904	0.07773019	0.024005205	0.030055667	0.606602762	0.037114782	0.021540766	0.022684798	0.032052643
20/12/2013 12:42:49	433.0180054	14.17793791	66.1967079	0.165259236	2.145157049	4.287288582	1.615938651	2.8436913	1.114135626	2.837175005	3.651083047	0.036511606	0.157041138	0.059437479	0.357448574	0.05105118	0.056981298	0.040273885	0.784579869	0.174806725	0.102900077	1.190677708	0.213949062	0.018931377	0.53750558	0.045677371	0.192136965	0.064955529	0.045170521	0.137095658	0.045989007	0.116024117	0.745163645	0.048191752	0.06094612	0.081576474	0.08567222	0.035298659	0.061917087	0.023636346	0.034541551	0.063609906	0.028277954	0.032530894	0.673289651	0.05325947	0.018641382	0.011102246	0.045557035
20/12/2013 12:43:19	433.2402573	13.90663677	66.69183144	0.21936617	2.162822436	4.171850747	1.701152674	2.833892454	1.137418542	2.798449266	3.631873491	0.040904139	0.183312042	0.025024352	0.394622113	0.0290776	0.06545955	0.039427734	0.852307962	0.16421818	0.118657427	1.220915648	0.222934946	0.013114836	0.588682957	0.050167549	0.191949289	0.051484101	0.054556237	0.138161825	0.057300587	0.0980972	0.742194144	0.0549664	0.077113176	0.073167824	0.08740164	0.034944734	0.066997426	0.030683505	0.04321503	0.064550722	0.022972204	0.022509781	0.68335409	0.038302227	0.015831107	0.015021792	0.034904173
20/12/2013 12:43:49	433.5452499	14.80082718	67.70230511	0.205999916	2.172406573	4.241461197	1.712835711	2.90429342	1.130140055	2.902269098	3.724938725	0.02137827	0.112734054	0.048145691	0.396884697	0.025417115	0.057188514	0.023372125	0.769089995	0.159197123	0.12101542	1.202127204	0.193418494	0.025324532	0.545993901	0.039532587	0.191776393	0.060849424	0.047121616	0.13389395	0.041725909	0.105871923	0.768815814	0.055523777	0.064964069	0.06434575	0.092524341	0.030146578	0.07825778	0.018776941	0.039844956	0.0733532	0.030070248	0.023577258	0.642776842	0.047647995	0.021124243	0.023589067	0.044809707
20/12/2013 12:44:19	433.6449966	15.2321835	69.56584824	0.154228069	2.195819731	4.305515121	1.621791822	3.003485675	1.144878312	2.828038008	3.625294885	0.022037717	0.149763205	0.048434063	0.364080194	0.036537107	0.067586809	0.039031344	0.827724546	0.145512053	0.124341956	1.144718812	0.204773364	0.017202383	0.593425077	0.045417323	0.195697716	0.048772364	0.04744151	0.143492779	0.058778824	0.103665204	0.671946402	0.051113158	0.076615078	0.085003133	0.08327577	0.032519306	0.071674485	0.019949541	0.048732359	0.078223421	0.032620575	0.028363188	0.637304052	0.054201453	0.009079463	0.019718437	0.034430622
20/12/2013 12:44:49	433.747757	14.08020483	70.85135391	0.233231333	2.186449753	4.204484426	1.700126786	2.947593699	1.114474591	2.851347913	3.702111178	0.033173718	0.137682572	0.047426595	0.379820353	0.032041112	0.057029539	0.03534767	0.821783462	0.166119305	0.128185135	1.190331588	0.242486852	0.013214377	0.573428483	0.045536095	0.206556155	0.053219631	0.050476777	0.133960149	0.043001076	0.102815975	0.761186058	0.050874862	0.072226875	0.07380394	0.088994611	0.045895346	0.056519604	0.027568251	0.032514852	0.06979152	0.031592003	0.025076011	0.637717534	0.055222664	0.01942563	0.019941964	0.033375605
20/12/2013 12:45:19	433.9137497	14.93806122	68.69490273	0.190019012	2.280228441	4.217818675	1.710798484	2.898152436	1.157831574	2.904382407	3.720564029	0.026982395	0.122718729	0.051468729	0.415096999	0.033131014	0.060156039	0.028234463	0.802959321	0.171709741	0.111938311	1.188660211	0.206750706	0.016032637	0.568535744	0.040892165	0.211911723	0.049650668	0.049320811	0.153968625	0.062899501	0.100834369	0.785225688	0.063155692	0.052793238	0.080922463	0.087479539	0.026328776	0.050512194	0.023402375	0.046891803	0.077543167	0.036692777	0.028159762	0.666348299	0.051884863	0.021000364	0.021500067	0.047619156
20/12/2013 12:45:49	434.0125046	14.98915608	69.33570779	0.186510205	2.212111468	4.264402528	1.681601519	2.875681475	1.141600959	2.849394672	3.755855324	0.036586595	0.145077929	0.037140545	0.355472201	0.043602971	0.064703491	0.039687851	0.774408042	0.18133584	0.1207441	1.216554358	0.235029223	0.015423221	0.521580754	0.039849978	0.196024472	0.050128785	0.046077086	0.151459649	0.052342429	0.11324007	0.802594305	0.047918068	0.077614771	0.074357907	0.097054051	0.035538789	0.063449104	0.017395571	0.034992787	0.073419974	0.025964273	0.025148422	0.606884513	0.054422645	0.023192512	0.021293965	0.031717695
20/12/2013 12:46:19	433.958992	14.54899637	69.73955672	0.185036085	2.179625423	4.314533405	1.608803122	2.943774518	1.084248858	2.834989318	3.744255511	0.025215981	0.137943485	0.058053151	0.370971012	0.040101568	0.060998026	0.046269097	0.88036289	0.18004726	0.114442891	1.188900985	0.222361241	0.016351848	0.555756888	0.049252132	0.199418181	0.05690587	0.049125651	0.170906822	0.05572335	0.108423204	0.722911798	0.061846545	0.07921185	0.085144798	0.096893793	0.039273713	0.068869702	0.026703942	0.03567969	0.082440885	0.031315617	0.024225407	0.624854881	0.03762654	0.022820701	0.016476024	0.031047324
20/12/2013 12:46:49	433.8197479	15.16587979	68.43156983	0.215451624	2.260270945	4.189788119	1.669190428	3.0293082	1.128971014	2.87349762	3.679117808	0.030305161	0.156820052	0.04255979	0.355656437	0.041772181	0.065847914	0.03856641	0.825113114	0.166925821	0.114815161	1.187458422	0.233621758	0.020890937	0.568750614	0.047706822	0.207182203	0.049216406	0.044083791	0.153683036	0.052810742	0.105182402	0.745337742	0.062378229	0.074457584	0.083360689	0.104777991	0.032491801	0.064126453	0.030350512	0.035704836	0.0932908	0.031134235	0.022802375	0.684222215	0.050914019	0.017721427	0.01939113	0.028732608
20/12/2013 12:47:19	433.7092438	14.45956649	68.16577162	0.238624147	2.205283459	4.290508729	1.642521967	2.871910911	1.119908269	2.931538984	3.750480238	0.025340771	0.108968524	0.045994774	0.372768996	0.042600396	0.067452156	0.032821027	0.744776124	0.162162888	0.109659671	1.228504093	0.209453738	0.019905444	0.538050807	0.047663308	0.204587964	0.054013946	0.052159043	0.128378053	0.061088809	0.106583614	0.719650366	0.059243206	0.081637575	0.076717879	0.112361709	0.031529605	0.054054001	0.017450344	0.047404512	0.086649621	0.019932929	0.029305631	0.628296179	0.05301977	0.019837844	0.02697416	0.036057919
20/12/2013 12:47:49	433.5579987	14.10202592	69.1864434	0.229317896	2.219982964	4.087560341	1.599162563	2.987105795	1.203069572	2.877957592	3.703051723	0.033191231	0.138276569	0.056709511	0.388309608	0.041364274	0.066941144	0.046659992	0.742389648	0.182020927	0.114428516	1.209673621	0.232251705	0.018250747	0.527344613	0.043587363	0.196285617	0.060512835	0.052567702	0.127732549	0.03816895	0.103949927	0.705952048	0.046136246	0.098454522	0.080738135	0.091369545	0.027700081	0.077867607	0.020424922	0.039713584	0.06053378	0.030548434	0.025160296	0.704200612	0.057448073	0.016695448	0.020949169	0.03228761
20/12/2013 12:48:19	433.4332504	14.66122078	69.67880159	0.201644126	2.175168866	4.280654128	1.684576748	2.868905746	1.157072088	2.945488889	3.707470689	0.034289462	0.127397181	0.036024567	0.410249839	0.033335571	0.063618883	0.035823272	0.860549567	0.169617651	0.102672611	1.199284752	0.207604362	0.011743837	0.503928451	0.05072095	0.185821753	0.04907666	0.040268888	0.146624078	0.053939682	0.110640703	0.768706893	0.05423291	0.069728499	0.078149566	0.092680114	0.041742728	0.082895535	0.023611271	0.03890359	0.083951368	0.041100321	0.029094458	0.603631852	0.045414954	0.012350839	0.015994029	0.041178721
20/12/2013 12:48:49	433.3862534	14.55467582	68.84161563	0.23638379	2.196068237	4.233906287	1.679627449	2.976041887	1.163108284	2.840695267	3.746875896	0.029467485	0.145178699	0.037843805	0.400519716	0.024716491	0.071253952	0.03846753	0.817905921	0.171020032	0.108269968	1.179402428	0.229648794	0.01770905	0.544194701	0.03449126	0.202989541	0.0603895	0.052885671	0.165803489	0.053808896	0.096072447	0.846950382	0.058499669	0.065380402	0.089836894	0.099377659	0.043164169	0.090579707	0.023529629	0.039485824	0.069019978	0.033923072	0.021930923	0.663309936	0.034899259	0.014069861	0.019316578	0.041733613
20/12/2013 12:49:19	433.472496	15.03866092	68.51975352	0.190395987	2.148504566	4.25270117	1.539880514	3.049460032	1.169448631	2.80993219	3.590302364	0.02844214	0.153300768	0.053560373	0.363070487	0.03442987	0.06180819	0.0329959	0.883902744	0.151844755	0.12317137	1.088897917	0.211859118	0.020627252	0.559319004	0.047327345	0.193707789	0.043771645	0.047307479	0.147494894	0.054081499	0.089900757	0.728958679	0.057359276	0.054975324	0.082603843	0.10391249	0.038177448	0.077825153	0.023098683	0.037637969	0.089824236	0.03742254	0.022262909	0.672765801	0.051604801	0.020762269	0.025621505	0.03816159
20/12/2013 12:49:49	433.4922562	14.37593058	70.43569323	0.189065775	2.197984023	4.148869581	1.634720324	2.979967204	1.09670737	2.828171286	3.8010764	0.036299202	0.138231686	0.050210521	0.379754945	0.055330525	0.061452315	0.035592337	0.923713038	0.164342466	0.114521421	1.195956131	0.222868728	0.018662286	0.533395404	0.051699311	0.177125523	0.054641013	0.051110398	0.127065589	0.041082952	0.108130206	0.756356412	0.047563288	0.071205105	0.083061374	0.11228464	0.033367893	0.062742274	0.015877688	0.047108762	0.084829269	0.032071892	0.027027546	0.632672991	0.062199827	0.010563341	0.015994386	0.034459539
20/12/2013 12:50:19	433.4714966	14.06553021	71.19583056	0.205063738	2.198987205	4.142089654	1.637911877	2.956442773	1.158345114	2.875891401	3.748551676	0.017589009	0.130841154	0.043280281	0.371248363	0.036881664	0.066318165	0.038609944	0.764110786	0.1608162	0.102117966	1.163057444	0.230830396	0.018743545	0.567878061	0.048481875	0.193688503	0.054733018	0.054703886	0.144763144	0.051800126	0.108136591	0.764053169	0.05140734	0.079631663	0.084903403	0.099215283	0.031104628	0.083410751	0.020272047	0.029043687	0.083705956	0.031697367	0.025209578	0.636237159	0.043016212	0.014539992	0.020817626	0.033818816
20/12/2013 12:50:49	433.5247498	14.84710642	68.81904482	0.244141335	2.189388391	4.174299662	1.651694423	2.93694484	1.106919463	2.866636043	3.752799032	0.044772487	0.195112334	0.061670126	0.383550201	0.057071607	0.062509769	0.0335633	0.861883521	0.199832262	0.110504253	1.192366073	0.229460283	0.00759117	0.612850385	0.044522412	0.214759107	0.045897699	0.050503572	0.130415028	0.060936903	0.113700713	0.807615046	0.058716021	0.09057077	0.089424217	0.090281669	0.039902386	0.069547323	0.021572245	0.042637752	0.080872441	0.027417087	0.025904452	0.653144327	0.046062216	0.01498089	0.022322208	0.032564107
20/12/2013 12:51:19	433.4837494	15.12161541	68.8988079	0.245396141	2.195259786	4.316910688	1.649119479	2.855333146	1.101788233	2.896221496	3.752706531	0.0293644	0.15979842	0.050787642	0.345185133	0.032834793	0.04588176	0.045813671	0.898025543	0.155717212	0.112996921	1.145559594	0.235101601	0.018588186	0.559748614	0.048789853	0.19526983	0.04539042	0.044471333	0.14802048	0.054370105	0.098786697	0.773641158	0.04773277	0.089431089	0.079865154	0.089060119	0.043151855	0.068007325	0.020863944	0.042682684	0.067857734	0.027685243	0.025104956	0.717445178	0.041332155	0.011696251	0.022194126	0.036063668
20/12/2013 12:51:49	433.4625015	14.0722759	69.42330789	0.190663314	2.238850631	4.169012801	1.631701604	2.921694197	1.105284022	2.817405728	3.790022352	0.046834865	0.143964011	0.06085534	0.371270799	0.043396416	0.057413517	0.04101902	0.838985648	0.189448489	0.120063709	1.152127298	0.2020256	0.01389911	0.575856686	0.045677027	0.194632618	0.046790844	0.045868429	0.138940343	0.048759311	0.109345972	0.739294404	0.045887153	0.077323823	0.067127577	0.082287443	0.035872246	0.056148858	0.034093794	0.03831395	0.059735326	0.023047608	0.024785021	0.638309522	0.043291259	0.01487885	0.011784091	0.033789114
20/12/2013 12:52:19	433.4279938	14.70199003	68.52015326	0.186000393	2.283073942	4.315951745	1.567377827	2.881382456	1.125686924	2.875692744	3.742321701	0.031023805	0.173431082	0.056814465	0.370086108	0.04640875	0.061382512	0.036147804	0.775363673	0.186152441	0.122518952	1.150042635	0.247990036	0.017336303	0.610176435	0.05186189	0.202081738	0.063232325	0.052895759	0.125722308	0.05541417	0.104644813	0.744869505	0.042270743	0.098211698	0.092214028	0.108443609	0.045763069	0.062151699	0.02770294	0.039197343	0.076505013	0.04048855	0.025258102	0.617833047	0.044483806	0.015446309	0.020052987	0.038567151
20/12/2013 12:52:49	433.2132568	14.17280165	68.40343373	0.225423143	2.222747194	4.092576733	1.762949736	2.880518676	1.122841308	2.817686011	3.732224743	0.025306417	0.16242215	0.047243511	0.373007609	0.029235744	0.064152985	0.030631711	0.79066526	0.190700674	0.120327415	1.182176606	0.185504987	0.013243	0.542376765	0.046910333	0.191122368	0.058566324	0.057954236	0.128539388	0.046415977	0.10297078	0.747401533	0.047574205	0.077326722	0.081928021	0.094828282	0.034604778	0.073500635	0.021396469	0.034425342	0.076992026	0.028094374	0.023972125	0.667227581	0.040740136	0.021488396	0.010798457	0.039813988
20/12/2013 12:53:19	432.8742599	14.49868083	68.78000751	0.190190862	2.176991517	4.120540294	1.680981082	2.76216414	1.070419289	2.857785645	3.696297035	0.031468108	0.159282653	0.046852047	0.337440181	0.027900776	0.056715159	0.041097665	0.775933561	0.179658733	0.109894996	1.129169755	0.221148372	0.017934619	0.515581592	0.048765638	0.197618562	0.056612197	0.049120039	0.14799989	0.054256333	0.11158143	0.784677013	0.058082201	0.068751907	0.086931744	0.116830368	0.039079424	0.076216835	0.021236488	0.036047103	0.071614261	0.027638994	0.024796165	0.666178917	0.045744321	0.018605375	0.020802051	0.03143528
20/12/2013 12:53:49	432.7687531	15.13722316	66.99981085	0.204200721	2.206514798	4.199330961	1.638703443	2.836137174	1.134203141	2.781497691	3.671287664	0.036870926	0.152355424	0.063014254	0.345196231	0.045036282	0.068110975	0.034557252	0.769479928	0.180449902	0.124195595	1.20093451	0.203505107	0.014223215	0.52241961	0.045025043	0.19850581	0.047905086	0.036233173	0.140449199	0.057168313	0.096283961	0.768601656	0.050111692	0.075610071	0.081260474	0.091038287	0.0433402	0.07848327	0.025155893	0.032881546	0.085713826	0.021630924	0.033035724	0.71688917	0.052385995	0.018698691	0.027937628	0.03361609
20/12/2013 12:54:19	432.5374985	14.6553236	66.95717573	0.247735482	2.090828736	4.022995606	1.645983178	2.718527737	1.141811666	2.80802799	3.73430694	0.034471756	0.132528706	0.061960654	0.332128458	0.025894001	0.05666905	0.038056296	0.781456466	0.161431544	0.110726876	1.085555944	0.207924293	0.022616139	0.520821916	0.044565943	0.182146022	0.055100864	0.042407027	0.152789741	0.056108396	0.09565321	0.74378109	0.045207544	0.078539625	0.073359722	0.096421288	0.029538129	0.070624332	0.032021326	0.035407407	0.067614257	0.032417009	0.028257642	0.622287234	0.052917432	0.01433571	0.025077117	0.033023173
20/12/2013 12:54:49	432.2847519	14.05389543	67.61116531	0.206365604	2.150661635	4.11541934	1.682259324	2.807687136	1.080536306	2.859964353	3.731358646	0.042370675	0.149461689	0.057146832	0.30271205	0.037721915	0.059674554	0.037468166	0.775389064	0.14848429	0.104102618	1.108288618	0.23163981	0.01308969	0.559145537	0.045833208	0.196925947	0.061183448	0.049965459	0.145581076	0.054929625	0.099822665	0.712037817	0.053402514	0.06420268	0.073052043	0.10801118	0.032940005	0.071002278	0.028732574	0.03334527	0.084794452	0.023492263	0.02226684	0.591992695	0.050864031	0.016452567	0.016387866	0.03227799
20/12/2013 12:55:19	432.2012482	14.82043026	65.81683774	0.1855716	2.183888471	4.169353903	1.63765265	2.77380365	1.103180597	2.773752126	3.697629107	0.031187772	0.157308112	0.038571335	0.292769083	0.042553358	0.066940068	0.033314444	0.693316226	0.170187872	0.100242395	1.175489254	0.220460911	0.018511657	0.530465864	0.038169622	0.199535826	0.057594279	0.056043448	0.140250918	0.047487034	0.102267577	0.714333815	0.056568416	0.082210797	0.089280436	0.08949521	0.038700436	0.069352837	0.025266952	0.030153742	0.076700504	0.026077373	0.028211166	0.608837857	0.051175257	0.013011391	0.018350943	0.043720703
20/12/2013 12:55:49	432.0834961	14.04680954	66.23167888	0.223804536	2.148083781	4.220752855	1.765828033	2.812434565	1.136583671	2.884381711	3.845415315	0.046242433	0.107112093	0.040586611	0.347283526	0.033394458	0.059384875	0.061877727	0.789547749	0.203867253	0.10869757	1.164002609	0.203194004	0.014166894	0.529172502	0.042776514	0.165437318	0.042605622	0.042664067	0.136958515	0.046133383	0.103529336	0.723088159	0.042557707	0.104452092	0.079445141	0.080434049	0.036560369	0.066370345	0.025011223	0.036507611	0.087325165	0.033066997	0.026341844	0.674488785	0.047256936	0.018525833	0.022716645	0.030388661
20/12/2013 12:56:19	431.8982468	13.03362368	67.14431914	0.213164308	2.069741756	4.065285912	1.775180016	2.713610622	1.078800117	2.792004179	3.668943455	0.037120638	0.140878076	0.05508944	0.32402074	0.034708292	0.055332696	0.03176779	0.775995431	0.166618458	0.11138113	1.161592164	0.227804499	0.020618096	0.550215467	0.050428468	0.191847378	0.053185975	0.050783208	0.143883299	0.054183639	0.113237597	0.721072455	0.043918838	0.079957143	0.085390138	0.09054729	0.040151581	0.083133123	0.022992818	0.033181775	0.065016128	0.037352717	0.024195128	0.635957614	0.051699973	0.016002506	0.019448591	0.04002268
20/12/2013 12:56:49	431.729248	14.39796101	65.60214575	0.217975445	2.096877559	4.136376715	1.633802029	2.740675253	1.088259366	2.790570179	3.695540759	0.031178266	0.127586259	0.050103473	0.300723723	0.041506615	0.066968749	0.035067332	0.764437317	0.171038751	0.115204808	1.110003932	0.183661265	0.011219811	0.514837654	0.044902811	0.184886515	0.051048578	0.062870149	0.121894554	0.059442224	0.101860124	0.697495505	0.057848518	0.069485836	0.077578592	0.105569699	0.042070152	0.056968721	0.02227414	0.037699654	0.083789663	0.02825675	0.019502964	0.651694516	0.053082757	0.0215388	0.018823876	0.031154724
20/12/2013 12:57:19	431.6389999	13.98916733	67.2888298	0.217143033	2.115846506	4.157220894	1.655366079	2.785750709	1.058306008	2.829089473	3.715592291	0.026730381	0.17168939	0.051925175	0.333088974	0.034744709	0.068207073	0.048216441	0.784908285	0.145908439	0.118023396	1.132049883	0.23955407	0.014788394	0.549502046	0.04415147	0.174440262	0.037220747	0.041015693	0.146533794	0.05090895	0.109304581	0.68176872	0.045854734	0.09421655	0.08648161	0.089103821	0.037653616	0.07473643	0.025077686	0.041296244	0.067282492	0.029206091	0.031998861	0.643637801	0.058813851	0.024539823	0.01858609	0.037802606
20/12/2013 12:57:49	431.4492416	14.42079431	67.72290521	0.222529002	2.169340607	4.209723095	1.619557319	2.786535715	1.115663135	2.855844124	3.802390214	0.038195936	0.14143124	0.056112084	0.311521079	0.037965807	0.060646597	0.042859585	0.771769117	0.16965889	0.116431703	1.097603793	0.206430891	0.015511859	0.505026258	0.0557009	0.185580348	0.058377707	0.045666929	0.15394356	0.054692025	0.110581347	0.685973128	0.073311973	0.082786756	0.066590822	0.100014202	0.028392045	0.065944429	0.02484449	0.028288673	0.085866429	0.02912644	0.025136776	0.611793313	0.046924902	0.026300632	0.014906472	0.035114081
20/12/2013 12:58:19	431.3395004	14.47306917	65.9166742	0.213992377	2.145391178	4.009310261	1.528071206	2.767096906	1.058057652	2.864202928	3.791019648	0.0333439	0.12881069	0.05155449	0.312463207	0.0346461	0.056066264	0.046935121	0.74244887	0.18996376	0.099788457	1.107520745	0.208152033	0.017654234	0.547893721	0.0454037	0.194213731	0.060332815	0.052979685	0.137275578	0.043333648	0.105851365	0.771641624	0.060623115	0.070103213	0.072096884	0.082985979	0.030292811	0.068280164	0.017664705	0.038867573	0.079807981	0.028199279	0.025096813	0.607301814	0.063152605	0.022187619	0.023409358	0.037295581
20/12/2013 12:58:49	431.1930008	13.59325022	65.67931019	0.188969006	2.09475158	4.029154465	1.643700408	2.644140702	1.104560121	2.852439454	3.782742261	0.036972011	0.106344846	0.067746864	0.300924305	0.043375989	0.059124641	0.036307224	0.839385575	0.185903496	0.097654012	1.1245542	0.207553735	0.018196033	0.540435306	0.041903052	0.206086376	0.047595788	0.044532805	0.131858135	0.048464132	0.104582685	0.729533821	0.045695305	0.074762587	0.090637003	0.08996152	0.043053518	0.073532807	0.022103252	0.040321983	0.073839966	0.026791648	0.022365125	0.614426915	0.037429795	0.014202255	0.017547975	0.03959239
20/12/2013 12:59:19	431.067009	14.15851307	65.25679671	0.21607521	2.101947269	4.090514066	1.621075949	2.719832402	1.053330195	2.721212288	3.743121992	0.03388622	0.139351397	0.047911102	0.331536083	0.039740236	0.07093708	0.030920008	0.825273575	0.155733571	0.112931568	1.100158696	0.216924641	0.01866133	0.508109467	0.051210336	0.181239997	0.05373156	0.058459008	0.137380338	0.059830159	0.098983422	0.678026483	0.044925535	0.074045304	0.080036982	0.09439151	0.038069074	0.074823186	0.021246172	0.034032239	0.081820454	0.026534332	0.037087869	0.624068463	0.045049681	0.022898385	0.017780214	0.035245676
20/12/2013 12:59:49	430.9452515	14.0056145	65.84718601	0.201274255	2.146664029	4.02759267	1.66591202	2.668095342	1.064756834	2.833051351	3.711641722	0.021909093	0.153329381	0.05314202	0.320184325	0.03919899	0.053556966	0.037827953	0.755630018	0.169641046	0.11186234	1.094454933	0.194339511	0.017004942	0.507651423	0.034919743	0.200486299	0.04996073	0.035726078	0.142312277	0.042592605	0.116845819	0.655127854	0.057307789	0.072576059	0.065604893	0.092949197	0.039061248	0.066814829	0.020067335	0.041793016	0.069983107	0.027420239	0.028277877	0.556331371	0.045459155	0.015691691	0.018436816	0.035262788
20/12/2013 13:00:19	430.7190018	13.65463075	65.44480864	0.21180489	2.087638591	4.028205641	1.588251853	2.627276041	1.113364932	2.735159724	3.606239376	0.044211449	0.171365973	0.056776618	0.308351936	0.035127919	0.061942989	0.039987987	0.737743196	0.169047327	0.112166125	1.134512935	0.195706782	0.015136636	0.51308894	0.056049725	0.185140706	0.054184066	0.046203525	0.141596855	0.046457693	0.114521448	0.699750659	0.058086767	0.075673592	0.076326365	0.10544543	0.035236447	0.073689946	0.030398141	0.038832605	0.079756668	0.026776904	0.023283576	0.629010611	0.05262033	0.019497373	0.01664772	0.02901353
20/12/2013 13:00:49	430.5632477	14.00652744	65.60020629	0.223828013	2.064423783	4.054482984	1.641988252	2.676911108	1.073183487	2.874097131	3.602884951	0.033174802	0.125854176	0.043774344	0.29609488	0.052235112	0.056163193	0.03460427	0.787021085	0.162845451	0.116662662	1.140664814	0.238873872	0.018983529	0.567153832	0.048672717	0.172079369	0.052080115	0.05346447	0.137991558	0.055416407	0.095413921	0.719370193	0.063544208	0.065554931	0.083417693	0.093941612	0.03741671	0.070167594	0.018307647	0.033191028	0.073219028	0.028510021	0.02519812	0.60674724	0.048815852	0.012862676	0.022295485	0.031403052
20/12/2013 13:01:19	430.4345016	13.76357927	65.57806902	0.22255918	2.046045799	4.051720203	1.638946577	2.690020039	1.064341405	2.759496407	3.670565742	0.041240345	0.140938381	0.051587641	0.317548769	0.028070512	0.061557295	0.026335952	0.771622125	0.160828682	0.133697155	1.078900946	0.218087806	0.021913741	0.542723862	0.043872677	0.204724686	0.061615738	0.043553696	0.146989838	0.046823644	0.111371691	0.730040553	0.034209802	0.07317326	0.064463442	0.088288385	0.03103009	0.076914501	0.027198624	0.030507385	0.073545253	0.024035323	0.026642225	0.604360849	0.052107411	0.020101488	0.017173567	0.03613474
20/12/2013 13:01:49	430.3955078	14.3459561	65.49123085	0.184681684	2.074503516	4.000915394	1.744722283	2.65239045	1.062533524	2.838628542	3.736169804	0.040681058	0.148464383	0.070837928	0.306707906	0.031514097	0.057566385	0.051621048	0.812088368	0.147118213	0.108655901	1.08895267	0.221762179	0.021185065	0.508958586	0.030243586	0.191567252	0.063240717	0.059988477	0.140643805	0.035503066	0.091631239	0.701753631	0.05307598	0.087315712	0.085237889	0.091347709	0.028780183	0.059551799	0.027201746	0.041894942	0.076170202	0.038787585	0.029227431	0.638440234	0.039783625	0.022113274	0.016740216	0.039098446
20/12/2013 13:02:19	430.3464966	14.59284434	63.64400041	0.218151788	2.090693433	3.96723016	1.641141568	2.691847256	1.09251165	2.758856262	3.722471331	0.042086586	0.168072649	0.051047829	0.31892266	0.036370326	0.062110259	0.042651171	0.709799512	0.159832064	0.1302828	1.100606987	0.210824009	0.018990534	0.486907021	0.043045091	0.201318016	0.061495517	0.046943098	0.116076057	0.043947253	0.104419874	0.694650199	0.050860816	0.059705731	0.072378906	0.084769675	0.043148459	0.069258729	0.021778675	0.045159669	0.076192208	0.030695296	0.019544667	0.603216875	0.041338621	0.013627056	0.023457834	0.029898485
20/12/2013 13:02:49	430.2055054	13.77034572	65.60510597	0.173302736	2.128371568	4.07589368	1.58473051	2.670686735	1.083535328	2.741972532	3.688015463	0.028951678	0.152848077	0.044699212	0.278603972	0.035506642	0.063839861	0.041803096	0.840092561	0.163709818	0.107228395	1.133865634	0.168768522	0.015636941	0.531594446	0.052491953	0.1735999	0.068170763	0.054990646	0.126814151	0.043867327	0.101026628	0.729027178	0.048706279	0.081582239	0.069771703	0.094121471	0.033053394	0.061450889	0.02758952	0.042270123	0.073927381	0.031660145	0.026614387	0.616937043	0.04801544	0.017726957	0.015650635	0.037818832
20/12/2013 13:03:19	430.0205002	14.35447564	63.87246586	0.188812754	2.065730855	4.067538572	1.62737237	2.608149528	1.052708274	2.787063846	3.732810116	0.032999612	0.168777991	0.037561966	0.302809975	0.033762713	0.059138106	0.038616174	0.774420218	0.159202077	0.13936163	1.132795994	0.193915817	0.019089085	0.55684068	0.050498242	0.185652109	0.047806023	0.040067868	0.139816905	0.044472821	0.126154758	0.723223553	0.052966346	0.089314497	0.063612478	0.109183736	0.038378151	0.077843151	0.026341771	0.042802609	0.084490199	0.037871753	0.027299679	0.651177245	0.04983851	0.015603161	0.016090176	0.033743803
20/12/2013 13:03:49	429.8704987	14.09072005	61.53456952	0.196761509	1.986242963	4.050422395	1.639156385	2.548643748	1.037944379	2.662940537	3.7646981	0.039261385	0.144322404	0.033886329	0.290265073	0.047150912	0.063965755	0.048330731	0.780664308	0.146404116	0.13174876	1.059408906	0.236209506	0.009129392	0.48365455	0.056323461	0.180104159	0.060843072	0.047926474	0.147230115	0.05303777	0.10973097	0.687771646	0.059572666	0.08249706	0.080561977	0.102299708	0.035466613	0.066554314	0.02386382	0.031625821	0.075871182	0.03459406	0.021959693	0.622002273	0.053335374	0.02405936	0.023727007	0.032295566
20/12/2013 13:04:19	429.7022552	13.96751342	65.8635384	0.197441204	2.101693159	4.002649867	1.674588952	2.557654496	1.069531756	2.797997425	3.708918159	0.039518708	0.11848259	0.056250706	0.289383277	0.036013113	0.059841031	0.03359331	0.729645996	0.183898461	0.099770766	1.127994929	0.253662035	0.015642926	0.516559506	0.057401007	0.190952335	0.061532573	0.051523974	0.134663105	0.046146058	0.109696597	0.679899362	0.038976178	0.068389301	0.070647348	0.093250217	0.037936682	0.057178354	0.027986327	0.042760836	0.086684498	0.034536281	0.027198212	0.602966418	0.053663497	0.013622071	0.018229377	0.035300064
20/12/2013 13:04:49	429.548996	14.34670447	63.53384026	0.206447368	2.047850456	3.973869093	1.568348396	2.585077585	1.016547633	2.658674152	3.693543091	0.030304607	0.141375986	0.04996603	0.307736986	0.035990005	0.059723077	0.036630324	0.850954661	0.185907992	0.111318924	1.086589215	0.229005415	0.016325032	0.51323358	0.043695998	0.194398134	0.043904214	0.040049116	0.129452827	0.051404986	0.103409285	0.713872586	0.054856044	0.05510346	0.069182748	0.103506648	0.028350993	0.066847225	0.022524623	0.037490486	0.075319683	0.030220725	0.029876522	0.663525911	0.045292532	0.015773733	0.015900072	0.040964356
20/12/2013 13:05:19	429.4859924	15.0561015	63.2953831	0.20757501	2.085238351	3.869597091	1.738097698	2.652907883	1.059752681	2.706063907	3.709584002	0.038207694	0.169995336	0.06411396	0.281609963	0.047360587	0.056781958	0.041636968	0.682520877	0.166420836	0.123404726	1.065000285	0.223508486	0.013351218	0.526802133	0.042517975	0.191118579	0.057372141	0.045417081	0.141289982	0.050143863	0.114333266	0.700260708	0.049584262	0.093868325	0.053788525	0.087842664	0.041188136	0.048059494	0.026672242	0.041060222	0.070398745	0.033488374	0.032962602	0.613712123	0.050604591	0.017178741	0.024235729	0.035581976
20/12/2013 13:05:49	429.3625031	14.64888352	64.19444877	0.192204651	2.088754869	4.017175411	1.613865546	2.540597403	1.023842548	2.675038328	3.658210976	0.026176179	0.171320535	0.035363674	0.279562694	0.042254573	0.055087701	0.034945382	0.833655353	0.174431625	0.124114127	1.07767184	0.201650207	0.017973968	0.508578968	0.043365361	0.204734104	0.047998969	0.041367031	0.139951228	0.040621921	0.104872033	0.719329137	0.057875216	0.050982187	0.06485281	0.091225941	0.040821768	0.070828962	0.030704543	0.033260085	0.068428473	0.036455188	0.027335101	0.589341146	0.056807958	0.021962229	0.025033868	0.032871264
20/12/2013 13:06:19	429.2277527	13.79657753	64.17299982	0.23178721	2.018852856	4.044694128	1.65905741	2.520299816	1.087058893	2.710123253	3.627679299	0.02657966	0.147098811	0.032461073	0.279531557	0.046572946	0.06478919	0.043251181	0.764226479	0.181920508	0.114827673	1.12253377	0.221266833	0.016917394	0.50178223	0.05131283	0.20023545	0.047455293	0.040780182	0.156782427	0.041321035	0.095819352	0.678175006	0.054807232	0.062770827	0.064303276	0.082510948	0.024629609	0.067872729	0.025253977	0.03807284	0.067083646	0.027419278	0.022337696	0.599083715	0.043557124	0.021368455	0.024659983	0.028609991
20/12/2013 13:06:49	429.1149979	13.57281125	62.6746461	0.194039443	1.948583456	3.920996953	1.683254986	2.512297656	1.029141033	2.694308554	3.665723704	0.033268287	0.108579287	0.052769824	0.280866902	0.03662473	0.054053762	0.056154426	0.729024727	0.164381435	0.112458086	1.094657515	0.215058752	0.017391249	0.487181349	0.044785913	0.182260991	0.053302295	0.033690015	0.13264776	0.043161829	0.09617939	0.659739635	0.047657828	0.09270888	0.078421091	0.102238086	0.034507644	0.062181493	0.022430846	0.024840229	0.071252064	0.029814481	0.030609206	0.583220719	0.046722137	0.018463724	0.015988249	0.029684035
20/12/2013 13:07:19	429.052742	13.90155755	61.53340753	0.2068887	2.074435522	3.863788232	1.672695577	2.56614223	1.025995987	2.653394062	3.707136556	0.036896599	0.160286135	0.048566453	0.302745931	0.027970096	0.057595235	0.036928745	0.807772773	0.131108911	0.110190288	1.080927272	0.242830512	0.02179737	0.469601806	0.056062204	0.175769157	0.064496096	0.054670891	0.123045593	0.053256006	0.103387981	0.673350233	0.054312945	0.09940955	0.061007721	0.095101234	0.043563602	0.063818221	0.019352237	0.032154264	0.069309958	0.026856129	0.024961453	0.61306994	0.052829952	0.019438504	0.020111007	0.030755008
20/12/2013 13:07:49	428.8887482	13.64925192	63.74238427	0.190105466	1.990632591	4.121895912	1.740930525	2.596069278	1.018359175	2.724984102	3.713201362	0.031941568	0.167933396	0.035338518	0.279098841	0.023179496	0.043959653	0.032297423	0.756813297	0.16558105	0.119972004	1.06901315	0.22641317	0.012817193	0.507859547	0.041397625	0.187733559	0.061337072	0.042072788	0.125939055	0.042080341	0.090647612	0.695062223	0.046178453	0.089406426	0.0620056	0.086468296	0.038690124	0.064785959	0.025698132	0.028794748	0.07301655	0.032790783	0.025851064	0.593890259	0.045434233	0.020155801	0.023759239	0.031858332
20/12/2013 13:08:19	428.7125015	13.49112632	63.92672222	0.217392403	1.998440219	3.803785772	1.608615885	2.65977607	0.991453478	2.689929482	3.698753759	0.028888222	0.103731537	0.049883015	0.281266165	0.032519162	0.064302226	0.034145933	0.681170076	0.175121039	0.121088294	1.108411481	0.203873062	0.016857679	0.477073933	0.05765543	0.177701912	0.066479059	0.04809411	0.131634297	0.038701196	0.101579177	0.665447394	0.044355912	0.088453853	0.060234822	0.086317251	0.032036463	0.068874626	0.022098308	0.039128368	0.070541969	0.037584557	0.025866797	0.56711355	0.042999262	0.016969513	0.02220553	0.038442819
20/12/2013 13:08:49	428.6747513	14.96063151	62.22488998	0.189618626	2.012322512	3.87823845	1.597387206	2.524284366	0.989757311	2.610774948	3.696992667	0.037666458	0.1436842	0.053612015	0.268604715	0.032125335	0.052854204	0.039530672	0.718970772	0.186061147	0.106921893	1.081197806	0.220592695	0.020334746	0.512212492	0.042042064	0.170036692	0.059960698	0.035880223	0.124188761	0.044723187	0.099074781	0.675055139	0.046244231	0.102184866	0.068691773	0.084208486	0.030913971	0.064984229	0.029227956	0.046471897	0.068485744	0.020313036	0.027910255	0.655537316	0.052957539	0.019853784	0.01391911	0.03808067
20/12/2013 13:09:19	428.614006	14.20224025	62.18748007	0.211800283	1.921405131	3.948225519	1.606269349	2.493850454	1.078148698	2.71635024	3.737621392	0.042296941	0.130647524	0.0330307	0.278592181	0.04198642	0.062006466	0.035189089	0.737991565	0.191372495	0.113817655	1.104145727	0.219621969	0.01719225	0.531177007	0.035330257	0.178231223	0.058243445	0.035475547	0.1353693	0.049969381	0.112127016	0.667439389	0.06532883	0.042833362	0.064199954	0.074356985	0.04370021	0.072306938	0.020265921	0.043414952	0.073870834	0.032878717	0.028313118	0.64968067	0.048993301	0.015849239	0.024174565	0.036065108
20/12/2013 13:09:49	428.4972534	14.12680896	62.51771784	0.209117196	2.007188636	3.874948545	1.763549443	2.536667619	1.026557283	2.687665812	3.714177723	0.019226155	0.148694941	0.051157698	0.282563093	0.044064802	0.053172955	0.053858848	0.822085718	0.172636759	0.122117442	1.042882836	0.203657126	0.016805862	0.5036578	0.046195731	0.197936784	0.055514354	0.04417921	0.142916089	0.047092479	0.098386022	0.65398154	0.053449156	0.073478401	0.067373411	0.105407129	0.040286138	0.057433312	0.016575952	0.038565544	0.070578304	0.034732553	0.02962888	0.584877003	0.050005852	0.016535689	0.023093339	0.034817005
20/12/2013 13:10:19	428.3922577	13.86867705	63.06523097	0.213583833	2.090854255	3.889705884	1.679598967	2.557900722	1.043271174	2.653863459	3.676774621	0.039378142	0.154239813	0.038305703	0.272777529	0.031912141	0.0558248	0.041513203	0.763249418	0.163833181	0.099595983	1.016195966	0.228574224	0.019268166	0.487315264	0.05263553	0.175621998	0.050773071	0.042566893	0.126636129	0.054234167	0.07728877	0.639331546	0.064980911	0.079813252	0.075095867	0.100433547	0.032374096	0.076247818	0.02623152	0.042819255	0.067430046	0.023294561	0.01930567	0.57941247	0.041312406	0.014052577	0.023016618	0.032932318
20/12/2013 13:10:49	428.3222504	14.39486708	62.03338362	0.225454184	1.942321778	3.900359841	1.597268859	2.446214275	1.090611387	2.665564635	3.645870608	0.042166249	0.16280147	0.036533578	0.267378842	0.031106069	0.057958903	0.033348881	0.743758369	0.150724556	0.106755638	1.010608104	0.198564726	0.013780747	0.542613179	0.04229363	0.171789835	0.066050023	0.051047139	0.133553686	0.040607201	0.096348232	0.651871479	0.050583684	0.088783344	0.069962045	0.092413444	0.0324437	0.065965283	0.026144009	0.029849352	0.080427898	0.026936059	0.029999657	0.601940225	0.044322135	0.013763399	0.021294769	0.046173346
20/12/2013 13:11:19	428.1572418	14.35108848	61.31820436	0.18094027	1.975759391	3.900647397	1.592831587	2.498059591	1.064147502	2.603484365	3.68611794	0.029655496	0.189407933	0.058639595	0.241314863	0.028144309	0.051508111	0.045742167	0.751577152	0.144098212	0.104890103	1.056631777	0.230806238	0.020100968	0.485904498	0.050720013	0.166095269	0.042041571	0.039178369	0.137726045	0.054145404	0.095276705	0.616209811	0.064522215	0.093407313	0.085257815	0.101087264	0.041783645	0.067171775	0.02210861	0.041613153	0.077942103	0.032340589	0.026547576	0.565132	0.053987894	0.022531319	0.018390293	0.045629995
20/12/2013 13:11:49	428.0995026	13.36058117	61.9301283	0.187520783	1.979983956	3.826309613	1.616703633	2.383292358	1.064454767	2.627148522	3.639900799	0.031748168	0.133146241	0.058661027	0.239288194	0.023805319	0.058721089	0.040422765	0.718164635	0.142485979	0.119186362	1.042204534	0.190987269	0.015076017	0.505633284	0.042163703	0.174519389	0.054645543	0.037759097	0.144982703	0.044435296	0.097307901	0.684780634	0.050545197	0.062992183	0.073081765	0.096542278	0.035828858	0.066447789	0.022607858	0.038873018	0.077289578	0.026567226	0.031897287	0.559696186	0.04691442	0.02056625	0.016334558	0.038947188
20/12/2013 13:12:19	428.0530014	13.93502119	61.57137547	0.197548324	2.006711727	3.898148492	1.699380737	2.506522084	1.048574229	2.658774741	3.677358857	0.034028748	0.121621519	0.056693308	0.231335694	0.027575081	0.048653166	0.037798742	0.746830084	0.154659258	0.111465242	1.075197386	0.231346015	0.012155178	0.540544065	0.041420731	0.16957236	0.050074372	0.043336371	0.133475383	0.042018259	0.091435715	0.684603817	0.055211052	0.097539036	0.080592774	0.097264047	0.036913085	0.076896586	0.025493812	0.033269239	0.050315025	0.031652709	0.02114426	0.631566095	0.050697611	0.021980707	0.019160423	0.032894784
20/12/2013 13:12:49	427.9300079	14.38816817	61.76412842	0.200561491	1.983189187	3.907567008	1.635157222	2.557840089	1.085511307	2.656670868	3.599164317	0.026024943	0.159583772	0.030999804	0.225833372	0.030699744	0.062205236	0.036277644	0.759715347	0.160143837	0.110102253	1.031072697	0.206775824	0.014629808	0.493563281	0.040601839	0.178742582	0.048069477	0.045125087	0.136166252	0.047600614	0.090882071	0.74301954	0.057020158	0.059934998	0.084145357	0.097605784	0.020967057	0.06834447	0.022692324	0.038236401	0.084880382	0.034064676	0.026888999	0.56290195	0.053015158	0.01855979	0.022066462	0.033774533
20/12/2013 13:13:19	427.864006	14.07810194	61.57268091	0.212338716	2.02181011	4.000466977	1.657982201	2.510293128	1.018291894	2.644616867	3.631225575	0.04273515	0.170075805	0.046500589	0.222429974	0.039689448	0.068658524	0.03428698	0.796267046	0.154471209	0.129266829	1.034188369	0.207943766	0.015950371	0.479929882	0.044959827	0.165953442	0.059876273	0.046720951	0.132960325	0.042089707	0.084855772	0.66311803	0.055863372	0.069126683	0.072568269	0.103156936	0.041290224	0.067706496	0.030181661	0.030825782	0.07804411	0.025377503	0.024264155	0.606364293	0.045360366	0.016738159	0.016238039	0.033206884
20/12/2013 13:13:49	427.7639999	14.14248669	61.36277288	0.206631846	1.970705084	3.893176939	1.591194438	2.465364847	1.057205161	2.584586554	3.651399645	0.032722505	0.139537485	0.053335587	0.237600418	0.025016043	0.058472673	0.03799697	0.697478804	0.164559858	0.098677405	1.03815121	0.224959959	0.012537475	0.510763771	0.053823344	0.182312112	0.043732254	0.03722745	0.123868209	0.042345215	0.093691994	0.648782723	0.035021248	0.06489131	0.069410778	0.091824852	0.028378865	0.066001673	0.019759785	0.038468323	0.08774213	0.03027573	0.024576448	0.584385371	0.044996706	0.020884639	0.011718101	0.036774772
20/12/2013 13:14:19	427.7229996	14.00373207	61.85113595	0.187349526	1.945393063	3.816158208	1.575661053	2.513742283	1.053917438	2.642578076	3.606744784	0.029546355	0.13197745	0.030721749	0.254415472	0.033669628	0.055522011	0.038925718	0.753658872	0.169236132	0.116807042	1.01474018	0.244116856	0.016050977	0.474202417	0.035997428	0.174576956	0.056953143	0.038048338	0.125836979	0.05451594	0.113719302	0.62354611	0.054568295	0.077954978	0.077203004	0.080529771	0.038167852	0.074596387	0.026146118	0.033651186	0.075449428	0.025212818	0.024409629	0.60574249	0.047649761	0.021911851	0.025625666	0.042876659
20/12/2013 13:14:49	427.5627518	13.84540406	60.65537816	0.178813532	1.92589131	3.871085313	1.51618771	2.422747042	1.045849487	2.602305107	3.690200685	0.037389081	0.158174796	0.050475703	0.24346877	0.040630501	0.060718547	0.033021437	0.684837378	0.194521336	0.093328176	1.01710577	0.183110943	0.018199558	0.50317447	0.050842133	0.177609419	0.049299558	0.028408106	0.120390626	0.049328562	0.087930343	0.661532964	0.037930166	0.085561019	0.073925844	0.086443494	0.038844949	0.06251742	0.021751122	0.031741819	0.088984852	0.032042275	0.027353025	0.634966384	0.04392529	0.018268554	0.026490668	0.026674449
20/12/2013 13:15:19	427.4369965	13.58343854	60.05441689	0.185987189	1.946263227	3.830520807	1.594836969	2.413608245	1.020446902	2.604291136	3.642694132	0.046043341	0.13508787	0.039063755	0.254009092	0.034081092	0.055229798	0.03934972	0.847624209	0.177988938	0.113112641	1.012774155	0.200730411	0.013496313	0.513123568	0.047803259	0.188708561	0.058693673	0.051039879	0.129268035	0.043312936	0.090507844	0.635210449	0.051375597	0.079464444	0.061218674	0.101266675	0.028788804	0.070453793	0.017559664	0.042174742	0.076586383	0.031898751	0.020516201	0.621302153	0.058297968	0.018463511	0.023972852	0.026748538
20/12/2013 13:15:49	427.4042511	13.66049042	60.7887161	0.200187187	1.926050908	3.936136853	1.634356155	2.437461276	1.032156007	2.556506439	3.655982908	0.018431832	0.134798378	0.050373385	0.217585461	0.043423423	0.046053396	0.041091608	0.76380469	0.176691779	0.107375493	0.997480411	0.239521068	0.01015184	0.423063117	0.04575365	0.179568395	0.055370945	0.038522269	0.133304711	0.031824546	0.120299646	0.665091416	0.054754114	0.066713946	0.072467351	0.102412188	0.024966376	0.067460497	0.028617276	0.037417484	0.065014048	0.031682747	0.026252378	0.566591933	0.043983397	0.018436376	0.020937368	0.034670858
20/12/2013 13:16:19	427.3257523	13.41744261	60.12657549	0.189409147	1.936525593	3.838620975	1.600829282	2.455019799	1.052750423	2.627453817	3.562437044	0.024215897	0.125777458	0.053392823	0.248300596	0.026813315	0.065714886	0.032439431	0.744674459	0.187185996	0.12616135	1.050829825	0.201335013	0.020538074	0.5052025	0.03970629	0.204041405	0.048714281	0.038570088	0.143324757	0.041212167	0.102957778	0.734910158	0.052414962	0.070516448	0.070864118	0.076794097	0.031282006	0.073595545	0.024627886	0.032314581	0.093792698	0.031309343	0.025222182	0.562693824	0.046772425	0.020391271	0.021341661	0.038802878
20/12/2013 13:16:49	427.2012558	13.36663982	59.68420637	0.169870607	1.937383398	3.946491104	1.709018584	2.349220734	1.035396566	2.658797992	3.660941165	0.034603352	0.148894936	0.052811992	0.207998385	0.028435553	0.062845024	0.035011752	0.685812019	0.168865689	0.103246345	1.072128733	0.209116588	0.01476459	0.465081067	0.045296212	0.177984214	0.059148626	0.034141995	0.134753326	0.035146123	0.099345272	0.654061371	0.066755721	0.071149796	0.077356782	0.08935229	0.045697931	0.077525836	0.022495319	0.037899562	0.076015158	0.039409189	0.015313985	0.586375928	0.043472978	0.019794802	0.022086287	0.032415408
20/12/2013 13:17:19	427.0850067	14.36849473	59.20080382	0.226381217	1.886934106	3.841557716	1.694257922	2.40967687	1.01750478	2.609743744	3.662126603	0.033091445	0.150646132	0.054816785	0.230846745	0.036411595	0.051461028	0.032234679	0.771688136	0.179748669	0.104667627	1.03173259	0.215102564	0.005626401	0.472034452	0.044165425	0.211324902	0.053324164	0.035601273	0.147105548	0.054509132	0.083387291	0.681497808	0.055960943	0.064935818	0.066564555	0.092475128	0.036853678	0.067184139	0.017694102	0.034811901	0.0715831	0.036207087	0.032659425	0.607809357	0.060618248	0.021145191	0.015551401	0.038163226
20/12/2013 13:17:49	427.1030045	13.87360048	59.67109807	0.191412922	1.967522079	3.765964118	1.499914541	2.355189541	1.018530331	2.594591619	3.587469241	0.030102769	0.137396235	0.055924193	0.224400242	0.037917135	0.06367531	0.051756096	0.79835776	0.148895161	0.110310929	1.043414507	0.204384055	0.01286185	0.515797028	0.040330727	0.185288417	0.049577707	0.043076213	0.141535013	0.049626725	0.089342323	0.667766933	0.050173695	0.081318101	0.06831737	0.087851806	0.04510841	0.066039142	0.020968574	0.040602459	0.065860311	0.034245573	0.025836529	0.552290575	0.045105027	0.019969305	0.016813328	0.029382413
20/12/2013 13:18:19	427.013504	13.90392621	59.62659595	0.184396514	1.993270994	3.884290937	1.650944593	2.420083584	1.068395315	2.599692401	3.640162199	0.025309123	0.118523275	0.053114755	0.213030674	0.034191504	0.057331357	0.033762173	0.764878106	0.153118314	0.103238307	1.014157262	0.203974035	0.02093114	0.480871175	0.045880625	0.156789674	0.058269544	0.038230576	0.140608666	0.03758552	0.101034839	0.678180148	0.058983613	0.073663464	0.06995425	0.095123686	0.03030412	0.05611589	0.026951205	0.041236356	0.066422779	0.028170288	0.030974451	0.585716021	0.053279508	0.01677334	0.019457721	0.028020783
20/12/2013 13:18:49	426.994751	13.63132846	59.7086117	0.210216716	1.918628985	3.866617659	1.644862637	2.436853447	1.050923729	2.564566266	3.58749341	0.035644134	0.106764646	0.05506356	0.235353868	0.030789496	0.066327577	0.041477421	0.751001651	0.180058007	0.112705913	0.973542498	0.244491879	0.016350279	0.519958702	0.043624579	0.189530448	0.045797843	0.04173344	0.130906667	0.052913333	0.079937955	0.690013158	0.048355652	0.06788528	0.064411998	0.086446827	0.041536256	0.06034433	0.026113788	0.039124645	0.065608667	0.021767182	0.019306521	0.534008689	0.054568431	0.014804909	0.01586931	0.031518385
20/12/2013 13:19:19	426.8027496	13.93659017	59.42854654	0.216638696	1.865289605	3.926230829	1.704774887	2.39478354	1.055970468	2.604749163	3.620289175	0.02400178	0.158256668	0.045864269	0.21339781	0.028156766	0.052701862	0.030689271	0.768245126	0.144780021	0.11000143	0.957832067	0.197324985	0.01717018	0.481241191	0.044443267	0.186886091	0.045040211	0.036722109	0.134301587	0.037336928	0.093725002	0.650212322	0.055701881	0.085218135	0.068810067	0.093522241	0.033359952	0.070369588	0.021357963	0.04045105	0.08244699	0.027923127	0.024313021	0.588333906	0.048805735	0.017355666	0.019466486	0.042554323
20/12/2013 13:19:49	426.7062454	14.67576048	58.68166908	0.146981266	1.92203665	3.825753267	1.673624833	2.350663453	1.036530552	2.530982236	3.512190053	0.039380555	0.158678799	0.037414434	0.228530545	0.04232972	0.056522965	0.030006961	0.769889845	0.158770967	0.101729627	1.053220555	0.246334759	0.012430619	0.516937627	0.048806907	0.176143565	0.060731167	0.035901161	0.132285509	0.048286997	0.09862823	0.677510028	0.032970703	0.062891711	0.081957884	0.103337817	0.031486182	0.058202703	0.019744566	0.038102426	0.06724957	0.037512042	0.028686182	0.573788217	0.041966789	0.019381664	0.029916203	0.035354587
20/12/2013 13:20:19	426.5632553	13.91318325	59.90750743	0.172670748	1.916295862	3.769315795	1.606140485	2.29415182	0.99952881	2.585568117	3.622029777	0.032088328	0.121783241	0.048060909	0.244280591	0.040085409	0.073749813	0.0386924	0.785410693	0.16701112	0.097596017	1.046742213	0.191600262	0.020199711	0.53610091	0.042816259	0.162366299	0.050291121	0.051676495	0.143225508	0.044002771	0.079315186	0.67516734	0.043559485	0.087890521	0.061585699	0.10621581	0.041494429	0.075404992	0.023162493	0.041363343	0.069987514	0.0301064	0.02292446	0.55783796	0.046633582	0.012889076	0.020998117	0.041774071
20/12/2013 13:20:49	426.5732498	13.26162957	59.19402131	0.182699739	1.885348241	3.816735647	1.756724778	2.325084095	1.009940297	2.575167928	3.692673246	0.036071985	0.133594742	0.053288613	0.221905201	0.045253188	0.0546631	0.039429483	0.729348431	0.151385506	0.11641529	0.990162748	0.213171449	0.017562249	0.458097141	0.04779315	0.1839244	0.055819535	0.049028585	0.122041101	0.044092144	0.09382387	0.614942058	0.052268287	0.068694317	0.065277158	0.091905521	0.039075156	0.064231617	0.030497649	0.039271693	0.064938605	0.023859833	0.032261283	0.565274611	0.051603272	0.015066712	0.020032647	0.037011091
20/12/2013 13:21:19	426.5097504	13.93110948	59.39852219	0.192750823	1.839365044	3.744383446	1.687667097	2.383107285	1.042726631	2.501273687	3.643543836	0.030023926	0.122324847	0.050713534	0.213852315	0.029395105	0.047775915	0.042440464	0.74489378	0.159465914	0.12323669	1.016291977	0.221790582	0.022193947	0.483092167	0.054070797	0.182212458	0.059736949	0.037277004	0.134096176	0.05661204	0.085397692	0.650421176	0.052070766	0.072283055	0.074034815	0.074414456	0.038310416	0.055888426	0.020959142	0.042711858	0.062950326	0.024644547	0.01793213	0.583355735	0.052853697	0.017369906	0.02197626	0.035459534
20/12/2013 13:21:49	426.4547424	13.90882547	60.4676633	0.200489766	1.893870549	3.829620503	1.61021355	2.423545916	1.025724445	2.593852518	3.662583028	0.03306225	0.125393356	0.050602043	0.211276206	0.027318952	0.064169583	0.035836953	0.711818723	0.164052051	0.112016606	1.003457517	0.206740218	0.015522868	0.484182663	0.044050582	0.195172485	0.050007251	0.047734701	0.130076001	0.048083055	0.101220844	0.696117386	0.060242749	0.075055042	0.059223481	0.085971554	0.033675442	0.069385409	0.03174401	0.038056303	0.072246973	0.022306827	0.026344301	0.521248173	0.041183322	0.016466341	0.021011845	0.031626787
20/12/2013 13:22:19	426.4067459	13.91537827	59.8523046	0.167029805	1.906891158	3.753536859	1.527746413	2.318589789	1.015467293	2.622564442	3.62521419	0.02802049	0.152269308	0.036640523	0.213508249	0.031664856	0.058642178	0.039633927	0.717221304	0.192783523	0.117211373	0.982090239	0.197775736	0.021288122	0.479731546	0.05127899	0.182584581	0.059357395	0.043961781	0.15880625	0.041229361	0.103372	0.651489602	0.056170079	0.070977679	0.076630611	0.099207825	0.032649466	0.064399342	0.030002172	0.04061418	0.070686656	0.01918169	0.025692297	0.628278584	0.044308383	0.017967028	0.0238891	0.034911774
20/12/2013 13:22:49	426.2999954	14.37772192	58.00933503	0.175132341	1.892792028	3.828770132	1.60207611	2.382826885	0.995895541	2.548207267	3.643214404	0.038443392	0.11845529	0.041076546	0.228208774	0.029378117	0.053142602	0.038486689	0.720841015	0.172475512	0.119089516	0.992801064	0.195353993	0.011539335	0.504316606	0.040105859	0.184181787	0.052577564	0.045933772	0.13917586	0.028440037	0.086689796	0.657440775	0.034785766	0.061389143	0.078184453	0.087961834	0.032618529	0.071906756	0.022825519	0.045075255	0.09451987	0.022448433	0.023458917	0.594283829	0.049882112	0.023995827	0.020651132	0.042253928
20/12/2013 13:23:19	426.3125	13.78681192	59.03202522	0.186943519	1.801020741	3.820597859	1.66820969	2.393246844	1.000581011	2.557491672	3.644897559	0.036590247	0.167282032	0.028759795	0.230165199	0.033043204	0.062073613	0.035807271	0.769481376	0.149064443	0.093561164	0.983749766	0.23597332	0.009412751	0.500227216	0.054105909	0.165737981	0.056974917	0.053489667	0.122242231	0.037838474	0.091817759	0.652628405	0.055294069	0.097384807	0.079704721	0.090185314	0.031989732	0.06005584	0.028442124	0.040628436	0.062000238	0.024726992	0.029166356	0.562178092	0.048177042	0.019340356	0.026258964	0.040843712
20/12/2013 13:23:49	426.105751	13.4546935	57.79711871	0.219611745	1.850233404	3.777485993	1.659789753	2.400111745	0.97935113	2.589412124	3.730314983	0.041253968	0.121647253	0.043189634	0.216220387	0.032901113	0.074276945	0.036604151	0.703493478	0.169173042	0.120640276	1.00662341	0.202923109	0.019052622	0.4812105	0.051336958	0.181901884	0.051065946	0.045371418	0.144980031	0.0340565	0.086068878	0.6495592	0.042993629	0.069039755	0.069640898	0.08912598	0.036725655	0.081265298	0.030505328	0.028526405	0.078567948	0.031421493	0.021996446	0.574926941	0.041119381	0.017604485	0.026348963	0.030948377
20/12/2013 13:24:19	426.019249	13.87901391	58.52704393	0.175017003	1.89876653	3.739895971	1.611011065	2.344333095	1.009805721	2.516705613	3.613089241	0.037836021	0.133804029	0.048621341	0.215572776	0.032476573	0.05120131	0.030725861	0.710893536	0.171849984	0.102027436	0.971879065	0.217742743	0.011804868	0.530115814	0.043854506	0.177090992	0.049555277	0.03951993	0.146183202	0.037152721	0.095201994	0.659740628	0.049009931	0.074058972	0.07181884	0.094496245	0.035148621	0.070732597	0.02951484	0.035192584	0.063617537	0.027493903	0.018561876	0.583638045	0.054971895	0.016195967	0.018126645	0.0262449
20/12/2013 13:24:49	425.9927444	14.09004788	57.23451194	0.187148826	1.84336603	3.82456829	1.648602783	2.321169575	1.017246688	2.565918813	3.567013102	0.027331541	0.119546965	0.038954817	0.204299159	0.039340874	0.070731121	0.039523103	0.71570829	0.172846089	0.111470839	0.986516341	0.193311441	0.015949526	0.504510702	0.043938236	0.184600347	0.05475118	0.032719738	0.137090378	0.059391106	0.083612988	0.692304666	0.051115211	0.083664629	0.06021187	0.064252338	0.040041111	0.071189299	0.022063067	0.034439545	0.075994122	0.029521959	0.027617079	0.573113418	0.050206455	0.01980475	0.027274354	0.048163986
20/12/2013 13:25:19	425.9585037	13.96632984	58.40459738	0.169380747	1.850315676	3.768259642	1.696380741	2.289680047	0.965876374	2.513421478	3.657082641	0.031914793	0.125452384	0.048179847	0.206039254	0.035327864	0.065716331	0.027416295	0.733205999	0.145166441	0.115508795	0.979302914	0.234024762	0.025448444	0.498590892	0.057440046	0.184259123	0.047077663	0.040055851	0.130472063	0.03757861	0.091070694	0.663851046	0.054760215	0.09256673	0.071891249	0.083481954	0.036390559	0.061907164	0.021347727	0.03117809	0.068404765	0.026967605	0.022517044	0.567860453	0.064652195	0.019901254	0.020233569	0.030082097
20/12/2013 13:25:49	425.8855057	14.77521327	57.36090958	0.19020778	1.907555615	3.836187726	1.638104038	2.303800884	1.014789642	2.532368686	3.611645825	0.027451329	0.132010885	0.042328633	0.194436135	0.034309456	0.062106643	0.027864258	0.715384486	0.176569339	0.116538082	0.970471094	0.189708111	0.025985096	0.495580143	0.050301453	0.180014285	0.057498065	0.048938208	0.113996089	0.041900642	0.083336027	0.651918119	0.05062664	0.08145516	0.069752158	0.083055464	0.025509652	0.06296669	0.031246354	0.032989915	0.064666605	0.027128713	0.021380026	0.559045677	0.045917788	0.024031447	0.018179984	0.029203388
20/12/2013 13:26:19	425.8544998	13.48821704	58.49040505	0.193459604	1.866800865	3.660514837	1.594379995	2.321340752	0.949974251	2.543022186	3.621249214	0.024472695	0.130451875	0.052465162	0.193772062	0.027335528	0.055292291	0.043342836	0.740697873	0.156067169	0.114012113	0.966163033	0.22147541	0.016141057	0.466462751	0.050982661	0.17474701	0.045530143	0.041680489	0.13207871	0.033917146	0.091900449	0.719438921	0.053985642	0.092608096	0.058572537	0.08309585	0.033744582	0.063408554	0.023050769	0.036339213	0.068399578	0.033691776	0.025243496	0.609257555	0.056466122	0.021261273	0.016762982	0.037372817
20/12/2013 13:26:49	425.8050003	13.31306749	57.61357572	0.196216589	1.906396877	3.658344676	1.556916775	2.311824592	1.029546034	2.60680852	3.602680299	0.034615535	0.131435803	0.038133322	0.215547778	0.019604682	0.06119529	0.0367189	0.820680869	0.156560723	0.112141487	0.999156802	0.228385301	0.015320905	0.491173479	0.046117955	0.18254704	0.056335943	0.048684778	0.120263591	0.050597254	0.086239234	0.690836937	0.04326131	0.052181436	0.073253354	0.104670851	0.055378419	0.078072537	0.02283329	0.033444399	0.07109056	0.024852388	0.027420057	0.587345075	0.057423951	0.019133438	0.012165867	0.040926723
20/12/2013 13:27:19	425.805748	14.12216938	56.91675594	0.186870818	1.827740048	3.880081647	1.67845715	2.338600806	1.022159445	2.511066189	3.614218923	0.034059234	0.144999761	0.053557459	0.209380127	0.028777709	0.049402813	0.037231481	0.72080767	0.14342229	0.106412046	0.989130114	0.200867339	0.015647515	0.520901769	0.049132592	0.177492283	0.045229579	0.05338871	0.145819999	0.046037759	0.104211461	0.730012513	0.052706948	0.056489904	0.074926679	0.091318162	0.036122361	0.065741402	0.026248296	0.035007619	0.081068249	0.025965277	0.034164184	0.533808102	0.06125265	0.028483249	0.028436215	0.031178448
20/12/2013 13:27:49	425.6879959	13.72583618	57.58486692	0.183261644	1.946727872	3.726035772	1.703035996	2.302593218	1.042970116	2.514287147	3.64848134	0.032757228	0.148429688	0.045901682	0.212138667	0.030927827	0.054114311	0.034458155	0.782126622	0.156081466	0.106357387	0.984235907	0.199653567	0.014221822	0.47647779	0.03988685	0.163985402	0.045972183	0.037118331	0.133634524	0.05312433	0.094069009	0.586691978	0.069747251	0.082322997	0.061592084	0.092794205	0.028988608	0.07716108	0.023024274	0.029770487	0.065064863	0.021532994	0.023511693	0.547232398	0.054203186	0.020973328	0.01937265	0.037883626
20/12/2013 13:28:19	425.5622482	14.21526179	58.3032381	0.201527267	1.80843802	3.682619073	1.671376253	2.304154517	0.981378499	2.513798682	3.648436837	0.030480277	0.105975125	0.05679643	0.193366107	0.036144669	0.056422822	0.043259186	0.682055485	0.160531375	0.092904753	0.967468917	0.225588851	0.019527563	0.477823838	0.043790239	0.191256184	0.047280821	0.036383735	0.149142867	0.044042539	0.093441014	0.666922755	0.048153114	0.074147569	0.068129104	0.083717711	0.035846256	0.05267961	0.0286341	0.039887611	0.075485548	0.027793965	0.019426577	0.580862613	0.050701236	0.014245685	0.016311658	0.042303466
20/12/2013 13:28:49	425.5969925	14.1757021	58.15963574	0.19180374	1.813018096	3.763140541	1.722017817	2.271313965	0.975998821	2.513644594	3.571662572	0.025776762	0.136492973	0.046509945	0.234374508	0.037440424	0.054062196	0.038151278	0.788538157	0.158084974	0.098918953	1.025672092	0.196189528	0.008673015	0.529705892	0.049301918	0.173393505	0.062739091	0.042776045	0.128997458	0.043250102	0.08832171	0.699585679	0.04513037	0.06772639	0.075876652	0.096672153	0.031681903	0.067519605	0.027447891	0.047557759	0.06771416	0.023709787	0.026715907	0.575559379	0.05588418	0.020932099	0.019253409	0.040400812
20/12/2013 13:29:19	425.5055008	13.71204256	58.48749478	0.15517453	1.875339	3.753066233	1.542852901	2.228149782	1.002475677	2.48093127	3.66063473	0.037029187	0.12372619	0.052246169	0.190403476	0.033084431	0.048896126	0.038891306	0.765725361	0.154119749	0.127468983	1.045079149	0.224431533	0.017714474	0.476116709	0.051545716	0.180927284	0.054910066	0.03655904	0.131347416	0.05407208	0.09027409	0.652339352	0.066732779	0.080179992	0.077628213	0.105507261	0.030327641	0.05929835	0.023192651	0.028252668	0.07372056	0.035714796	0.033964402	0.57098554	0.056725132	0.017048281	0.02449054	0.026723782
20/12/2013 13:29:49	425.4034958	13.31163961	58.40350761	0.185478594	1.867676528	3.749654646	1.690266645	2.32036093	1.056051294	2.515528812	3.623760789	0.030686057	0.111958999	0.044368714	0.193427951	0.03247295	0.042623986	0.035271501	0.782818509	0.166330119	0.098472731	1.047904063	0.24038872	0.013455389	0.487817436	0.046057959	0.179419278	0.053499173	0.037897501	0.129103309	0.040918309	0.094192456	0.658951375	0.040550241	0.091475306	0.062442087	0.091017592	0.029514362	0.056518715	0.025617028	0.040272119	0.073075928	0.03403556	0.025851881	0.56407961	0.056136612	0.013697251	0.022739827	0.035145624
20/12/2013 13:30:19	425.3527527	13.84741259	56.72458914	0.180511619	1.819075861	3.684751739	1.664140099	2.172636769	1.008672417	2.448666426	3.643930933	0.030699097	0.11666434	0.045434318	0.189519753	0.034425663	0.052422975	0.028839101	0.714398754	0.162565014	0.096457136	0.962792801	0.207949975	0.019739726	0.514677639	0.054904752	0.172232152	0.056941318	0.032348426	0.12028215	0.058474741	0.101474023	0.669977772	0.060063815	0.072242718	0.073869285	0.091025035	0.039036971	0.061447941	0.027083784	0.049133767	0.06247121	0.037392195	0.027274403	0.517453085	0.060717898	0.022993972	0.017197627	0.04271183
20/12/2013 13:30:49	425.2982483	13.84393902	57.98400571	0.172102703	1.798205377	3.711241247	1.682407825	2.272914404	1.030597596	2.504851534	3.633146092	0.030766943	0.134425777	0.039388998	0.180490566	0.026596212	0.055657398	0.030761361	0.729652147	0.1691019	0.099981116	0.945982436	0.189836739	0.018782111	0.476855922	0.043126386	0.148708707	0.050978763	0.058138233	0.135588555	0.042370932	0.097064805	0.644234199	0.046689189	0.072580644	0.058620509	0.079372959	0.034363408	0.066898473	0.022674776	0.036394523	0.071424631	0.022147991	0.030559379	0.551649713	0.046415354	0.010977164	0.018294192	0.031419311
20/12/2013 13:31:19	425.3017502	13.55995904	57.47128921	0.191010031	1.800833527	3.624495676	1.655454191	2.270737253	0.9917084	2.567360347	3.592018363	0.039996213	0.094749645	0.040196617	0.189767139	0.030875147	0.062024655	0.03539387	0.679071033	0.181758303	0.114501781	0.996292248	0.214271547	0.010851942	0.472114314	0.040836849	0.175052513	0.065972579	0.03625615	0.148613709	0.041646933	0.103556412	0.632790752	0.06000591	0.066860755	0.073044759	0.093721071	0.031893757	0.056456815	0.020227663	0.033669205	0.072298585	0.026038134	0.023084101	0.566292683	0.040610792	0.018243471	0.014947942	0.035828085
20/12/2013 13:31:49	425.2724991	13.41862945	57.95522618	0.179483577	1.803119064	3.81399243	1.583925972	2.26248754	0.976374225	2.473638185	3.631093699	0.027672415	0.155312236	0.036210004	0.195944313	0.042075765	0.052701483	0.036984725	0.794481996	0.149941757	0.105619015	1.00762241	0.207409705	0.014819309	0.464573526	0.056387946	0.17846071	0.048810157	0.032462811	0.126009612	0.048897314	0.090239486	0.643258877	0.048072406	0.079745226	0.076761925	0.095420477	0.03879343	0.06563076	0.018302352	0.037322627	0.072953673	0.022087604	0.026741264	0.527224878	0.050204984	0.013054459	0.017357615	0.035699083
20/12/2013 13:32:19	425.2707443	13.92440351	56.93365472	0.202816168	1.790295088	3.774733513	1.68876023	2.307559759	0.97732008	2.458119964	3.579006653	0.024395644	0.125885112	0.062558637	0.210544849	0.032195815	0.0541334	0.030296134	0.733469345	0.197913228	0.095013701	0.996738495	0.2217464	0.017728005	0.483610488	0.056098087	0.167344324	0.033927753	0.038757092	0.136104564	0.04683855	0.09939134	0.63401497	0.043031158	0.098118695	0.055673077	0.100920996	0.030309129	0.070487561	0.018783161	0.03973488	0.073297341	0.027530469	0.036381577	0.552152188	0.050882233	0.020471763	0.018228199	0.037698351
20/12/2013 13:32:49	425.175499	14.40785656	56.47208043	0.195013922	1.838809189	3.711129306	1.677199591	2.170686105	1.015997207	2.509065174	3.6633323	0.026755983	0.100163291	0.054553702	0.171447475	0.033731326	0.050128265	0.031869092	0.65257831	0.155822764	0.107612664	0.937748964	0.206771085	0.020946485	0.534155431	0.063028382	0.184464363	0.054106801	0.041524141	0.143091089	0.052709837	0.087350599	0.58519811	0.055823173	0.061242925	0.070824373	0.099406262	0.027891411	0.077863224	0.023465213	0.02961881	0.07425912	0.027771099	0.031277794	0.569420537	0.052805661	0.019641717	0.021331603	0.029916148
20/12/2013 13:33:19	425.165741	13.15084754	58.21699059	0.219571493	1.815058715	3.689198824	1.610456243	2.086972311	0.997156859	2.48084263	3.614219926	0.037184199	0.120564882	0.052152113	0.179232253	0.018296726	0.06565633	0.030570057	0.786472084	0.151915248	0.09128198	0.975139376	0.230962134	0.021953969	0.483334976	0.056932955	0.176565105	0.059505184	0.039731525	0.130281895	0.037231712	0.092824025	0.640910859	0.047822728	0.081092004	0.069016602	0.088843502	0.033842151	0.063593804	0.019755535	0.039814486	0.075608071	0.023827617	0.026881714	0.53965062	0.053981662	0.020288528	0.015864376	0.040687744
20/12/2013 13:33:49	425.180748	13.40487674	57.24937073	0.191866666	1.776416021	3.808313303	1.583744022	2.215901561	0.964906022	2.520124397	3.520415607	0.026033747	0.116138785	0.036556463	0.180513789	0.024708346	0.046632678	0.041958939	0.716849159	0.171912445	0.10223259	0.998440693	0.208737687	0.024190791	0.409990831	0.045528193	0.190258169	0.052682593	0.044826212	0.148910936	0.044901051	0.092934218	0.620731616	0.055043503	0.076246562	0.076456215	0.10074603	0.029496086	0.069271248	0.021110739	0.043488762	0.062369065	0.035706769	0.034879268	0.535868983	0.042624919	0.015663969	0.017747924	0.035789329
20/12/2013 13:34:19	425.1604919	13.43395226	57.03605522	0.157054143	1.832583566	3.722367908	1.684286084	2.264852753	0.981619634	2.465393683	3.589434888	0.03337171	0.099819477	0.043516534	0.191162799	0.035739901	0.057649152	0.034526779	0.70980213	0.170342511	0.112989855	1.025518636	0.203575542	0.018872407	0.494973386	0.050088941	0.193215599	0.053140913	0.047512897	0.13204922	0.041073763	0.077017525	0.645855773	0.037043283	0.076962543	0.077796625	0.100315623	0.03772098	0.068955889	0.031887974	0.033055319	0.071100472	0.038468368	0.023044341	0.594995479	0.051914917	0.016938619	0.010121472	0.041144275
20/12/2013 13:34:49	425.0779953	14.16666189	57.28369058	0.177202236	1.834877464	3.775929713	1.703050093	2.213033634	1.014388195	2.511016456	3.583889625	0.038235736	0.136580465	0.027897484	0.15999373	0.03482308	0.070812616	0.031114295	0.719062426	0.183702221	0.105617834	0.981539477	0.177018207	0.0216505	0.496074812	0.04606519	0.165874807	0.053395422	0.048545877	0.133520299	0.042041036	0.102451284	0.667702247	0.057014527	0.080071413	0.06475129	0.091094804	0.025789958	0.078477113	0.019835903	0.036122411	0.065060779	0.027478502	0.028250988	0.550886509	0.044375207	0.014104223	0.022527649	0.034737868
20/12/2013 13:35:19	425.1230087	13.22469481	57.46689133	0.176920766	1.801055556	3.710491688	1.656849943	2.260439949	1.002416522	2.477537705	3.558745696	0.04258765	0.131274799	0.039848092	0.184945081	0.032286668	0.064736113	0.036809747	0.74983008	0.195985172	0.112697116	0.93806996	0.197212461	0.0160423	0.504451088	0.046193518	0.181352757	0.061073738	0.043845099	0.118324957	0.039235823	0.083645127	0.621136928	0.039602126	0.079508544	0.080184331	0.08507533	0.034813518	0.06267513	0.032590162	0.028826123	0.075835239	0.030232395	0.026110132	0.594273951	0.048360201	0.018641993	0.013239508	0.042908894
20/12/2013 13:35:49	425.0807495	13.24334682	56.96496519	0.143528812	1.847321862	3.591547444	1.620935788	2.174826822	0.97506231	2.530550986	3.578486804	0.039749484	0.145474866	0.054761747	0.187886064	0.023552819	0.05491982	0.040350232	0.66767756	0.156388371	0.081499422	0.962108603	0.219324776	0.015241787	0.479472902	0.047468557	0.177128014	0.043131717	0.049829456	0.152921377	0.041837565	0.095766879	0.669591698	0.040076889	0.069751717	0.075311625	0.11132384	0.037692695	0.072819552	0.021613494	0.031934192	0.066472115	0.028829737	0.032691494	0.493722735	0.043393806	0.019452827	0.015586371	0.029276244
20/12/2013 13:36:19	425.0142441	13.11191342	56.68259726	0.196960364	1.859238385	3.622977829	1.67782537	2.199233564	0.989748205	2.449326514	3.608148908	0.0379165	0.139693172	0.039664895	0.186846337	0.037706166	0.061671827	0.034193349	0.67413279	0.175346304	0.102380246	0.958255371	0.194838693	0.018608157	0.462904792	0.049942192	0.182423495	0.040446424	0.045456031	0.132758777	0.060094199	0.091122713	0.64752164	0.049546291	0.089528514	0.078294685	0.094348715	0.038031464	0.071537982	0.027663915	0.03787276	0.071939169	0.027301378	0.031111764	0.487391794	0.051654561	0.018141741	0.01607546	0.036477569
20/12/2013 13:36:49	425.0084915	13.51809595	56.3965568	0.207590623	1.89956296	3.709240411	1.696477654	2.177492244	1.016598659	2.408243235	3.587871624	0.031078663	0.097190098	0.049411985	0.156075876	0.03519799	0.053730846	0.034957322	0.671973908	0.182645416	0.096858816	0.938900888	0.213220702	0.014207362	0.49860707	0.036692602	0.176720471	0.05423654	0.039176979	0.119370722	0.045034371	0.086882881	0.681635653	0.047154111	0.081789114	0.071652151	0.090558598	0.034227321	0.064097231	0.037809456	0.033276283	0.083814575	0.043101735	0.023556368	0.546511793	0.045530873	0.01978324	0.018938	0.041181961
20/12/2013 13:37:19	425.0492554	13.58084215	55.70501473	0.20660669	1.812759281	3.533361247	1.712963248	2.188168324	1.035555806	2.381311537	3.570848554	0.0398083	0.147009318	0.048171504	0.150220542	0.035849969	0.048025371	0.035501905	0.664979442	0.157809517	0.116583616	0.930850087	0.197519967	0.014341806	0.45330636	0.047249079	0.182248704	0.060350844	0.045698557	0.136415596	0.050934574	0.083958036	0.6122353	0.053917423	0.069412996	0.069393786	0.087243367	0.034905358	0.058911407	0.023647617	0.021047281	0.077183198	0.034708056	0.024055129	0.573573378	0.053150805	0.021165836	0.022236468	0.04649442
20/12/2013 13:37:49	424.9835052	13.47370993	57.0131806	0.190774784	1.793332721	3.71181816	1.612585482	2.204306266	1.067589731	2.422987979	3.549208579	0.024401066	0.161837872	0.031647231	0.153129504	0.031414922	0.0587586	0.030667395	0.810151293	0.160561752	0.099374173	0.941456116	0.205347105	0.015007264	0.449833921	0.048033332	0.152233891	0.04227921	0.04325223	0.13470131	0.038486478	0.112231669	0.683406932	0.046157046	0.08971531	0.073741619	0.095015479	0.027355319	0.065746792	0.027905019	0.046925202	0.084666598	0.023170497	0.032551313	0.554004981	0.045980156	0.011431516	0.02362982	0.040778486
20/12/2013 13:38:19	424.930748	14.11034899	57.55381086	0.141220457	1.833526035	3.663460888	1.614649961	2.22900277	1.000474705	2.399901462	3.563149094	0.028079835	0.143814027	0.034721579	0.178506907	0.030626959	0.05859032	0.037084565	0.694227395	0.155014555	0.123822683	0.962905158	0.204570867	0.013987611	0.485617321	0.053511089	0.180655924	0.052748115	0.046168151	0.122954428	0.040487163	0.101252599	0.658396786	0.054504551	0.068793789	0.078783075	0.095196728	0.03189684	0.070470535	0.02544452	0.044805102	0.069987568	0.025746071	0.017936269	0.567299727	0.045859666	0.021187463	0.013123443	0.036183794
20/12/2013 13:38:49	424.9445038	13.3284577	55.50024457	0.187618412	1.824555139	3.692318626	1.694222751	2.2201709	0.975673427	2.470939832	3.586391985	0.034622039	0.181261942	0.044864773	0.143882041	0.024384345	0.052966764	0.039005963	0.694011386	0.180670729	0.102572307	0.987811823	0.21817588	0.015710201	0.527070105	0.042205583	0.174404943	0.049090317	0.048989102	0.134084269	0.046271001	0.094791163	0.614093588	0.047412108	0.075861262	0.074801665	0.090544813	0.029460241	0.052211325	0.028003373	0.038563776	0.077600046	0.02856563	0.023323872	0.573725714	0.057276484	0.021044705	0.024385748	0.037111954
20/12/2013 13:39:19	424.846756	12.91544612	54.87639083	0.187039549	1.745182274	3.643699513	1.65533019	2.224054115	1.055657498	2.438352458	3.55242051	0.027428969	0.145467999	0.031652151	0.177187516	0.027501919	0.062566039	0.044989134	0.695965766	0.156925147	0.124947088	0.982986043	0.180022051	0.020909025	0.500832969	0.044675587	0.171559305	0.051360636	0.049116215	0.142743165	0.044127024	0.094846548	0.624660653	0.054814025	0.082375248	0.070620399	0.075339595	0.043343452	0.056387173	0.020164946	0.028045087	0.063535102	0.029321061	0.025520567	0.5222017	0.050894289	0.023477695	0.014516055	0.031557009
20/12/2013 13:39:49	424.9034958	13.25878884	56.53365014	0.132731252	1.790770783	3.758480746	1.630525424	2.14331616	0.933328156	2.443937341	3.662212195	0.019783243	0.108781452	0.041954385	0.156888537	0.037091931	0.068097869	0.03035383	0.767564466	0.147607758	0.099485162	0.99572959	0.223746428	0.017640392	0.50494623	0.047828633	0.186027116	0.057444201	0.036898978	0.130091864	0.04743193	0.088524635	0.670453581	0.058964969	0.099836795	0.067477128	0.092005119	0.042507805	0.05292427	0.028888066	0.034900083	0.073836535	0.026957023	0.020991856	0.583529375	0.048975347	0.016321824	0.022933226	0.039578125
20/12/2013 13:40:19	424.9814987	14.02263715	56.53254771	0.17486679	1.806135601	3.750569283	1.667577971	2.280336947	0.938679167	2.428098244	3.63334601	0.032949206	0.149037993	0.051744707	0.178357524	0.03320659	0.059479058	0.025002019	0.731469789	0.182962753	0.110407039	0.951323658	0.203687906	0.018167922	0.513228735	0.038446465	0.185032772	0.053547586	0.050647619	0.121976961	0.04089291	0.098183164	0.65138335	0.045797747	0.091684804	0.068957026	0.087123565	0.041335043	0.061569714	0.021514154	0.034740072	0.063841482	0.02970372	0.021009397	0.566278128	0.047805514	0.020444456	0.024922139	0.029775353
20/12/2013 13:40:49	425.017746	12.96069297	56.52769645	0.169974415	1.80979984	3.688481996	1.644860188	2.099455853	1.017598689	2.441507669	3.519003444	0.030761626	0.163986709	0.048196044	0.165691204	0.023915209	0.062956875	0.024174513	0.70665265	0.149875432	0.118877912	0.980040967	0.18941658	0.011437239	0.427670924	0.04325535	0.166328482	0.053274472	0.034256069	0.129376429	0.04605996	0.100359597	0.638736541	0.039583718	0.042686913	0.070761455	0.102081793	0.039625035	0.063489437	0.024417924	0.039793908	0.067377985	0.028282658	0.024772078	0.556570515	0.043120795	0.02490118	0.021380876	0.037055823
20/12/2013 13:41:19	424.8890076	13.38633787	56.84672518	0.205219168	1.829342328	3.686600374	1.687884784	2.188056128	1.003371977	2.472681902	3.625916025	0.028907146	0.157784482	0.054948105	0.167748962	0.026035832	0.048690026	0.033974088	0.708205911	0.155596322	0.122717925	0.987341263	0.216161172	0.025285472	0.449597429	0.038643389	0.167828493	0.049771677	0.04223134	0.130037006	0.054057736	0.081900603	0.629560317	0.040390758	0.085918351	0.057061911	0.093441736	0.034129794	0.052910099	0.023402122	0.039032733	0.06792468	0.028924089	0.023192637	0.578521241	0.05209933	0.014237171	0.019326541	0.027437448
20/12/2013 13:41:49	424.9247437	13.49531926	56.48797201	0.17878881	1.872319706	3.781088843	1.569593952	2.124036631	0.995702951	2.431930502	3.546644495	0.029194151	0.138114238	0.051537844	0.161224852	0.027744504	0.05006422	0.022539571	0.729786979	0.153039515	0.097345485	0.984463823	0.209837056	0.01728667	0.513255763	0.054134391	0.198252088	0.04397352	0.046359094	0.116859991	0.044825053	0.094110228	0.653271581	0.05339673	0.05492644	0.082094221	0.081372169	0.033622114	0.063831633	0.021459846	0.02675306	0.079312579	0.026547291	0.027988476	0.537507256	0.044178453	0.018295495	0.020546387	0.029881597
20/12/2013 13:42:19	425.0254974	13.84082764	56.59496689	0.151034926	1.808757539	3.619545038	1.622484601	2.157457339	1.017738933	2.450170664	3.658901718	0.026686875	0.153297536	0.050938263	0.147164281	0.0288677	0.066846989	0.040140643	0.722356502	0.150176175	0.115835267	0.905127184	0.187487867	0.009877602	0.483574093	0.048148544	0.194144909	0.056130521	0.035088626	0.146599033	0.032699314	0.091677225	0.620785068	0.047737226	0.08095728	0.056806765	0.071548687	0.035274556	0.06830253	0.031267013	0.037416603	0.072077837	0.037121326	0.041593057	0.551641141	0.054627281	0.017340338	0.015999084	0.027365814
20/12/2013 13:42:49	424.8919983	14.12176248	58.09070525	0.16211556	1.814575236	3.794521493	1.673219812	2.155693062	0.99011362	2.46535607	3.660449558	0.039361704	0.170265711	0.036404931	0.181792306	0.036860906	0.054067506	0.028566508	0.709742437	0.159152295	0.107484588	0.986613639	0.204090183	0.022488982	0.482772351	0.047109303	0.174031513	0.042407941	0.026542108	0.123250719	0.053395303	0.101791268	0.650996888	0.051608248	0.062416496	0.07573579	0.097257605	0.027985504	0.063869393	0.014875247	0.03703358	0.079145684	0.032387908	0.030233695	0.548234832	0.039292597	0.015258004	0.01663282	0.045382123
20/12/2013 13:43:19	424.8239975	13.75145462	57.21049456	0.161338357	1.740432816	3.732029006	1.68623464	2.159169257	1.020806787	2.474311442	3.580868211	0.029443279	0.148533023	0.033734785	0.180227733	0.031553612	0.059958878	0.03947744	0.73247421	0.145983354	0.114329667	0.959835387	0.207699313	0.012612091	0.471639345	0.053390101	0.172011688	0.042835695	0.046232407	0.152937422	0.048563987	0.094843912	0.671678675	0.058075956	0.091186702	0.0739697	0.084679424	0.035742942	0.051458669	0.024023704	0.033527016	0.075183573	0.02994483	0.042250121	0.561027001	0.04828787	0.015963773	0.016613358	0.030622855
20/12/2013 13:43:49	424.8894958	13.61643343	56.9584946	0.202071805	1.832921672	3.682847946	1.596586181	2.198980631	0.968429429	2.449514587	3.646898088	0.029404736	0.128997485	0.047596567	0.14621921	0.025493068	0.052422166	0.032229919	0.774583066	0.160569638	0.091452027	0.939347156	0.225286479	0.016943682	0.554271668	0.047131459	0.182676383	0.054943413	0.048304982	0.136781704	0.042500287	0.089758961	0.643070262	0.049639252	0.071023483	0.07673512	0.082544212	0.038437425	0.072313162	0.035615473	0.032366482	0.084739492	0.028299791	0.023368939	0.554596635	0.062960328	0.015287846	0.018445224	0.032451247
20/12/2013 13:44:19	424.8069992	13.96587169	56.40618306	0.197141524	1.784927862	3.626396552	1.645070712	2.186957316	0.978223972	2.412313252	3.502776802	0.041093998	0.134126454	0.051257412	0.155251709	0.038319879	0.053524741	0.03817843	0.77734689	0.146364008	0.098042028	0.961999093	0.192741244	0.017181275	0.510355866	0.041151823	0.169721074	0.05064506	0.0546093	0.147073299	0.047454917	0.083446112	0.643359455	0.053307983	0.076527195	0.065905251	0.091951279	0.030319503	0.056348625	0.018609382	0.03500255	0.062865127	0.032058656	0.031516832	0.553900614	0.052898539	0.022577586	0.021540288	0.037595264
20/12/2013 13:44:49	424.767746	13.85914383	56.53178482	0.174792142	1.751876376	3.557545107	1.680719751	2.070926466	1.007323204	2.43182873	3.556398301	0.030263652	0.159353065	0.044767525	0.168038613	0.036026227	0.054032865	0.04010031	0.709920263	0.181567098	0.119595058	0.938280246	0.227139852	0.014120109	0.501660396	0.055872803	0.191942264	0.047791837	0.037942297	0.14089936	0.054405194	0.095475504	0.621620696	0.058493788	0.085250426	0.06510757	0.090427407	0.039444614	0.070193057	0.025103683	0.030030857	0.069871974	0.022853093	0.018135654	0.55218143	0.047478094	0.014338287	0.021064092	0.031715535
20/12/2013 13:45:19	424.7675018	13.77208643	55.04172286	0.172574676	1.818407291	3.681550549	1.613099859	2.15209463	1.00583105	2.446501428	3.533617518	0.027252762	0.160804104	0.060181072	0.172583617	0.036349434	0.060771463	0.041714927	0.77341677	0.157807227	0.089466164	0.920195877	0.221155606	0.017863687	0.487468344	0.04358803	0.18121962	0.059926245	0.040314802	0.1325015	0.036558674	0.089504763	0.621880223	0.044995459	0.071666803	0.059966329	0.077976348	0.038409715	0.069921146	0.022087653	0.037008899	0.071794446	0.036324511	0.02425886	0.591069673	0.059131967	0.014790222	0.027595259	0.030172577
20/12/2013 13:45:49	424.7262497	13.5143993	55.8852541	0.190208096	1.796727192	3.543597317	1.670621603	2.116333386	0.987944137	2.386378119	3.622362613	0.017716964	0.137250031	0.041524448	0.169594973	0.031776005	0.060300863	0.04126595	0.733060046	0.158610986	0.101551532	0.942522769	0.199167176	0.019907267	0.428508054	0.035278507	0.19203662	0.04993964	0.041967706	0.129458304	0.042115957	0.095751395	0.673794766	0.056423273	0.080175777	0.06985426	0.088650916	0.036889632	0.064693992	0.03270796	0.043645762	0.077669646	0.028052255	0.022761391	0.541116175	0.046166815	0.023344933	0.022204565	0.02423737
20/12/2013 13:46:19	424.6802521	14.28712149	55.47822444	0.190542244	1.775316913	3.632424456	1.566294751	2.088339153	0.969013155	2.402939018	3.593147472	0.031645348	0.129654521	0.043163705	0.153033135	0.034417687	0.058616136	0.028387726	0.738634304	0.150647697	0.1012695	0.941008591	0.188118395	0.015969463	0.515748946	0.042875744	0.182409451	0.053014004	0.034146289	0.127303936	0.036991669	0.092138743	0.596774369	0.049480383	0.057768417	0.071726798	0.076802049	0.033970969	0.062271445	0.016411048	0.038784203	0.087368419	0.028405583	0.025629171	0.607203329	0.055880028	0.015219831	0.023007243	0.028103023
20/12/2013 13:46:49	424.6074982	13.78072027	57.43535934	0.203090544	1.798630157	3.739012383	1.642616172	2.045422453	1.010815714	2.46451603	3.57715819	0.042228658	0.195316504	0.043562056	0.165291673	0.033111052	0.052918568	0.025373575	0.723643009	0.175499757	0.118068584	0.954984305	0.186382207	0.016845116	0.506436433	0.061753568	0.160627865	0.049746851	0.038554787	0.12317226	0.046856467	0.087520877	0.63879407	0.052028467	0.076320616	0.077465875	0.08873607	0.036826903	0.067385796	0.025901036	0.035971093	0.071295471	0.03023636	0.034636818	0.555160499	0.046802954	0.015746593	0.020687123	0.027347366
20/12/2013 13:47:19	424.7020035	13.81921817	54.97705327	0.169056077	1.80739163	3.522293936	1.66779793	2.092055298	0.957167048	2.295077105	3.525668728	0.038620816	0.130034413	0.052662539	0.162021501	0.027554713	0.063425442	0.027231603	0.727613581	0.141832696	0.098463142	0.901574794	0.206661809	0.016659628	0.468462002	0.036481242	0.168928009	0.060512968	0.058851474	0.127712439	0.048952228	0.088276412	0.634984026	0.035211862	0.070722287	0.070222522	0.100545607	0.030923616	0.06802457	0.030240766	0.039510803	0.069293014	0.031701737	0.025512536	0.594782548	0.052931959	0.020698691	0.026146231	0.040068171
20/12/2013 13:47:49	424.6825027	14.43152419	53.99446511	0.198659946	1.867644862	3.758954563	1.650588445	2.057167989	1.028432723	2.386350767	3.594996738	0.027672342	0.122096013	0.066829973	0.156916594	0.031653844	0.050201305	0.024822227	0.69328134	0.191810269	0.111874178	0.931689819	0.211073145	0.014507363	0.470609687	0.048287168	0.182635398	0.044440893	0.036230745	0.125930665	0.056895444	0.088665519	0.661602092	0.05518394	0.08640051	0.070183262	0.07893572	0.034728638	0.062756003	0.031138601	0.035462614	0.077102244	0.022763393	0.033004269	0.558921176	0.052456595	0.015523377	0.023640168	0.029887611
20/12/2013 13:48:19	424.5132523	13.97549889	56.15679687	0.170839021	1.858329551	3.755579911	1.725431692	2.101159346	1.00268665	2.394074247	3.53443453	0.041072256	0.114357448	0.032892457	0.14187266	0.024902734	0.061230173	0.031616312	0.700433021	0.156855939	0.098134766	0.939637034	0.19906462	0.02360835	0.470670433	0.051609953	0.161927756	0.052763988	0.046882949	0.139860263	0.05337532	0.088323374	0.679215217	0.034046974	0.078229341	0.070787563	0.093909965	0.03395068	0.054602262	0.020765059	0.033491609	0.081665403	0.029810078	0.0325127	0.54622583	0.053782453	0.019167705	0.022782749	0.022933314
20/12/2013 13:48:49	424.5035019	13.83155278	56.08736028	0.188525313	1.79276584	3.669491715	1.660410851	2.107638642	1.006971378	2.466057195	3.6268989	0.030471317	0.17968255	0.039431501	0.164772237	0.038477101	0.051003418	0.02784942	0.693251333	0.159619066	0.104924041	0.929053531	0.214990909	0.013384772	0.507370885	0.053926844	0.175258118	0.04026256	0.038472001	0.126289658	0.04550397	0.100301103	0.562927065	0.052658008	0.076464472	0.078347781	0.08319515	0.028415859	0.05784087	0.019602244	0.028078927	0.066023498	0.02521786	0.026416979	0.545260581	0.053168069	0.016817572	0.01989322	0.02600844
20/12/2013 13:49:19	424.4992523	13.59776837	56.1581227	0.161262403	1.741543348	3.646550105	1.613733479	2.114590141	0.953473564	2.426354706	3.561532692	0.031785293	0.144546096	0.042620634	0.142639915	0.031827323	0.065113264	0.026134323	0.711276234	0.169587065	0.105326174	0.975819976	0.227209157	0.025738934	0.535742143	0.033499628	0.179587537	0.045918138	0.049540599	0.133067201	0.03935518	0.087903385	0.677511176	0.047329648	0.069583326	0.060855571	0.08759888	0.032772986	0.065293966	0.02512784	0.036133767	0.067950885	0.021909835	0.025864338	0.517249226	0.052112992	0.027240674	0.016816413	0.03479598
20/12/2013 13:49:49	424.4599991	13.41970427	56.64031609	0.1706753	1.7592084	3.646093708	1.686365469	2.076683667	0.953952728	2.383788568	3.457337289	0.02683636	0.135799064	0.053108165	0.166258358	0.025575957	0.056458087	0.033646823	0.725217938	0.151967346	0.09812604	0.94372802	0.203081883	0.012617383	0.482615702	0.04888539	0.188980718	0.047487208	0.041716879	0.146400043	0.037980972	0.097102655	0.598525707	0.052459482	0.059570476	0.069658076	0.091309089	0.034582869	0.065946336	0.021201876	0.031578693	0.081693731	0.0284378	0.024816808	0.594008853	0.052744972	0.016117691	0.018751376	0.028940216
20/12/2013 13:50:19	424.512001	13.26288301	55.43058618	0.180917009	1.827232571	3.65824331	1.61849984	2.065136906	0.924594099	2.425852028	3.650059217	0.026632285	0.155303439	0.044237664	0.170575449	0.033577434	0.055440694	0.030976003	0.671228642	0.137329843	0.099511761	0.868579786	0.208623385	0.017503968	0.495247217	0.038239507	0.171687658	0.045005806	0.034840363	0.125180776	0.049035881	0.08998664	0.622937957	0.057663593	0.060920592	0.067888575	0.08818911	0.049373175	0.072398055	0.027320041	0.036069406	0.073407869	0.024500984	0.023732923	0.553645115	0.058050272	0.011923244	0.021472567	0.030472887
20/12/2013 13:50:49	424.444252	14.03234322	54.82075226	0.192111492	1.826240697	3.68909715	1.688915249	2.082307342	0.94988829	2.38559616	3.613673838	0.028612373	0.130203919	0.031613118	0.142658016	0.033373048	0.05046696	0.033229226	0.741705982	0.163292392	0.119085046	0.910885871	0.203169536	0.018552898	0.536191386	0.045868036	0.17248186	0.046175018	0.032698059	0.132114024	0.035026242	0.09069032	0.62811372	0.048419524	0.072408269	0.070239087	0.096867148	0.03336069	0.064580434	0.023041865	0.03274009	0.05971592	0.034483045	0.032989406	0.524839856	0.051908078	0.019301107	0.012495159	0.031377858
20/12/2013 13:51:19	424.4670029	13.54560556	55.48349519	0.15626786	1.787149664	3.671751371	1.627573303	2.075152435	1.014304092	2.434790832	3.600471008	0.033499325	0.139068748	0.045100682	0.173333911	0.037972816	0.062499716	0.041472332	0.703355958	0.161463144	0.113964276	0.92734187	0.231821232	0.021429953	0.501861652	0.040717104	0.189279516	0.047781368	0.036871448	0.13908655	0.040419302	0.097359728	0.651929927	0.039583119	0.092017757	0.069168824	0.097639561	0.035485716	0.065217159	0.020173336	0.039711812	0.064542843	0.021460375	0.022363695	0.529201861	0.051203227	0.019741126	0.01462177	0.044018926
20/12/2013 13:51:49	424.439003	13.54652651	56.20750158	0.152483429	1.801502291	3.614164861	1.673652272	2.08576414	0.961004887	2.438549552	3.662450109	0.033495486	0.116874109	0.036464804	0.144262908	0.031666912	0.052830606	0.030766443	0.747411028	0.173285048	0.108756481	0.932236713	0.220896623	0.009079882	0.484061163	0.037963555	0.159813809	0.059679145	0.034399028	0.136827497	0.039161022	0.077006345	0.637254085	0.047240593	0.079258709	0.079621582	0.093283017	0.041777957	0.060507148	0.033516318	0.03814244	0.081377669	0.035566368	0.032292759	0.4921901	0.046823297	0.018538714	0.012731533	0.042161213
20/12/2013 13:52:19	424.4175034	13.11910637	55.36640499	0.201287746	1.754993871	3.567502205	1.665587923	2.055862332	1.002052059	2.434848719	3.521720836	0.033669207	0.154695467	0.051955233	0.141597686	0.026493048	0.057681038	0.028861254	0.778622996	0.143785998	0.113781641	0.905759273	0.24052783	0.017597617	0.543672705	0.05523598	0.176026688	0.048523464	0.057431467	0.124182502	0.045958942	0.087297198	0.625646727	0.059681395	0.068756764	0.060729905	0.097528085	0.034680885	0.049565729	0.027247406	0.033773843	0.070864874	0.030558308	0.02363706	0.536007139	0.048402965	0.017825778	0.021134361	0.03204306
20/12/2013 13:52:49	424.2727509	14.16790225	55.72525441	0.189918041	1.7990696	3.581710527	1.689862105	2.045935625	0.989282469	2.407278803	3.506371189	0.028567034	0.145179799	0.045595127	0.140972729	0.034100968	0.057053136	0.039275336	0.747063077	0.151763854	0.119749532	0.907319619	0.190107952	0.011263903	0.452834786	0.039418529	0.165262264	0.043261008	0.033809307	0.133515867	0.037929334	0.08777988	0.60745177	0.065026565	0.064354042	0.064721025	0.107574843	0.031748864	0.058372522	0.02252772	0.033383382	0.068145892	0.02749335	0.017181016	0.587166797	0.05168964	0.019841012	0.020319558	0.036141251
20/12/2013 13:53:19	424.3017502	13.93745225	56.84923046	0.151591567	1.767635867	3.60026485	1.698443974	2.082674542	0.994430064	2.432817202	3.583751135	0.035900897	0.162965428	0.048283072	0.149851309	0.031255338	0.051044123	0.028130671	0.724101577	0.1719549	0.110092992	0.989173557	0.208484817	0.014425667	0.475281709	0.050379169	0.155338932	0.05146587	0.025165326	0.127787349	0.045629526	0.091461578	0.663761314	0.050513967	0.087341336	0.066660174	0.090905703	0.037990898	0.058106535	0.027196593	0.03176635	0.075859899	0.034317757	0.02740233	0.577968589	0.047072614	0.014923652	0.026390465	0.030556012
20/12/2013 13:53:49	424.3572464	14.10465667	55.72909328	0.178484615	1.786760036	3.558932491	1.709477566	2.067333447	0.950742411	2.45957905	3.502881454	0.034041699	0.136237049	0.044177767	0.145593877	0.028317152	0.050368165	0.035071072	0.710164994	0.164887761	0.09810674	0.911330027	0.216799835	0.013395874	0.489604431	0.048628303	0.169274442	0.049299512	0.034726434	0.116755748	0.047744332	0.079703598	0.654380347	0.061631187	0.093055545	0.068281818	0.08179392	0.03193665	0.07007947	0.024664039	0.030925714	0.068373304	0.034681752	0.026129996	0.560573829	0.061219612	0.018641339	0.010815674	0.042871216
20/12/2013 13:54:19	424.2882462	14.55253026	54.6969478	0.164950916	1.822082428	3.635244029	1.607224083	2.099916881	0.975617924	2.350484213	3.504062757	0.032065625	0.101718169	0.047485295	0.124635769	0.02804114	0.054643814	0.031163648	0.744705801	0.158722138	0.095469956	0.900224575	0.228476297	0.021116665	0.495610019	0.04815513	0.199484459	0.054670624	0.042634549	0.128820654	0.040176879	0.077487853	0.634026885	0.049110413	0.099234999	0.073427807	0.088427741	0.042184583	0.061080351	0.019234932	0.029515214	0.082469055	0.035121706	0.03466289	0.529361264	0.036215474	0.024875808	0.015211373	0.03005148
20/12/2013 13:54:49	424.2600098	13.49235971	54.67760008	0.206356148	1.767431755	3.592547837	1.64043239	2.045682072	1.011822811	2.443612179	3.571681285	0.038774897	0.153293188	0.052332908	0.14358557	0.03183369	0.059269468	0.040654296	0.7713887	0.135407116	0.118165809	0.933859479	0.225031129	0.014227578	0.529520175	0.04737254	0.161920746	0.053970328	0.052577262	0.117695391	0.047083492	0.085044656	0.627534329	0.057207559	0.078221732	0.065033737	0.100604185	0.034330009	0.055195515	0.025944261	0.035845763	0.068396658	0.027882441	0.026381492	0.515499785	0.054911216	0.020588011	0.019930936	0.028342994
20/12/2013 13:52:50	424.2600098	14.16885913	56.39787585	0.185852927	1.805575054	3.606909138	1.680390819	2.061447478	1.003504009	2.410017684	3.51112153	0.024311119	0.136129904	0.039085206	0.140160214	0.03621237	0.053082546	0.036492748	0.749081089	0.159564312	0.119598134	0.905665586	0.186760577	0.012882671	0.454984096	0.038934195	0.167487524	0.04422432	0.033067664	0.131844173	0.037751517	0.086221824	0.621784634	0.060169925	0.063857099	0.063212299	0.103965717	0.032048982	0.056610072	0.023875597	0.036196127	0.071731899	0.032749369	0.018187204	0.595752463	0.050372302	0.018492869	0.018011134	0.037738464
20/12/2013 13:53:20	424.2600098	13.95160979	56.50702626	0.153937024	1.765260101	3.607251597	1.705510598	2.056167191	0.979336418	2.418262165	3.563284017	0.036862328	0.166715803	0.047503413	0.152601972	0.029133731	0.051101872	0.028662791	0.72796713	0.16068319	0.103621629	0.983549272	0.205678862	0.015192394	0.473778226	0.051399935	0.152163547	0.051320284	0.025761956	0.127107139	0.0496307	0.09083719	0.659702283	0.052135931	0.081557701	0.065122613	0.092580731	0.041978498	0.058007593	0.027784878	0.028383079	0.076198907	0.036660482	0.027426289	0.581657476	0.050969989	0.015074697	0.026219076	0.032712393
20/12/2013 13:53:50	424.2600098	13.97076673	55.69770733	0.171446862	1.776247388	3.571576058	1.753187658	2.054136609	0.957664199	2.457943567	3.511644832	0.034102898	0.135578815	0.040965288	0.143015977	0.030064876	0.048797528	0.035665177	0.698029282	0.167531328	0.098089701	0.913117783	0.216016122	0.013967217	0.487465563	0.047896028	0.169881394	0.050490388	0.037320963	0.115659225	0.0460564	0.080846061	0.648341563	0.060801561	0.098832635	0.070710239	0.079548558	0.027325014	0.06681897	0.022160698	0.03164682	0.068909877	0.031927675	0.026244761	0.544233968	0.057553681	0.01772033	0.011385067	0.040437624
20/12/2013 13:54:20	424.2600098	14.59752833	54.96058384	0.170655945	1.815171525	3.618566878	1.591901536	2.104923766	0.984184635	2.369830757	3.513551265	0.037424701	0.116376489	0.052918332	0.125021877	0.027105847	0.050175991	0.034102543	0.741221981	0.158720476	0.098327129	0.911343399	0.222276019	0.021028361	0.49627192	0.046852229	0.195448286	0.051976107	0.040076254	0.129252925	0.040015814	0.077305686	0.642943995	0.043582649	0.096702443	0.070995999	0.089955758	0.040374964	0.058124898	0.021036493	0.028786881	0.076081754	0.027516154	0.03431332	0.524239396	0.037923252	0.026589597	0.015022468	0.028608121
20/12/2013 13:54:50	424.2592545	13.70969523	56.0027384	0.195077971	1.826170611	3.552963945	1.742521908	2.044616058	0.935174676	2.394753809	3.544584554	0.028665054	0.122763632	0.047358735	0.148649861	0.036669877	0.04481835	0.039593226	0.764056661	0.150255182	0.111109478	0.931938367	0.178848955	0.007453824	0.489738623	0.04005482	0.174876191	0.051512063	0.049109536	0.140156407	0.030093403	0.083492281	0.635797455	0.048053281	0.075439027	0.070885593	0.094462066	0.029581806	0.063176424	0.028588815	0.039158006	0.072192966	0.03466231	0.028547934	0.536734504	0.054436444	0.017220887	0.023928508	0.031119701
20/12/2013 13:55:21	424.1763306	13.29903924	55.71804707	0.182520985	1.718534038	3.531076621	1.712489763	2.057211548	0.975614054	2.457183364	3.558033158	0.030355736	0.130896519	0.049307168	0.139071118	0.025585273	0.066558459	0.036942187	0.663892491	0.183341129	0.125709974	0.836282794	0.210387507	0.019694499	0.483127032	0.036825637	0.163897892	0.054694397	0.048225129	0.135204051	0.035233174	0.085329871	0.618420962	0.049123364	0.071229006	0.067094989	0.084809908	0.041108683	0.068155478	0.032360741	0.033140991	0.063531693	0.025701266	0.02775854	0.53488441	0.043537147	0.017153989	0.025023821	0.034405947
20/12/2013 13:55:51	424.1803385	13.29217485	55.49812561	0.167658443	1.802745093	3.673140826	1.636614293	2.066338613	0.97339658	2.405251354	3.564899016	0.02763718	0.121401417	0.036429536	0.14215164	0.032679533	0.051609785	0.036386999	0.687554826	0.157481298	0.106194857	0.89049539	0.176435012	0.029903776	0.444482143	0.047605523	0.154851255	0.046186978	0.047892993	0.143910727	0.041201524	0.088205683	0.633850295	0.05690504	0.06157946	0.06217096	0.081802163	0.033042094	0.058536757	0.027489257	0.031826292	0.068843549	0.037724109	0.026335829	0.521184869	0.059039166	0.017994421	0.019488135	0.033274526
20/12/2013 13:56:21	424.2079976	13.57206157	56.47130323	0.172838376	1.729072106	3.43833622	1.600453152	2.106738556	0.943171062	2.497057423	3.538978	0.02411969	0.141361838	0.049341987	0.149370646	0.032193271	0.054548618	0.039275013	0.736753684	0.150303331	0.11142373	0.930906161	0.228738748	0.014606648	0.475587796	0.048911887	0.166893367	0.046918041	0.043564119	0.138292438	0.047582889	0.075863935	0.624965967	0.052892311	0.07425643	0.062691323	0.074767755	0.043077739	0.068202101	0.028746915	0.02657866	0.073200755	0.036043797	0.036278946	0.571228113	0.040935988	0.020705059	0.016802362	0.035104297
20/12/2013 13:56:51	424.1373291	13.96087424	55.11646467	0.17230589	1.75844339	3.574042887	1.696342757	2.152079353	0.972757935	2.382878393	3.597749689	0.033436002	0.171239701	0.039915935	0.157210667	0.019315814	0.067811073	0.042516602	0.644735776	0.151349663	0.12617456	0.936005011	0.219208018	0.011308794	0.479515762	0.045156086	0.160396591	0.049610811	0.032563742	0.136761807	0.040290781	0.088097177	0.666285593	0.051551577	0.080575033	0.077596472	0.088231494	0.04505551	0.057218371	0.024687542	0.036138679	0.074582586	0.027214745	0.022457247	0.562206965	0.05190688	0.016845148	0.025325184	0.035821396
20/12/2013 13:57:21	424.157664	13.24994213	56.72245842	0.160091414	1.774023793	3.621489968	1.651629511	2.079543506	0.914464866	2.373999687	3.559869157	0.040283894	0.113504428	0.025379613	0.14540807	0.021039706	0.055691556	0.045054677	0.664778554	0.132084029	0.104734938	0.941124832	0.224081748	0.018413775	0.47458534	0.044803863	0.174149636	0.047884598	0.049726218	0.135553697	0.049096047	0.087399296	0.615180798	0.054948609	0.064741159	0.073981213	0.101268148	0.03141518	0.067716092	0.029497218	0.032298807	0.063208172	0.03068989	0.027199869	0.531478423	0.045029373	0.014980508	0.011827132	0.037110019
20/12/2013 13:57:51	424.0959981	13.6605654	54.87389658	0.17596311	1.708070346	3.511738008	1.761309232	2.085790933	0.987663483	2.430707144	3.700874196	0.039375079	0.126568127	0.050619569	0.147923245	0.024561683	0.049271993	0.044807649	0.75490518	0.172295424	0.109961845	0.934326348	0.207371888	0.013243867	0.45409325	0.034008821	0.181007553	0.044330497	0.040459942	0.123281854	0.051300556	0.088189966	0.641395906	0.056489671	0.062319262	0.06877264	0.085816543	0.039295631	0.074286016	0.026381857	0.0325105	0.075400878	0.023282992	0.02636805	0.56643827	0.045068546	0.016155947	0.024633978	0.035200342
20/12/2013 13:58:21	424.0412445	14.04183031	55.58364095	0.181930024	1.81054485	3.67783304	1.627187747	2.118656394	0.9291529	2.457145978	3.586866428	0.018600996	0.18611114	0.03690185	0.1646811	0.034036065	0.061658913	0.040329818	0.629420749	0.134028826	0.095094161	0.908629962	0.233784165	0.018167097	0.489247905	0.037830783	0.180573114	0.051618632	0.05203685	0.130990941	0.042613282	0.075205668	0.613102661	0.041359526	0.067892003	0.076254096	0.079693991	0.036048639	0.056447027	0.018670587	0.029520446	0.064538781	0.026604419	0.027534763	0.523761767	0.063186541	0.016683204	0.015125117	0.035945088
20/12/2013 13:59:20	423.9064026	13.89933567	54.39742213	0.18242197	1.725082475	3.555538543	1.720304158	2.052462247	0.96393678	2.378042825	3.610492108	0.041623929	0.118146688	0.046188243	0.130759456	0.034980848	0.044607994	0.033738829	0.646429511	0.152425307	0.109725583	0.927370612	0.223360123	0.022416467	0.477105164	0.036831333	0.185418228	0.039714601	0.032029074	0.112001013	0.039224975	0.082890851	0.645977199	0.041436894	0.095124522	0.063004212	0.08951066	0.042073228	0.073061524	0.025711925	0.041367003	0.054137994	0.032764881	0.023582325	0.524095369	0.043729686	0.021666923	0.016604644	0.021762508
20/12/2013 13:59:50	423.8392487	14.10446268	54.4713099	0.175653786	1.820042964	3.583160869	1.715645921	1.957371598	0.964378321	2.381028321	3.562297825	0.034457251	0.145190855	0.052057483	0.137701954	0.029238289	0.058574199	0.035303132	0.687611312	0.166979007	0.098881881	0.90200722	0.195273516	0.017848144	0.485097054	0.047421454	0.1857909	0.034123308	0.046870686	0.125279121	0.039218706	0.096885637	0.590518596	0.04594778	0.066452028	0.055797502	0.093127876	0.03516675	0.066266844	0.038718424	0.04296724	0.061065173	0.020017258	0.026287764	0.503593296	0.039251849	0.021904933	0.026415971	0.040656673
20/12/2013 14:00:20	423.8327484	13.85421197	56.03958609	0.178372161	1.737093231	3.610812265	1.643231835	2.024264676	0.974936759	2.371648968	3.50842688	0.031866459	0.122705915	0.041637601	0.13485995	0.029841639	0.061794844	0.034371591	0.627834137	0.148175751	0.107227871	0.893399476	0.21925318	0.016348495	0.489814602	0.040129191	0.189144939	0.04616564	0.041735792	0.122312707	0.042037443	0.078262113	0.639260556	0.04774242	0.057758077	0.069643265	0.07731104	0.031488571	0.058082891	0.020769892	0.031888282	0.073689541	0.027343839	0.027721802	0.53693595	0.046351447	0.018302631	0.015943223	0.041108034
20/12/2013 14:00:50	423.8062439	13.81721165	54.83402606	0.149573695	1.828847707	3.551510525	1.604986146	2.029432156	0.95009048	2.420362319	3.456171667	0.033198871	0.153685975	0.038661027	0.129227154	0.024657413	0.052203472	0.039143336	0.672004594	0.15231888	0.100082007	0.961074484	0.168710427	0.023053429	0.524495319	0.043183089	0.175744646	0.047353375	0.041168207	0.122329827	0.040177945	0.080699597	0.650258585	0.051365665	0.06729776	0.06723687	0.09609209	0.032874588	0.056315765	0.030014491	0.036336788	0.059371158	0.025837699	0.0232124	0.546252881	0.055446573	0.015881719	0.017166848	0.023423654
20/12/2013 14:01:20	423.7664948	13.56293524	56.34109769	0.176971756	1.6959158	3.60645232	1.59908688	2.011786678	0.981524401	2.408049961	3.595731437	0.023527817	0.147084968	0.05083924	0.135704833	0.026527944	0.05384134	0.031302673	0.764138303	0.161940099	0.10405004	0.977207636	0.191694923	0.009113382	0.47001764	0.04172353	0.154920733	0.049350935	0.035633519	0.154846238	0.045794474	0.077528456	0.642448662	0.051827051	0.091692441	0.072548069	0.09387448	0.042209027	0.06226085	0.024244542	0.038017647	0.062483271	0.023766977	0.028509223	0.535404053	0.045528609	0.016316883	0.017758614	0.031617026
20/12/2013 14:01:50	423.7665024	13.53845171	54.10886684	0.185799126	1.674479713	3.617423751	1.6687005	2.026053537	0.986867207	2.369285053	3.667257375	0.024433242	0.116205824	0.04702122	0.158902998	0.02532676	0.061250803	0.044928167	0.712479359	0.162312949	0.094847935	0.955713871	0.203805417	0.018391477	0.49886193	0.04444128	0.165259074	0.048394226	0.04879202	0.121669315	0.045156833	0.090164314	0.693348893	0.060010939	0.072266474	0.069010964	0.0933687	0.039560067	0.064685421	0.02055199	0.03583328	0.081273329	0.01823267	0.025030474	0.517186587	0.040904374	0.015903709	0.019296216	0.031130114
20/12/2013 14:02:20	423.7967453	13.15627103	54.63495044	0.186125082	1.687539273	3.595972885	1.650067193	1.946310196	0.950370547	2.444879971	3.517435619	0.030352242	0.142521014	0.048429795	0.140250683	0.035638403	0.06675631	0.030386476	0.692850579	0.151552677	0.121804587	0.879938403	0.212250059	0.017281062	0.454980893	0.05052967	0.171156107	0.051224011	0.041902941	0.131138016	0.047799655	0.078556793	0.599346668	0.052699789	0.081975557	0.074141911	0.089432423	0.03176256	0.072138834	0.023012319	0.036451473	0.06236213	0.027081098	0.02707356	0.528092147	0.045349039	0.014992438	0.016012591	0.036589108
20/12/2013 14:02:50	423.7590027	13.17471549	54.49197028	0.183005687	1.73238328	3.518787588	1.716894966	1.985564604	0.961141524	2.405744169	3.571450842	0.033636039	0.110192314	0.033620448	0.127285597	0.038465955	0.056003499	0.029244017	0.770416155	0.151119643	0.096885155	0.908913604	0.212893332	0.015194526	0.430841061	0.046198565	0.187153596	0.050063267	0.032756032	0.126591346	0.044168831	0.082283171	0.592740322	0.057222999	0.077219012	0.060544675	0.101720449	0.033446767	0.066549928	0.030710079	0.041596393	0.074157703	0.029690913	0.026413216	0.54477161	0.049113472	0.017876903	0.019073297	0.038327516
20/12/2013 14:03:20	423.8002548	13.41982435	53.98236168	0.194063731	1.728805866	3.59751985	1.622055204	1.966581198	0.959694884	2.379831152	3.562580459	0.03289404	0.142882634	0.050572518	0.132422313	0.02917563	0.05068632	0.035118826	0.691599684	0.177656643	0.09270304	0.904334826	0.206714016	0.011925221	0.508109143	0.034548349	0.18538326	0.052943282	0.042701993	0.130634148	0.045784046	0.077026848	0.642997302	0.042357216	0.072799987	0.071008751	0.101257114	0.029990209	0.068757287	0.02343551	0.03339026	0.076533089	0.022249614	0.020948778	0.583398092	0.046400511	0.019854063	0.020122677	0.023217999
20/12/2013 14:03:50	423.8262482	13.35359913	55.69327228	0.170247031	1.770842186	3.618192466	1.581061921	1.992316901	0.963530242	2.465170239	3.586658951	0.031775187	0.179782847	0.04968608	0.129454597	0.026429366	0.055599845	0.030973207	0.662367777	0.160170184	0.12016486	0.939477041	0.211095199	0.015672422	0.465746637	0.052831647	0.177120434	0.044234869	0.035816421	0.137796437	0.03397305	0.09158086	0.629953572	0.058468931	0.085251194	0.065894767	0.089289205	0.02829853	0.071436577	0.022771015	0.028118321	0.065874039	0.031967817	0.023334711	0.543834496	0.044180287	0.019075252	0.019969731	0.024446041
20/12/2013 14:04:21	423.8110046	13.74095475	55.28797101	0.184042142	1.72613144	3.557413414	1.522449506	1.950033395	0.948859404	2.402714602	3.532402165	0.037892558	0.139811256	0.026462719	0.150854151	0.024674408	0.046718495	0.025461814	0.682037005	0.158146577	0.112667155	0.930549635	0.220849599	0.017077989	0.486368207	0.045880847	0.166864315	0.049651617	0.030311728	0.127658365	0.051197536	0.082397905	0.669989977	0.056907631	0.081110219	0.072205896	0.085076819	0.038033085	0.062867272	0.030460324	0.032190896	0.072209022	0.031640761	0.021483761	0.586316531	0.036777084	0.014336437	0.02038021	0.031088523
20/12/2013 14:04:51	423.7883301	13.7645083	55.53203379	0.168802235	1.742052935	3.490591046	1.635091131	2.016799372	0.938352716	2.347122376	3.589869388	0.030283385	0.13027801	0.050627349	0.143704714	0.028315663	0.052872382	0.030603925	0.680702345	0.165150507	0.114250869	0.928469593	0.212315961	0.015460026	0.448892508	0.035874364	0.175649035	0.047528752	0.043243462	0.114863857	0.053271354	0.09455813	0.6398111	0.060217306	0.065273242	0.072013644	0.090219579	0.040357276	0.068200557	0.022372207	0.023486853	0.072553416	0.025958711	0.031729188	0.561932992	0.04984391	0.020628545	0.023642176	0.023738897
20/12/2013 14:05:21	423.8009949	13.87498567	55.43131412	0.187469233	1.686601212	3.527017352	1.5714421	1.986535423	0.993298595	2.430053471	3.575507178	0.040286363	0.129751503	0.045813565	0.129535571	0.026348026	0.039578887	0.048945191	0.683809067	0.174685056	0.115944324	0.971332384	0.184426626	0.014425566	0.410729957	0.033053887	0.176937206	0.061069909	0.044874989	0.131773103	0.045318691	0.089159268	0.646418131	0.055372581	0.090952878	0.066072089	0.096113238	0.018193566	0.065586786	0.018704881	0.026485871	0.070022685	0.024531276	0.026157846	0.550284467	0.049031214	0.010715592	0.018583159	0.034464955
20/12/2013 14:05:51	423.741333	13.08003631	54.04067536	0.175861648	1.75882048	3.68082136	1.733719063	1.972498223	0.942110638	2.466203378	3.514956392	0.026597424	0.130084276	0.047003937	0.14277876	0.028525488	0.053710414	0.036628733	0.70076607	0.152800628	0.10030258	0.959068045	0.227765153	0.020663258	0.451657474	0.042791921	0.173276079	0.05531026	0.039612483	0.149850303	0.053188672	0.074285965	0.573860365	0.053405945	0.096388431	0.069681966	0.080103955	0.029527286	0.055960764	0.029933673	0.037861948	0.072961874	0.026714825	0.022704961	0.5029131	0.049579674	0.013231642	0.025191243	0.03825785
20/12/2013 14:06:21	423.8000081	13.56441076	54.67140143	0.174581676	1.756720937	3.535987541	1.638112882	2.020454849	0.986662625	2.391633131	3.516780682	0.022685228	0.14097887	0.04318697	0.139425943	0.027112351	0.05891675	0.031110461	0.670707028	0.171753167	0.103524981	0.857230853	0.189819095	0.015427056	0.461096465	0.042949596	0.167491105	0.06472261	0.041003408	0.122035594	0.046853457	0.092025227	0.608452097	0.059586579	0.081005327	0.07395848	0.079340576	0.03980542	0.06778255	0.023837664	0.019532049	0.068136249	0.030143552	0.030058727	0.519842732	0.052422586	0.015241872	0.019442897	0.034380662
20/12/2013 14:06:51	423.8306681	13.25860551	53.40364817	0.188791148	1.67578859	3.481731379	1.672681574	1.954696818	0.994146729	2.39237233	3.528672735	0.026574054	0.147757603	0.043918661	0.131378046	0.032405532	0.045303488	0.037132673	0.743048431	0.160231332	0.109053181	0.869478782	0.211454399	0.019508191	0.433051355	0.039943251	0.174594617	0.050464393	0.037405368	0.114474486	0.041699638	0.083007372	0.605411705	0.049051553	0.06155089	0.067286203	0.091406441	0.035673247	0.077648596	0.027584783	0.04199759	0.071552657	0.029000303	0.032132319	0.57768292	0.04129276	0.015441376	0.010635042	0.032568997
20/12/2013 14:07:21	423.7503255	14.32697723	54.24227882	0.14612066	1.785229514	3.594586591	1.675759698	2.06080624	0.985058088	2.269413459	3.532503862	0.028334395	0.149276135	0.038384788	0.121057081	0.027933914	0.051716122	0.037776389	0.707593556	0.166721487	0.107051773	0.942665463	0.21356243	0.018242033	0.472849241	0.052713482	0.171353499	0.0439541	0.041237532	0.129524811	0.038139832	0.091808174	0.623543262	0.060818991	0.076432215	0.071089257	0.082839125	0.0422126	0.062393544	0.028480349	0.033754597	0.079599053	0.02585353	0.037780402	0.576064761	0.044665945	0.018334814	0.02194524	0.027985178
20/12/2013 14:07:51	423.706665	14.23961324	54.69333737	0.154756343	1.694566328	3.529683378	1.684604766	1.935716299	0.973251642	2.408723035	3.510803042	0.027321769	0.131048731	0.037808925	0.1348562	0.034757191	0.052056859	0.035702665	0.76117145	0.149268717	0.113719472	0.937428156	0.234239498	0.017326972	0.434804548	0.046036354	0.180995919	0.050932611	0.038993257	0.116033792	0.050549635	0.098523459	0.634134606	0.064055247	0.081285071	0.060567804	0.099483203	0.03039839	0.066454728	0.023056279	0.037727791	0.064560294	0.032494	0.027680143	0.561575589	0.052087422	0.018214621	0.014171975	0.02890047
20/12/2013 14:08:21	423.6463318	12.91411641	54.37779204	0.165722237	1.816497245	3.49451345	1.59478679	1.997360357	1.008172296	2.430986503	3.572131474	0.030719502	0.139149925	0.046598862	0.147122446	0.033752943	0.048529043	0.044816051	0.737583445	0.168273131	0.09767572	0.905141735	0.167368972	0.017578488	0.435774546	0.049346778	0.188200992	0.058614202	0.038962742	0.132453421	0.04930446	0.093620128	0.553647554	0.055303827	0.052327869	0.065008183	0.100248532	0.039088861	0.062295223	0.031692841	0.03633691	0.076279577	0.022677486	0.024783485	0.577323925	0.056977894	0.014595447	0.013703537	0.021855597
20/12/2013 14:08:51	423.6659953	13.63704129	53.33844388	0.171801389	1.728075829	3.502286464	1.635982543	1.963935041	0.927946234	2.375037842	3.652906239	0.041824484	0.148729493	0.046419782	0.1304413	0.019205442	0.056993265	0.04203402	0.786375925	0.168770573	0.094787734	0.892984579	0.231071466	0.015372054	0.461510742	0.047027201	0.189190271	0.049314102	0.040496085	0.121655039	0.038498818	0.074583249	0.650376096	0.050690288	0.061415319	0.064304371	0.079443541	0.029255834	0.056807298	0.021606562	0.038876323	0.071244759	0.024034976	0.0228898	0.562783569	0.044302647	0.025699012	0.024137539	0.041379263
20/12/2013 14:09:21	423.5746562	13.67560249	54.22457258	0.181678659	1.689747072	3.474762063	1.526546407	1.977770631	0.910045899	2.389631916	3.613592398	0.044490855	0.188105158	0.03931941	0.123535347	0.029203023	0.053352269	0.031945606	0.796124132	0.161029435	0.093549048	0.901289554	0.19237245	0.020354268	0.530590561	0.034267218	0.148544949	0.053051454	0.045602237	0.136688294	0.049681278	0.088029434	0.62217689	0.037606255	0.079186141	0.056999296	0.090187171	0.042564201	0.055028691	0.024549833	0.045825435	0.069892505	0.027433431	0.027532604	0.584557282	0.055343793	0.023183398	0.023047255	0.035171621
20/12/2013 14:09:51	423.6919963	13.30059252	54.14231692	0.168110412	1.715790308	3.528998772	1.617477677	2.011449071	0.993926425	2.410056086	3.576107975	0.03526471	0.160156732	0.040532325	0.13020136	0.033090146	0.045153149	0.030832162	0.668162328	0.165400689	0.093544717	0.883958735	0.232592884	0.013993275	0.477829484	0.051454619	0.171747845	0.052712984	0.038235175	0.125571653	0.043193261	0.080462154	0.614731347	0.049247282	0.064683624	0.080261466	0.082087261	0.036520608	0.055151529	0.022038556	0.04180908	0.067171504	0.022447971	0.028226618	0.550102152	0.052532334	0.014115119	0.016049029	0.032889496
20/12/2013 14:10:21	424.552002	14.12078947	54.16496508	0.177580638	1.761167499	3.523487033	1.710439295	1.957763378	0.925765056	2.419697101	3.481284446	0.033922325	0.116465412	0.035101348	0.124050137	0.025716756	0.048905678	0.029231734	0.759148613	0.16965935	0.112518171	0.882716772	0.202907348	0.020210388	0.491247279	0.027425879	0.198734402	0.05589618	0.040111325	0.137279379	0.043820269	0.079911193	0.613857751	0.055249494	0.080085265	0.076817685	0.090171174	0.027751071	0.052622038	0.022801461	0.043585939	0.070580668	0.031256617	0.024516963	0.531216491	0.050414322	0.010660215	0.01430657	0.041434422
20/12/2013 14:10:51	426.3599955	13.09644864	54.67961799	0.163777516	1.642057131	3.500721602	1.674373875	2.008638439	0.981378543	2.391096621	3.58697062	0.025790906	0.134953493	0.029044741	0.135416261	0.029373997	0.065756332	0.040451578	0.760277037	0.18434222	0.09393819	0.867705614	0.19787761	0.011107229	0.452386049	0.044629933	0.176156917	0.049032474	0.043321713	0.123524449	0.045060626	0.079373375	0.602871125	0.048981839	0.064723248	0.062093804	0.095037198	0.035315954	0.062795573	0.026097421	0.034010326	0.058661785	0.034186083	0.020620983	0.526520313	0.056898415	0.011344525	0.024272805	0.035400743
20/12/2013 14:11:21	427.335673	13.39747177	53.95488697	0.178079544	1.758152123	3.557532408	1.6834666	2.082835222	0.966753568	2.439600203	3.653842118	0.034595074	0.132998972	0.032625754	0.123856653	0.037205684	0.052928534	0.027755776	0.707658179	0.186052321	0.104221828	0.937112933	0.241834825	0.013798712	0.480008539	0.046633656	0.177632786	0.053753402	0.03142525	0.122769381	0.040087308	0.086435579	0.620829041	0.050719713	0.09460608	0.065046159	0.088880817	0.033851146	0.058208192	0.016427039	0.036809052	0.064590986	0.023394458	0.029962983	0.556378698	0.05422821	0.016876837	0.022425748	0.034579302
20/12/2013 14:11:51	429.026001	13.58461173	57.02075669	0.151496337	1.637541633	3.556599982	1.682242301	1.975860835	0.970507147	2.434593284	3.522264478	0.035153078	0.155202741	0.040014595	0.113611042	0.025116419	0.059929358	0.039634343	0.778903954	0.141046964	0.117352329	0.926883014	0.195468961	0.013485183	0.514668121	0.054088526	0.178472074	0.032445833	0.03289608	0.127478454	0.039692265	0.078139932	0.629441782	0.05167005	0.094161235	0.068200678	0.085297759	0.029417662	0.062125321	0.024425471	0.035052694	0.100142938	0.022259811	0.024178414	0.50642777	0.053226113	0.013773092	0.010255902	0.033162889
20/12/2013 14:12:21	430.8129985	13.54376759	54.23954239	0.178190966	1.725894217	3.523767311	1.57431648	1.972282406	0.968833001	2.400113856	3.632267258	0.024896694	0.130549284	0.041394269	0.101388174	0.033351612	0.051998913	0.036084993	0.790388165	0.160624361	0.109161535	0.901466961	0.196689863	0.014357817	0.488308604	0.038394945	0.185467721	0.039353341	0.038169202	0.137015369	0.055602923	0.087098005	0.608556297	0.043807339	0.066256377	0.077765756	0.075670307	0.030000124	0.058572609	0.029016599	0.032477254	0.064767589	0.027957932	0.029243586	0.546917814	0.047479498	0.022604083	0.019626646	0.031528019
20/12/2013 14:12:51	431.7806702	13.88860213	54.14777455	0.152322991	1.693806867	3.557351994	1.662240372	1.989819415	0.943440278	2.377512634	3.551047998	0.03270133	0.180948198	0.055889744	0.149669469	0.046217718	0.059132702	0.037137657	0.735456637	0.151956469	0.110913716	0.979127394	0.182156407	0.010617282	0.42127606	0.050368354	0.177249265	0.052657829	0.033160358	0.12145801	0.043004095	0.071614706	0.584206484	0.049854496	0.072616003	0.058245909	0.087970915	0.038189569	0.069695749	0.024912938	0.026833262	0.069301488	0.022123649	0.019818372	0.53828127	0.054580272	0.015650054	0.023716601	0.02367078
20/12/2013 14:13:21	431.754659	12.89375845	52.99710986	0.164371799	1.700759954	3.55512002	1.615961809	1.961420811	0.926749609	2.457558331	3.609521641	0.028362288	0.150794639	0.0459876	0.109787945	0.032199072	0.059251647	0.02539451	0.696812912	0.142131452	0.099857906	0.88738447	0.191490501	0.018321111	0.451900065	0.044613807	0.172985077	0.049416254	0.037955855	0.126630841	0.046621564	0.079609666	0.628947309	0.042169194	0.066852556	0.068732289	0.084875698	0.024272571	0.066795087	0.024537777	0.031128656	0.077332027	0.025492737	0.020227742	0.522051841	0.028841134	0.023448163	0.017853185	0.032198723
20/12/2013 14:13:51	432.144338	13.09959308	53.89069631	0.184630768	1.609519343	3.474332329	1.654848424	1.929566662	0.989749248	2.495615506	3.732290497	0.029749268	0.135930498	0.050268935	0.128917687	0.026090384	0.048857165	0.029356409	0.679682101	0.172470152	0.110914369	0.874444961	0.219717413	0.018587803	0.525762868	0.044093672	0.207897226	0.054271793	0.040262603	0.122576158	0.040787675	0.088575605	0.636091598	0.05202005	0.081522672	0.06042463	0.092018477	0.033322233	0.05998245	0.022892739	0.035977967	0.070513104	0.022470433	0.022204855	0.543281883	0.045001927	0.026929391	0.027423544	0.037734707
20/12/2013 14:14:21	432.590332	13.85329689	53.65822777	0.171549323	1.720059678	3.551397178	1.795444506	2.044193657	0.962339232	2.638822741	3.678694818	0.032586567	0.145897176	0.052610256	0.121189814	0.022871991	0.051846792	0.03532728	0.691097908	0.160381893	0.105678762	0.918684099	0.158128606	0.027518542	0.494618617	0.038237461	0.182204112	0.048346837	0.051865627	0.123142684	0.040416687	0.092456167	0.600717131	0.069062522	0.098314404	0.070129461	0.072891102	0.026463432	0.068273322	0.022138148	0.030971325	0.090579619	0.019181941	0.027363054	0.542853287	0.051992053	0.010800801	0.021919657	0.027787965
20/12/2013 14:14:51	433.2659912	12.62388002	54.50706311	0.1930966	1.755593727	3.609421576	1.610932904	1.939249842	0.963759847	2.431922073	3.649099536	0.027823201	0.098246433	0.035902797	0.14041837	0.035014624	0.046134167	0.030678911	0.734871988	0.140530326	0.106964997	0.850049557	0.222755544	0.012863311	0.440823921	0.046815004	0.153223953	0.049438023	0.034834675	0.120601054	0.046787321	0.090048635	0.610894392	0.056295307	0.078512673	0.069987896	0.08467653	0.027512241	0.072758019	0.024440738	0.044903798	0.073056429	0.033103957	0.025310896	0.544138153	0.048702898	0.018418608	0.023886843	0.025050514
20/12/2013 14:15:21	434.6736654	13.51050962	53.43485743	0.16349726	1.708733815	3.63933664	1.706472058	1.964798387	0.940367372	2.475912254	3.61677508	0.035598664	0.14393658	0.049832848	0.141633167	0.031841597	0.044910695	0.034882551	0.77352794	0.172967569	0.119527883	0.875200419	0.198131647	0.031814012	0.426335343	0.042565335	0.186375286	0.045531667	0.035475922	0.141135584	0.062237688	0.089135897	0.622531167	0.042828232	0.084214203	0.067780248	0.101796877	0.039284964	0.078303304	0.020900988	0.038972453	0.059125438	0.028770117	0.032219813	0.522928698	0.065533813	0.016067076	0.016695348	0.030745454
20/12/2013 14:15:51	436.7923381	13.10230333	53.56273605	0.151468403	1.64863342	3.61279202	1.705911592	1.969125378	0.975125027	2.417004448	3.567988024	0.034560543	0.153979084	0.045540462	0.12333061	0.020157035	0.056827539	0.036989028	0.757735118	0.183550694	0.091813564	0.851259819	0.24458948	0.019527276	0.471415328	0.040199939	0.194464559	0.048275548	0.039215377	0.125066822	0.044303793	0.085128398	0.620757977	0.05575016	0.064992527	0.077135791	0.076973344	0.030104349	0.07139746	0.019467531	0.038386891	0.073797798	0.024863739	0.023383629	0.499759524	0.057619726	0.019498971	0.014428999	0.046558846
20/12/2013 14:16:21	437.4516703	13.57362645	53.27936557	0.18059393	1.69372887	3.554670871	1.616172736	1.942243389	0.90634868	2.54870479	3.580430925	0.027238529	0.129611487	0.042746874	0.142989207	0.043624935	0.050291707	0.029193337	0.836716283	0.165113469	0.121767969	0.90579231	0.206973336	0.016964876	0.416153224	0.047743754	0.184887898	0.047939114	0.038387752	0.110400778	0.042063835	0.078645772	0.611088718	0.051105583	0.071015832	0.072081272	0.100436697	0.023508671	0.070328969	0.024877936	0.039156169	0.073255313	0.020556654	0.028489866	0.51784568	0.065946889	0.021956648	0.022016692	0.02922367
20/12/2013 14:16:51	438.4123433	13.52427762	54.30040616	0.166383091	1.666692379	3.675069836	1.645928762	1.899115136	0.929573796	2.466980124	3.681356276	0.034980564	0.117923379	0.039959489	0.092869376	0.033235739	0.054523676	0.037925775	0.84377792	0.181219111	0.101356115	0.880432548	0.193069054	0.011661227	0.452869938	0.043539019	0.164498929	0.053562486	0.036209847	0.138400528	0.052150074	0.070551684	0.607488814	0.047722866	0.084018255	0.040970212	0.088744131	0.034017928	0.077553921	0.02689537	0.033867246	0.067518408	0.023295766	0.020347021	0.589036692	0.037710492	0.015744616	0.014186787	0.039787677
20/12/2013 14:17:21	439.7396647	14.10983931	54.29164725	0.1834393	1.70579847	3.566601047	1.530080155	2.097909963	0.934698597	2.565179286	3.640585604	0.036067591	0.170415094	0.036308987	0.133737293	0.030953086	0.062730354	0.030061435	0.74348708	0.184887155	0.104008621	0.852763984	0.212252922	0.020128667	0.455846871	0.043231245	0.179182704	0.041694623	0.042760798	0.139131959	0.040332212	0.089456337	0.583881741	0.060806365	0.06111189	0.080940646	0.098284894	0.029164167	0.065644377	0.027941848	0.038747033	0.063066049	0.033537192	0.022970213	0.536962029	0.047403272	0.025242392	0.016729341	0.031597299
20/12/2013 14:17:51	440.5006714	13.49961025	54.28154183	0.177718952	1.698419379	3.583435579	1.585995048	1.932357702	0.979275588	2.467857471	3.576445543	0.034299107	0.123593473	0.038664698	0.117557351	0.022166656	0.063765519	0.031824566	0.726814561	0.158941101	0.099414101	0.87190123	0.214139284	0.013892314	0.449690451	0.050419485	0.180744815	0.047335911	0.032219945	0.120327883	0.05171498	0.077257609	0.617336544	0.049809818	0.078699733	0.067046432	0.085791645	0.025663557	0.057513031	0.024555122	0.034238301	0.062856877	0.03205148	0.031273592	0.524741113	0.052130987	0.021191073	0.021757322	0.038808356
20/12/2013 14:18:21	441.2993368	13.06896493	55.98848754	0.194488338	1.720811113	3.549293396	1.707514812	1.977239829	0.987679635	2.613070743	3.589864641	0.038037753	0.120504921	0.037142577	0.132611214	0.030080587	0.059800424	0.042246591	0.793902808	0.152296711	0.10726913	0.892386373	0.207086823	0.02356861	0.490775189	0.049717418	0.172991661	0.039658032	0.044650898	0.122272977	0.040407197	0.079308341	0.622599967	0.063179753	0.065369445	0.069401709	0.095005182	0.038219212	0.076284731	0.018961576	0.036816894	0.072367037	0.025880003	0.027928489	0.537342378	0.050604033	0.014994098	0.019279035	0.035858863
20/12/2013 14:18:51	443.1253255	13.73241267	54.86731098	0.156599357	1.678054434	3.552207494	1.716268432	2.020266802	0.941937487	2.562331207	3.584452058	0.036712535	0.151101554	0.036616724	0.122719285	0.015367782	0.058591741	0.04606972	0.773661077	0.169558117	0.099454492	0.883732975	0.211367362	0.016043915	0.46750679	0.038185268	0.1762529	0.044276616	0.03617646	0.133962117	0.048397732	0.080612327	0.624567235	0.04198247	0.114779038	0.055905507	0.088688438	0.030076901	0.061328199	0.025194455	0.030390067	0.063407905	0.029658417	0.024624706	0.499473966	0.054805083	0.014230176	0.016795193	0.026345952
20/12/2013 14:19:21	444.5383403	13.18403741	54.2308718	0.150182922	1.678458526	3.626707457	1.591508445	2.028462246	0.970501542	2.501446931	3.543811838	0.044438962	0.130456703	0.057616335	0.123185361	0.031711915	0.059760189	0.027330351	0.733269884	0.153372983	0.108931919	0.944909852	0.187070401	0.010213835	0.467224102	0.047323995	0.165525435	0.059496178	0.038961139	0.139262701	0.058834342	0.088117765	0.632432517	0.045233546	0.093981501	0.07483463	0.094427982	0.028859028	0.062543929	0.022840386	0.025004291	0.076794781	0.029325023	0.02506326	0.523983559	0.048524805	0.013236193	0.019470118	0.034325634
20/12/2013 14:19:51	446.6496684	13.97680072	54.5361836	0.181086509	1.678275545	3.490992765	1.698205154	2.041641433	0.993353479	2.53172337	3.651139986	0.02098178	0.14363956	0.040469001	0.103734931	0.03036456	0.048205968	0.038053994	0.887611431	0.164898586	0.110700573	0.905326274	0.201069163	0.013160627	0.440192674	0.043369878	0.187085915	0.053004163	0.050182651	0.119636341	0.040100591	0.075120736	0.640225542	0.041029201	0.084689955	0.064728954	0.101764699	0.039700521	0.072074721	0.024125613	0.030668449	0.074843192	0.025468661	0.02668194	0.528035488	0.044202402	0.013901225	0.017202575	0.027420829
20/12/2013 14:20:21	448.8953349	13.45240817	53.3779945	0.156670398	1.70837262	3.550965288	1.666900847	2.00109623	0.978973594	2.676588394	3.536880383	0.023537021	0.133174732	0.037868352	0.122532198	0.032961792	0.049271697	0.037219733	0.782537141	0.165263361	0.105138201	0.907877339	0.214589573	0.014673494	0.434135531	0.042634488	0.187255312	0.047844955	0.027606828	0.141362235	0.042270916	0.087632459	0.591087404	0.050847115	0.081856448	0.071103242	0.071909621	0.032780844	0.060800869	0.023751681	0.040800632	0.058568023	0.040269418	0.023838439	0.509184707	0.059067192	0.013184991	0.015520557	0.041347214
20/12/2013 14:20:51	450.3373311	13.43098179	53.87973804	0.151036385	1.696944704	3.666812431	1.647858674	1.904472568	0.942991993	2.61503077	3.495079096	0.03781771	0.142404897	0.025663925	0.114910399	0.021824554	0.059895965	0.030343222	0.809851897	0.152999968	0.115840587	0.937813569	0.193015924	0.012897357	0.517668864	0.044550979	0.175759617	0.051434737	0.029721635	0.136199226	0.045955854	0.086536088	0.634595115	0.064289087	0.106436301	0.066373932	0.07804565	0.040721223	0.072080246	0.02678344	0.030488346	0.070481144	0.034294078	0.026065783	0.500187642	0.052715972	0.018275994	0.020325058	0.028772127
20/12/2013 14:21:21	451.9409993	13.17508143	56.21251984	0.167754061	1.62122357	3.588951078	1.599659174	1.921959074	0.969794052	2.667252042	3.6135565	0.033422773	0.126061906	0.028172216	0.115326837	0.021512371	0.061023421	0.031749509	0.775207531	0.140165021	0.115592371	0.899042341	0.203414073	0.015089422	0.50904876	0.052577873	0.169516274	0.045417601	0.03649702	0.126987293	0.040088622	0.104100841	0.636472266	0.053281353	0.075437211	0.072096474	0.092034444	0.029991186	0.070061429	0.024875184	0.030921212	0.056926311	0.034729785	0.026754533	0.528113885	0.046121251	0.014602855	0.013181692	0.030448053
20/12/2013 14:21:51	453.0469971	13.2286617	54.59979179	0.184730367	1.655681182	3.468949362	1.722148802	1.960017676	0.930589471	2.682458281	3.61627844	0.032747254	0.123212995	0.030363099	0.113042527	0.02834202	0.061024413	0.028989356	0.754643072	0.175520534	0.108977908	0.872139061	0.207174197	0.01700409	0.498651596	0.03979744	0.192067873	0.054966915	0.045235622	0.153637496	0.054000861	0.086081111	0.557794038	0.042469732	0.090217206	0.052402149	0.088289736	0.040173617	0.059865287	0.021343105	0.034704262	0.079553792	0.034570587	0.027280208	0.537811922	0.054504319	0.011914772	0.03313256	0.036047452
20/12/2013 14:22:21	453.5556641	13.8497221	55.14218782	0.188826029	1.710904429	3.627659976	1.640286206	2.054131928	0.956396895	2.612691215	3.636705383	0.03101977	0.143641112	0.044522777	0.117635057	0.036268146	0.056629644	0.033832026	0.770299373	0.193911276	0.113321097	0.878321741	0.233800715	0.009753053	0.464126753	0.041733238	0.17899937	0.053614578	0.031804467	0.122702133	0.040208809	0.081824762	0.65500889	0.04889342	0.063813671	0.068338898	0.08742671	0.030091718	0.068690108	0.025835707	0.03282792	0.062942058	0.021377878	0.026213918	0.529055438	0.064170608	0.016360615	0.023607172	0.042885521
20/12/2013 14:22:51	453.7250061	13.64341561	54.46287637	0.153108452	1.635103705	3.494727903	1.614386669	1.964840536	0.972084493	2.639850186	3.611241047	0.02476275	0.152349586	0.057696989	0.122587005	0.032778342	0.055274221	0.025964693	0.833570899	0.161732707	0.110540263	0.894963854	0.189630758	0.011278664	0.458707257	0.043459182	0.164598152	0.046358014	0.04494804	0.126925568	0.044304294	0.092076282	0.578364358	0.065849075	0.062581051	0.071577624	0.084166553	0.036810601	0.074507551	0.025730169	0.033912473	0.053132596	0.026690657	0.025001768	0.497370162	0.048362723	0.02643205	0.019933235	0.034286714
20/12/2013 14:23:21	454.3940023	14.10062041	56.36875449	0.197376706	1.727360322	3.533828526	1.709058275	1.972620009	0.946225773	2.612093754	3.59971136	0.024489716	0.137511828	0.044786146	0.114910957	0.027459929	0.055182279	0.034035116	0.882792456	0.151393563	0.108546196	0.897308791	0.218170057	0.016026723	0.472101915	0.053431318	0.174198014	0.037402251	0.029992361	0.13134538	0.059696027	0.090367646	0.602565298	0.047358674	0.077666007	0.071047774	0.076574913	0.042514425	0.065539027	0.025165263	0.034255606	0.081084424	0.02822355	0.027503047	0.515276654	0.049640645	0.016824508	0.013278984	0.0360791
20/12/2013 14:23:51	455.559672	13.2825483	52.71140839	0.144362066	1.726634249	3.642179283	1.584268205	2.000940067	0.95087522	2.657264249	3.519184215	0.044985167	0.133908036	0.034189248	0.113857615	0.018717696	0.064090966	0.024966678	0.800257247	0.189448746	0.095847124	0.923915097	0.251519256	0.024436885	0.469303726	0.043271091	0.180352458	0.058775014	0.042462641	0.129146849	0.042320724	0.085676789	0.607186756	0.055375701	0.09053535	0.073578053	0.087823569	0.027993559	0.064516475	0.024964513	0.033286947	0.06145239	0.023098712	0.020187326	0.515643375	0.058165129	0.017550637	0.015939225	0.042829506
20/12/2013 14:24:21	455.8713277	13.65660388	54.79710141	0.114779759	1.694126636	3.546131564	1.634838008	1.982145198	0.922452294	2.61578737	3.65067763	0.030622161	0.151558244	0.030364957	0.127432292	0.028625736	0.054693902	0.023558867	0.829115262	0.16377939	0.094083693	0.854039449	0.218500613	0.014158964	0.46448346	0.039745409	0.167609032	0.061922039	0.040601382	0.134361392	0.044449273	0.081754331	0.580098504	0.055554535	0.075083368	0.081589035	0.098481535	0.024335665	0.063897693	0.018330927	0.040458673	0.073521326	0.024636307	0.019531157	0.504474046	0.055485466	0.024144483	0.023488766	0.033267171
20/12/2013 14:24:51	456.6323344	13.59410444	53.55082731	0.168778391	1.697880559	3.497695663	1.652433427	1.977389693	0.937563355	2.669476837	3.519314688	0.021421044	0.152534732	0.039464764	0.130551049	0.026268509	0.068802589	0.0241034	0.757149268	0.147788904	0.112017542	0.877240015	0.228734601	0.018654694	0.440854232	0.04056445	0.200731016	0.042255627	0.035348112	0.143095294	0.040109258	0.078515338	0.605304649	0.05651584	0.0678713	0.076522544	0.098790191	0.035437613	0.072702132	0.022595969	0.028776543	0.076429065	0.027886995	0.020947796	0.51325487	0.065725658	0.014711135	0.018744721	0.029077065
20/12/2013 14:25:21	458.5643311	13.68616003	54.01471471	0.176567364	1.679569791	3.491660565	1.648345011	1.947506957	0.946344831	2.605386788	3.544804263	0.03266252	0.12830258	0.047306426	0.130454373	0.031933365	0.049720783	0.028706748	0.824329177	0.169754236	0.094280557	0.903737134	0.178235769	0.017071046	0.484089166	0.054567816	0.178144512	0.051428935	0.027949908	0.126653118	0.042957563	0.097043398	0.627500084	0.048372222	0.070910245	0.065868848	0.10499531	0.041526615	0.061006885	0.027444537	0.02495914	0.067862693	0.026851577	0.030789912	0.507247911	0.058244902	0.021978431	0.021727998	0.034782884
20/12/2013 14:25:51	458.5763346	13.64574666	54.39939447	0.154646874	1.610109441	3.494758346	1.700204569	2.026928406	0.944549502	2.624784352	3.661007516	0.035723538	0.129470852	0.031920057	0.108885317	0.026746922	0.058481094	0.017943539	0.792650006	0.172114702	0.108243475	0.859229341	0.211499356	0.013397736	0.495617811	0.046991929	0.204859963	0.064155214	0.039356477	0.133767691	0.042217623	0.102534548	0.629339829	0.061391777	0.094856079	0.0642695	0.089494564	0.037450027	0.069711551	0.025925117	0.023698934	0.072932997	0.03378943	0.0276827	0.554385502	0.060937384	0.010906974	0.026541666	0.037473794
20/12/2013 14:26:21	456.3873291	13.37897402	53.66237239	0.161162805	1.688548348	3.567010225	1.59695467	1.972246934	0.949272099	2.641906579	3.580598851	0.024110643	0.139197028	0.044883801	0.128218222	0.022613508	0.0391678	0.032326052	0.763399026	0.139480456	0.110381764	0.845752411	0.192495525	0.016049158	0.461159415	0.044471249	0.193311658	0.046348088	0.038057592	0.121600516	0.05714537	0.088646875	0.569916867	0.051356815	0.073479152	0.068443074	0.073523568	0.039389571	0.063853679	0.02627612	0.037295114	0.064191644	0.022971209	0.027475833	0.496706574	0.046891839	0.01987628	0.015565306	0.034205522
20/12/2013 14:26:51	454.7396647	13.25421117	53.95929656	0.154113951	1.663782785	3.492369207	1.698870234	1.86938379	0.893016846	2.523554298	3.593146094	0.030976306	0.164941636	0.029424726	0.121311826	0.041806665	0.060711218	0.033487482	0.785524651	0.143644122	0.106289397	0.891078649	0.216546751	0.01460695	0.48216624	0.040965542	0.179084395	0.050163423	0.026429744	0.125255358	0.043306905	0.081856492	0.58031519	0.060105523	0.079645876	0.061547856	0.081296183	0.032168962	0.061126273	0.018316723	0.03334935	0.072803214	0.015924973	0.032235534	0.529016379	0.047730167	0.012658913	0.019294491	0.032055129
20/12/2013 14:27:21	454.3650106	13.40795376	54.26223082	0.169558271	1.676961103	3.634476748	1.73236816	1.900356274	0.96241557	2.645238191	3.659805001	0.03889411	0.122018508	0.040516062	0.110821951	0.030554443	0.073436363	0.033225957	0.767550861	0.174788033	0.112008527	0.862934613	0.215518397	0.010228885	0.460853945	0.041546594	0.193196134	0.050849186	0.03342563	0.115774285	0.043882671	0.096056856	0.587187329	0.054595506	0.070580254	0.06158156	0.094810119	0.03996423	0.074382653	0.022229799	0.044208407	0.066822843	0.026291029	0.028646511	0.494217691	0.043027519	0.017588639	0.021398228	0.031636423
20/12/2013 14:27:51	454.8559977	13.08429298	53.1918186	0.172199266	1.675804096	3.570183155	1.687036584	1.899144653	0.927422573	2.667489635	3.59049543	0.029863629	0.137960012	0.042939731	0.107804627	0.025631587	0.051390954	0.029077549	0.85834758	0.150812556	0.113304551	0.828764492	0.221841135	0.018621225	0.478176401	0.039442466	0.162431059	0.05216591	0.046384288	0.13706202	0.050081121	0.085251237	0.618817005	0.059626243	0.091850774	0.064202826	0.091819376	0.035784383	0.068080618	0.027846608	0.033020627	0.071100893	0.028233824	0.025603228	0.50135395	0.054185202	0.009073268	0.022405878	0.038603254
20/12/2013 14:28:21	456.4943339	13.10409726	52.76968347	0.170365655	1.629441736	3.493008747	1.701568401	1.947340227	0.934888247	2.666719962	3.517104015	0.03071925	0.152287757	0.042826946	0.112040031	0.037090675	0.068581746	0.032393821	0.69425146	0.172902442	0.092244981	0.808333515	0.237774505	0.02282177	0.425081664	0.039548071	0.187733342	0.055188361	0.045431177	0.142783123	0.041497822	0.082102539	0.558985695	0.058402626	0.07580118	0.071559739	0.087459302	0.024232333	0.065834173	0.020858816	0.02933813	0.076384391	0.031097096	0.026262616	0.520453827	0.060062351	0.019949932	0.020910233	0.029318742
20/12/2013 14:28:51	458.3416646	13.41754152	53.62614267	0.180920121	1.620219984	3.487500118	1.677344034	1.911071462	0.962099902	2.626085899	3.665771604	0.041070384	0.174277943	0.042786283	0.114047916	0.020083313	0.065481283	0.031734262	0.869941068	0.160385266	0.106715725	0.910770601	0.193175883	0.021014181	0.452667444	0.047139297	0.184550461	0.056271131	0.036723826	0.13710093	0.043492859	0.093748796	0.583601607	0.061160789	0.084977251	0.07056473	0.085860384	0.02621593	0.062825416	0.024238648	0.035796057	0.084806357	0.029512346	0.018673183	0.588077019	0.058036279	0.016973383	0.016987863	0.03275321
20/12/2013 14:29:21	460.0156759	13.45856145	53.68110873	0.142190653	1.628885545	3.606628986	1.635363646	1.923491347	0.944159565	2.709904387	3.57914437	0.036330762	0.160194442	0.039409282	0.111270879	0.022681715	0.062141511	0.036244579	0.759324417	0.138376233	0.11048549	0.862709147	0.161514211	0.015832851	0.484157063	0.054999394	0.184700224	0.050911714	0.040261485	0.124484652	0.048214421	0.090374044	0.565397479	0.060232219	0.070896876	0.076419177	0.089855956	0.043790355	0.063987847	0.025979997	0.042732028	0.079019732	0.023496008	0.029021774	0.533242826	0.060404808	0.024534671	0.021443129	0.023265438
20/12/2013 14:29:51	461.6253357	12.94917719	53.99441055	0.174096509	1.672706349	3.612487936	1.679114232	1.947188641	0.953977933	2.648348298	3.442087907	0.04278543	0.143824312	0.030872602	0.129854072	0.032070216	0.062219602	0.031116784	0.833025333	0.173938322	0.11971101	0.874866775	0.238037921	0.016720416	0.423262276	0.048210615	0.166366646	0.051265267	0.040403913	0.129417184	0.045065054	0.083393593	0.585143837	0.070923965	0.080014504	0.072686709	0.076537825	0.025919287	0.070949891	0.02436613	0.028800509	0.071286293	0.017800504	0.025700309	0.530733785	0.037256143	0.024882628	0.017178662	0.038472724
20/12/2013 14:30:21	461.7086792	13.35459549	53.45226196	0.179472293	1.638018017	3.507289999	1.685519766	1.910818759	0.97876193	2.748406023	3.687172748	0.030018729	0.136553931	0.033931807	0.100821685	0.032097538	0.064851594	0.022380516	0.738207325	0.15755995	0.097546747	0.853434	0.183428063	0.022219614	0.463141845	0.041855137	0.20092475	0.0453528	0.035098648	0.135882432	0.051112052	0.085542489	0.580176228	0.054606343	0.077724292	0.069147154	0.088476861	0.035453902	0.061895539	0.032088033	0.040855561	0.066437325	0.020463952	0.028187119	0.483477593	0.05699676	0.019622942	0.016256101	0.032552867
20/12/2013 14:30:51	462.258667	13.24391325	53.02305953	0.163232897	1.607313351	3.583627891	1.653781091	1.981762319	0.960271411	2.640334368	3.475030351	0.026787243	0.126775857	0.037868098	0.11934976	0.029090005	0.053412466	0.030936115	0.754985404	0.186347124	0.102253012	0.858100617	0.21665492	0.016125306	0.460408351	0.043652226	0.163571073	0.04845228	0.0427599	0.130707556	0.038883293	0.099782798	0.573038122	0.051933919	0.098373106	0.068922903	0.094924091	0.031089564	0.060612495	0.024546804	0.037889798	0.072132424	0.025708849	0.026248281	0.549724836	0.061853126	0.020270719	0.02353442	0.027862976
20/12/2013 14:31:21	463.6900024	14.10684755	54.13281136	0.177748251	1.650460484	3.556566245	1.731599707	1.953449075	0.961039002	2.72039624	3.514708192	0.025992841	0.132746265	0.035665221	0.118789671	0.033586308	0.058844197	0.047044953	0.788128698	0.156666026	0.110881819	0.915757157	0.211145963	0.016140583	0.429769849	0.034619337	0.190378661	0.045297165	0.0408905	0.142480625	0.044907508	0.093743398	0.578999986	0.067809255	0.100191835	0.06625451	0.108089303	0.027560887	0.074165544	0.022382784	0.033943881	0.064518047	0.030910708	0.03620427	0.54827672	0.047851716	0.015841963	0.018992959	0.033819032
20/12/2013 14:31:51	464.1840007	13.6872032	53.45612877	0.134162316	1.682071641	3.520827656	1.611843706	1.868475468	0.962271834	2.752450953	3.532218716	0.026260723	0.127702098	0.047631259	0.113637343	0.027908202	0.062758478	0.032726184	0.824535336	0.14699061	0.121243243	0.888370072	0.178452882	0.017620368	0.470816867	0.056257942	0.185226816	0.056424081	0.031052315	0.134538278	0.049029567	0.086762718	0.59544565	0.079958764	0.089610589	0.064676858	0.077389349	0.030485613	0.066706417	0.014922153	0.038782481	0.079843686	0.027236859	0.03399538	0.506913984	0.046677998	0.013352542	0.013899439	0.033031517
20/12/2013 14:32:21	465.3526611	14.22759644	55.00885636	0.154276949	1.733187856	3.58139226	1.66344845	1.906198097	0.967498973	2.752187873	3.661629244	0.021128126	0.148768756	0.041396975	0.112896199	0.019599493	0.060656379	0.036723983	0.748974956	0.156398669	0.095553115	0.881612428	0.20426768	0.012363102	0.422770738	0.052153975	0.19116812	0.051360491	0.046530897	0.151272556	0.049966945	0.069583422	0.574677364	0.064474637	0.083204924	0.070394493	0.105615277	0.027417991	0.065055137	0.030208359	0.029739546	0.064569997	0.034071578	0.019169747	0.515669708	0.061350618	0.017011423	0.020909736	0.028754444
20/12/2013 14:32:51	466.3156637	13.69451049	54.4429292	0.156829106	1.618462063	3.53136231	1.720243703	1.943692911	0.999253586	2.75466059	3.663483069	0.030843056	0.128418487	0.04008335	0.11234111	0.034337517	0.059510162	0.033013678	0.809180732	0.175084936	0.108466584	0.857011048	0.218056512	0.015366969	0.455931062	0.049461667	0.189514061	0.049693247	0.040468271	0.139365459	0.045909331	0.104140614	0.565139691	0.057527131	0.08418878	0.07754661	0.11099374	0.032042973	0.063926749	0.03733243	0.041480332	0.078952456	0.034196201	0.01929512	0.526737749	0.063688273	0.012647738	0.016675588	0.029732195
20/12/2013 14:33:21	467.2899984	13.6119055	52.96780805	0.154180186	1.689556591	3.652697251	1.655864329	1.907816254	0.941712487	2.726130129	3.529656618	0.037336002	0.136091993	0.030229187	0.118702856	0.026920248	0.055498223	0.032203554	0.762987172	0.16649528	0.090742967	0.888190252	0.211266279	0.013623035	0.442122071	0.039162151	0.178650569	0.057118442	0.039737943	0.131178717	0.050899768	0.081616213	0.576488751	0.051497751	0.072680843	0.07974851	0.094049447	0.041376293	0.053894596	0.024152599	0.042646519	0.079812731	0.028280222	0.035886651	0.535238511	0.053201889	0.014959038	0.024993411	0.025559019
20/12/2013 14:33:51	468.3406576	12.89326916	51.87862593	0.171868693	1.670247353	3.543931984	1.716461295	1.934549827	0.914894623	2.742333573	3.524350235	0.025167068	0.136685929	0.038644022	0.111270942	0.030219864	0.052895948	0.033743114	0.79798806	0.181016994	0.113467277	0.854879505	0.237096513	0.014734966	0.457857661	0.048487709	0.177605241	0.046968262	0.03966883	0.122872897	0.057850318	0.086555664	0.604729153	0.044550034	0.072083785	0.075642155	0.088879158	0.033130101	0.077593157	0.019946824	0.038463682	0.092051468	0.027188411	0.036663383	0.507392028	0.054843632	0.021681494	0.020334558	0.031471779
20/12/2013 14:34:21	468.8143412	14.10012884	53.07152177	0.176973086	1.641242543	3.502308808	1.591155187	1.944173004	0.937699793	2.77570067	3.571879025	0.035715276	0.136313665	0.044348085	0.0986958	0.025081603	0.056718285	0.038042231	0.830396315	0.150123269	0.09238619	0.860790305	0.199537423	0.021666583	0.439535651	0.03835259	0.171977826	0.055529635	0.045021256	0.116741151	0.052092739	0.09087827	0.579838812	0.047430978	0.087756377	0.063494543	0.08945389	0.022432458	0.057932266	0.02387583	0.039064184	0.07021839	0.031936374	0.035164358	0.561944314	0.05501337	0.023619374	0.01596493	0.038249527
20/12/2013 14:34:51	469.065328	13.51020858	53.78947958	0.157367844	1.646835915	3.531568534	1.657980428	1.989539604	0.959872596	2.690025326	3.626903595	0.043588152	0.127407479	0.024271882	0.103162297	0.027524126	0.049666285	0.036627611	0.789268221	0.162264932	0.100184388	0.856890612	0.18512078	0.015067371	0.50067496	0.048774376	0.196966248	0.05441937	0.036025126	0.126142316	0.058464735	0.078907298	0.551134139	0.060665699	0.080601314	0.060111516	0.08746054	0.033964225	0.06149175	0.028397076	0.030895468	0.066788339	0.028612997	0.027204801	0.527256208	0.058692063	0.02041289	0.023835138	0.03291981
20/12/2013 14:35:21	469.1636658	14.18559713	53.69993348	0.143581487	1.634597946	3.591830423	1.811485732	1.895909011	0.937404239	2.67166829	3.563747705	0.034231771	0.113926544	0.058267403	0.090945658	0.02356324	0.065068663	0.030241279	0.857312383	0.179935641	0.113262262	0.888319143	0.222391348	0.014181198	0.427414577	0.039817258	0.177555447	0.054205017	0.050614094	0.123548931	0.044562073	0.085157855	0.526619023	0.055073332	0.089626145	0.06901628	0.075973934	0.041587489	0.059586243	0.026678706	0.030555948	0.075049357	0.030610342	0.036679423	0.512623228	0.047269261	0.01912707	0.024120613	0.031363683
20/12/2013 14:35:51	469.1446737	13.49405442	53.20937047	0.188979654	1.656024961	3.60642024	1.6382695	1.79981781	0.914123338	2.759197728	3.542703606	0.028225435	0.122384178	0.029973084	0.10446238	0.026845274	0.051306685	0.023011503	0.845932033	0.15913093	0.109214114	0.859943299	0.197868033	0.016974187	0.456574098	0.039196422	0.192747132	0.047362342	0.035861489	0.129523916	0.05416258	0.093371031	0.551245467	0.059133277	0.086137767	0.075603745	0.093290697	0.024922588	0.064199346	0.025163629	0.041599988	0.070159239	0.030235212	0.021808043	0.516881938	0.045655419	0.018938158	0.016624446	0.024239696
20/12/2013 14:36:21	469.2903341	12.98353296	53.34930688	0.186980111	1.626080478	3.544172746	1.6796521	1.890217088	0.940451541	2.724440734	3.557213278	0.032472378	0.159849107	0.047065041	0.112817019	0.039119336	0.062355649	0.032028794	0.839316425	0.153499913	0.108096333	0.841923115	0.208248327	0.02140983	0.38866773	0.04237052	0.182376072	0.055034725	0.037291738	0.155824274	0.045664922	0.09254691	0.587759539	0.059980996	0.090574126	0.078120315	0.085798151	0.017474131	0.076161215	0.022904965	0.038529914	0.06760393	0.024220449	0.026182211	0.518237321	0.052690237	0.019761513	0.015917662	0.030810486
20/12/2013 14:36:51	469.686676	13.49335941	52.76184161	0.149284997	1.665507905	3.619244453	1.716379945	1.856962709	1.005366935	2.703331151	3.526819891	0.030893826	0.132608919	0.051260063	0.112677702	0.027983793	0.050471826	0.029986311	0.73884761	0.160889242	0.100810186	0.845927086	0.234025206	0.015197985	0.409965013	0.03945639	0.180916008	0.053059822	0.039013462	0.11787867	0.058470473	0.091647446	0.565847644	0.049782193	0.073105511	0.076787095	0.097103496	0.034612659	0.065803361	0.019477011	0.032632394	0.080724066	0.019279477	0.037250644	0.510670091	0.060832241	0.023962523	0.023189625	0.040470444
20/12/2013 14:37:21	469.6873372	13.26694164	53.96753827	0.186940171	1.655563418	3.661078271	1.678852628	1.891743431	0.930707339	2.779014878	3.566850137	0.043535437	0.13705263	0.048070057	0.102766973	0.032268154	0.052279994	0.025012545	0.900405325	0.180443077	0.108792771	0.844645546	0.220242039	0.013685776	0.46496382	0.033739968	0.19106121	0.040523047	0.032090552	0.114610075	0.044651403	0.085480625	0.592907621	0.045620798	0.089494033	0.086239067	0.084407427	0.035571088	0.068449502	0.024227302	0.035829887	0.064866387	0.012561374	0.036114251	0.536073106	0.047019692	0.020859186	0.01380747	0.043273907
20/12/2013 14:37:51	469.9440002	12.85321713	52.62401197	0.145525234	1.598721849	3.593180924	1.664780698	1.908415944	0.926891599	2.780755529	3.51678946	0.033491987	0.118622931	0.046295508	0.09797882	0.034941144	0.053762138	0.039795101	0.839637206	0.148320265	0.097213331	0.827608002	0.224704259	0.01855741	0.464503074	0.04262572	0.180679753	0.037812985	0.041600128	0.125955417	0.046398573	0.075116766	0.563508509	0.052591125	0.080560702	0.065548359	0.088660956	0.032862916	0.046308622	0.01800465	0.029696419	0.06932836	0.030150406	0.035790269	0.503090766	0.053282966	0.012038812	0.019596011	0.032940018
20/12/2013 14:38:21	470.2513326	13.67652323	52.99084487	0.191278307	1.686843341	3.581947993	1.75283764	1.900577305	0.949885393	2.710923975	3.538221691	0.040684399	0.147401749	0.04784951	0.127033383	0.03752586	0.058200395	0.027422879	0.897910966	0.14029963	0.104816633	0.856769614	0.191310601	0.013737375	0.445099393	0.039976495	0.194368758	0.05609669	0.031373811	0.142592362	0.038645112	0.095556669	0.548612248	0.057558565	0.08247459	0.069777404	0.088478982	0.032989769	0.05987375	0.023383329	0.034655983	0.077366304	0.031722703	0.026370558	0.512386664	0.051335059	0.013589092	0.018075065	0.040463804
20/12/2013 14:38:51	471.0269979	13.07968232	51.01972701	0.168128647	1.564149908	3.498794562	1.651763115	1.832102392	0.957947651	2.655502496	3.5872546	0.03791711	0.145393953	0.023190829	0.101720574	0.029936884	0.054829649	0.034287976	0.804145158	0.184636392	0.106230858	0.862702762	0.20594686	0.014423547	0.428967311	0.04734456	0.158584601	0.053828646	0.02932422	0.115588176	0.053370446	0.080492404	0.560277801	0.066540966	0.074172219	0.083996501	0.082684678	0.033963864	0.058175026	0.018757339	0.036945749	0.079193828	0.032870782	0.034979805	0.548340114	0.05355354	0.021049887	0.021149386	0.031051429
20/12/2013 14:39:21	470.8106689	13.75405259	52.61889867	0.185077162	1.652223841	3.599507948	1.635636489	1.982449239	0.95035267	2.752261708	3.569461515	0.03348099	0.145041635	0.048542298	0.103539631	0.033713354	0.059696236	0.030719976	0.670427915	0.170291554	0.100943164	0.860624769	0.23111371	0.008657354	0.393875675	0.042967689	0.195757637	0.039546154	0.035104177	0.119334234	0.04517778	0.095086441	0.569640182	0.0685497	0.083619177	0.071120509	0.082473845	0.045678564	0.063213096	0.026311315	0.030055179	0.079216718	0.029303637	0.033087453	0.521290304	0.054641565	0.018117027	0.022849855	0.031302597
20/12/2013 14:39:51	470.708669	13.78344656	52.94647263	0.154018651	1.656635165	3.662722543	1.738425426	1.853407806	0.9197829	2.77559652	3.530795671	0.033988785	0.132265087	0.041176968	0.095037449	0.025244652	0.057304015	0.029974231	0.744009964	0.152852656	0.105192353	0.846780108	0.231655111	0.011419161	0.402742073	0.031218134	0.193325348	0.058665538	0.044794231	0.131635787	0.043300393	0.077448421	0.540871628	0.056751933	0.082704705	0.064905974	0.088593373	0.032827058	0.06819174	0.030708029	0.031873581	0.083533576	0.024408639	0.022996548	0.526600192	0.063297131	0.021973296	0.02263182	0.040090629
20/12/2013 14:40:21	470.521342	13.67255262	53.00599041	0.182379044	1.636089535	3.513298227	1.681523318	2.033968213	0.949157885	2.748183232	3.507896572	0.040767645	0.159903863	0.055042775	0.107513839	0.028828183	0.062121453	0.034386877	0.763681914	0.152644705	0.099788896	0.829749728	0.222074875	0.013059405	0.391118626	0.03157162	0.192624662	0.054736243	0.038061828	0.113500515	0.048716735	0.079703024	0.525491256	0.050345901	0.094931366	0.065062152	0.08103863	0.045215756	0.069782714	0.019232851	0.040492202	0.069680885	0.023338023	0.017250558	0.531607091	0.059320096	0.01677532	0.022580105	0.036811491
20/12/2013 14:40:51	470.3789978	13.63861045	52.83888964	0.15689097	1.593028694	3.521367226	1.729902421	1.900039867	0.958530471	2.762610009	3.552866566	0.047034254	0.133031129	0.045541531	0.105087615	0.030942808	0.075898378	0.021364992	0.885221254	0.159308088	0.108630526	0.813027832	0.221215337	0.011378231	0.441934024	0.046433262	0.189514987	0.056762939	0.03869741	0.125989225	0.036469394	0.083810685	0.543585873	0.065799299	0.094134325	0.063355981	0.093849388	0.035827177	0.069062288	0.030069452	0.037864282	0.079128262	0.025423497	0.024226669	0.520264976	0.05019325	0.015626466	0.01946938	0.04101398
20/12/2013 14:41:21	470.3153381	13.76359161	53.50652412	0.185788526	1.651170465	3.478446861	1.712802838	1.869588688	0.907574409	2.78109571	3.558454267	0.030488839	0.144755876	0.040857072	0.097090977	0.026087632	0.058385465	0.037721577	0.794942757	0.172261985	0.092861589	0.873606218	0.19921746	0.014493156	0.44920692	0.05064914	0.184427846	0.047261948	0.037349544	0.133050114	0.047950824	0.08154317	0.573128888	0.056070703	0.077394879	0.06540809	0.079134114	0.035516444	0.064762118	0.019918052	0.050317093	0.061432411	0.035956941	0.029326569	0.485372469	0.056851286	0.01363047	0.02553665	0.04201886
20/12/2013 14:41:51	470.5	13.56371311	53.72169894	0.12918197	1.656693817	3.574824899	1.684536067	1.880223896	0.949033102	2.797268473	3.603554786	0.032128395	0.102252181	0.047365315	0.101817527	0.027408136	0.045624848	0.044420847	0.811045735	0.149022805	0.089594155	0.828299534	0.212687713	0.016275595	0.454991952	0.038484072	0.187015923	0.056031406	0.033011819	0.133853923	0.045834782	0.085186493	0.590404621	0.050560878	0.080878236	0.089735126	0.100781482	0.030582171	0.051920333	0.031708421	0.045101155	0.072648592	0.021733408	0.032204673	0.485305334	0.055195565	0.017066291	0.020450269	0.02966283
20/12/2013 14:42:21	470.284668	13.36084264	53.22362602	0.159308808	1.662161415	3.561719698	1.633123858	1.926739807	0.946563458	2.719323293	3.534477907	0.041526598	0.168837687	0.049839601	0.107502017	0.033033625	0.064972063	0.020725019	0.831655237	0.146524208	0.113719225	0.827940904	0.210317974	0.019553125	0.429064725	0.040042349	0.174014917	0.039595001	0.033527102	0.13496796	0.041715271	0.080228985	0.556434174	0.056304976	0.081670929	0.063995888	0.089487588	0.042484912	0.053812702	0.022749061	0.028562597	0.085705245	0.025327932	0.034747135	0.492468158	0.059936813	0.009596472	0.020724868	0.046432704
20/12/2013 14:42:51	469.7706706	13.11423106	52.60039324	0.167494971	1.608418213	3.433239714	1.586755585	1.826205862	0.930277902	2.671427532	3.517697531	0.037434832	0.125713733	0.036425831	0.10408013	0.034564302	0.073034185	0.043758485	0.858693465	0.164994739	0.114706146	0.880702703	0.215671368	0.014544393	0.418368586	0.037051246	0.187373258	0.049022254	0.035267783	0.116622363	0.051288964	0.08509962	0.556155391	0.044001396	0.068704672	0.064870791	0.095524792	0.033153203	0.055036681	0.03052452	0.032886389	0.08066091	0.018054397	0.029228169	0.528793762	0.05183935	0.018774378	0.018878411	0.032330693
20/12/2013 14:43:21	469.762675	13.63554897	53.21854969	0.170950986	1.620109618	3.509016959	1.68625059	1.915419732	0.933596659	2.680806414	3.486387739	0.034078706	0.148554496	0.035970859	0.089619925	0.036948895	0.040546844	0.029110213	0.812684196	0.173732766	0.103494124	0.83764209	0.200221997	0.014316879	0.420823006	0.036102452	0.171477193	0.054666972	0.041764975	0.109266463	0.042412394	0.082185267	0.54496796	0.053935884	0.073317105	0.065984663	0.080710188	0.036419898	0.064575154	0.029323564	0.028837701	0.084328799	0.025320145	0.016156915	0.511633548	0.056286244	0.018119284	0.01967272	0.029780876
20/12/2013 14:43:51	469.7333374	13.14186212	53.00994779	0.155460635	1.632720891	3.59020114	1.709672674	1.880239296	0.967434425	2.785321576	3.551114286	0.036872081	0.158303852	0.059845403	0.097361588	0.030721862	0.057471576	0.027052645	0.908083522	0.145698642	0.102460946	0.863198009	0.217740442	0.015505996	0.477751419	0.037570843	0.171412534	0.054125154	0.03558147	0.138471812	0.049115762	0.08378888	0.589877568	0.056612618	0.097877886	0.074561805	0.075421963	0.041715333	0.060751731	0.023395468	0.033996646	0.060121666	0.023415397	0.031900494	0.503624572	0.046771874	0.022275005	0.023700053	0.043985781
20/12/2013 14:44:21	469.7316691	13.69571707	52.55976932	0.170010447	1.695910341	3.466707209	1.579551163	1.877227864	0.941214018	2.80874428	3.572724956	0.032503799	0.137168768	0.046868862	0.112202586	0.024492163	0.06790092	0.032287181	0.855256457	0.166967728	0.116760319	0.835641582	0.212227056	0.013245567	0.425285086	0.045777029	0.184852166	0.052594627	0.039034642	0.151102048	0.038631143	0.095508521	0.57199766	0.062080152	0.06792166	0.06333792	0.096194836	0.03191032	0.065700408	0.022291826	0.033930153	0.090942003	0.018703045	0.029562659	0.520616822	0.054383578	0.024815196	0.01631871	0.036196775
20/12/2013 14:44:51	469.6793315	12.99555592	53.44294644	0.157966083	1.685960905	3.447148197	1.664245032	1.890761325	0.967717308	2.747969764	3.509915608	0.023863742	0.090699464	0.052280188	0.110005403	0.033954635	0.053478592	0.040909	0.825390221	0.161771	0.10772014	0.861450962	0.172624747	0.019082736	0.442358754	0.036182308	0.184460721	0.041524605	0.038094355	0.110977991	0.043990142	0.082819202	0.575458257	0.046016151	0.076883697	0.065649596	0.07359651	0.03982997	0.074889296	0.015394769	0.042243598	0.068394928	0.027389126	0.023369195	0.51368189	0.056188726	0.019453619	0.013655724	0.026269293
20/12/2013 14:45:21	469.603007	13.74132452	52.44772437	0.160083932	1.652564278	3.554405501	1.624031825	1.883440736	0.9133585	2.69824722	3.382221376	0.038886493	0.15363299	0.045188006	0.102925754	0.030182021	0.053950582	0.046259842	0.852448075	0.150073695	0.104660148	0.890658751	0.230780768	0.019358274	0.453999285	0.045619586	0.168026508	0.051530284	0.030255554	0.126079142	0.03670604	0.089266853	0.574659455	0.054465547	0.087476693	0.066595424	0.09021712	0.031087714	0.06235783	0.022731121	0.031252245	0.059948349	0.033079995	0.026460144	0.485274516	0.055933981	0.012430948	0.023596836	0.032934025
20/12/2013 14:45:51	470.0046692	13.6263424	51.27743574	0.172745659	1.601407952	3.564814902	1.694896762	1.853782343	0.927555373	2.699018477	3.446817106	0.037585744	0.171116152	0.039677305	0.093971577	0.035239947	0.057959996	0.037019511	0.837468804	0.156567532	0.114463009	0.857775184	0.210091163	0.030500808	0.459993846	0.052650475	0.173138914	0.04070725	0.036200272	0.110677354	0.04446443	0.082629898	0.571098494	0.067593816	0.079879405	0.073103742	0.084383998	0.039938872	0.05504407	0.022388084	0.032882868	0.065173816	0.022832455	0.026154928	0.477091659	0.052490938	0.021292525	0.027855554	0.039104817
20/12/2013 14:46:21	469.8036601	13.86976632	53.10648336	0.131573278	1.618596025	3.492045757	1.703007201	1.839200335	0.941055224	2.758905013	3.561571125	0.042095639	0.138954986	0.039331264	0.079145122	0.0253532	0.055517283	0.029179337	0.853375962	0.165600927	0.112160524	0.856533033	0.245943327	0.013715698	0.42986596	0.039087854	0.17390383	0.043679251	0.035012769	0.139107248	0.033632073	0.067808748	0.594125074	0.072456165	0.11063199	0.073829045	0.098792969	0.031483056	0.061918756	0.02772017	0.032327689	0.075487842	0.020632662	0.027311546	0.521125785	0.060357168	0.013006891	0.021033924	0.03175516
20/12/2013 14:46:51	470.1329956	12.88771946	52.07716892	0.175870393	1.593194669	3.585278253	1.624880753	1.824036077	0.869460479	2.815995851	3.432261066	0.037788653	0.137766997	0.040226208	0.083482487	0.028786018	0.075952503	0.028063607	0.776053909	0.138325509	0.102992809	0.821542877	0.207826829	0.017055075	0.439855182	0.04018226	0.163487126	0.043722806	0.033509682	0.141071792	0.047283416	0.104103189	0.582118319	0.044049726	0.098221571	0.058453459	0.08389163	0.038692983	0.059713093	0.031657461	0.032581069	0.046945116	0.026847586	0.027823563	0.505409703	0.050997598	0.016379585	0.017739966	0.036720977
20/12/2013 14:47:21	470.407664	13.450721	52.05228226	0.160016962	1.581657233	3.599770797	1.658577824	1.836703543	0.91661382	2.735392286	3.417865933	0.029150484	0.154614429	0.04967549	0.09533774	0.037361293	0.051067866	0.033698571	0.881880079	0.15737261	0.120926242	0.844498723	0.210492005	0.018308677	0.41927332	0.049376496	0.183046764	0.03580575	0.036106539	0.128875264	0.041919723	0.085384226	0.542531783	0.061222899	0.073121829	0.057572803	0.078359264	0.027598906	0.066452274	0.026135441	0.034634424	0.079642715	0.024381537	0.029490229	0.50959082	0.056178155	0.017528572	0.014431729	0.031239842
20/12/2013 14:47:51	470.486674	13.87550623	51.85265896	0.179729172	1.582873194	3.600571933	1.617134467	1.847672723	0.95904169	2.719954486	3.523916836	0.045478093	0.141010898	0.051396082	0.097753334	0.019191171	0.071076979	0.031720513	0.848435675	0.159558956	0.098521261	0.891194393	0.21430086	0.015196001	0.404998478	0.047158382	0.176266126	0.05298614	0.042976702	0.139138246	0.03637784	0.094430071	0.530790706	0.052634639	0.097012109	0.059970943	0.084118495	0.030466451	0.052045848	0.017468562	0.029553402	0.072775334	0.023467996	0.025270625	0.497709544	0.053058854	0.014713973	0.014881831	0.037315377
20/12/2013 14:48:21	470.8810018	13.90372794	52.25786293	0.191749601	1.667681943	3.516192886	1.618154049	1.832134475	0.958826076	2.724596067	3.54507614	0.031310722	0.172469524	0.040609032	0.098809204	0.03365722	0.055545297	0.03464239	0.825417263	0.146726186	0.11851781	0.825466034	0.205663933	0.01284131	0.44424454	0.05194358	0.169652021	0.061488466	0.029948229	0.133574683	0.04425741	0.069541802	0.555643123	0.059215966	0.101199863	0.07731518	0.071712944	0.031348655	0.060357091	0.018297648	0.03822719	0.075252645	0.017805581	0.022841342	0.513297095	0.055282902	0.014796925	0.01290026	0.027990142
20/12/2013 14:48:51	470.8923238	13.63757885	52.52915114	0.184393145	1.690819083	3.532216972	1.627570846	1.840964113	0.913984613	2.750584009	3.538182533	0.047212707	0.100295356	0.051925138	0.087077282	0.035330323	0.058687026	0.041478361	0.861835823	0.146563052	0.10304919	0.840314664	0.225882995	0.0132431	0.421946098	0.038207434	0.196920446	0.044838699	0.03338358	0.141492061	0.038896307	0.083889296	0.605014007	0.052095062	0.094342541	0.066770246	0.088935499	0.018246479	0.066630799	0.020260821	0.040090731	0.077685345	0.035854215	0.019355874	0.52193308	0.05890133	0.018303023	0.021006905	0.035778529
20/12/2013 14:49:21	470.9199931	13.22737112	53.14529881	0.143751524	1.635400071	3.467326535	1.736657327	1.861861146	0.923802189	2.746369636	3.475886736	0.041636995	0.139023021	0.04421341	0.090449237	0.033399101	0.073133585	0.038091681	0.807826975	0.141825205	0.089292658	0.803233613	0.20341147	0.014845189	0.389028875	0.039118881	0.153844238	0.057480699	0.045200804	0.14196864	0.047139222	0.094904499	0.595043253	0.053570485	0.110400957	0.064688285	0.090563037	0.027738792	0.060120416	0.024064661	0.038082092	0.084511567	0.016579604	0.022144556	0.489828726	0.05715976	0.018653523	0.013432209	0.033640329
20/12/2013 14:49:51	470.7176717	13.48555208	51.87379416	0.147813953	1.677134603	3.552166671	1.651940376	1.904295306	0.920490279	2.722234441	3.556765589	0.035446855	0.121376222	0.035614755	0.08179875	0.026479899	0.061938633	0.021925059	0.796150213	0.138938844	0.102518832	0.839623354	0.228004709	0.020537425	0.41804816	0.043514736	0.173895573	0.043950648	0.031823889	0.133796188	0.043302463	0.088516088	0.586758686	0.047220277	0.072339886	0.075392191	0.085776374	0.031299686	0.058411653	0.020751017	0.035435277	0.084772386	0.020986256	0.021884042	0.468910865	0.061353924	0.021389069	0.017866608	0.023656925
20/12/2013 14:50:21	470.7680054	13.98869549	52.65839707	0.177744212	1.588354599	3.614464495	1.564503304	1.923289404	0.93382901	2.679537762	3.494908818	0.035132237	0.189781514	0.049743206	0.09751235	0.023828615	0.071409462	0.036947191	0.74919026	0.152249074	0.11240919	0.840444964	0.209065724	0.009274618	0.432861502	0.031136654	0.187281375	0.054640861	0.042821187	0.13007558	0.031334919	0.074316239	0.564194475	0.051036333	0.094010407	0.061972731	0.094024812	0.034475898	0.056652072	0.022731129	0.021142173	0.078449463	0.019711598	0.023106837	0.50481097	0.066387667	0.018254386	0.019632652	0.025271241
20/12/2013 14:50:51	470.6579997	13.50393014	53.01602683	0.145460227	1.593410122	3.562283402	1.627573346	1.849286571	0.930816142	2.71352925	3.41306046	0.035055969	0.125279779	0.032632219	0.084549514	0.024374395	0.052099472	0.027402697	0.864467139	0.166740402	0.092440831	0.847110368	0.206803462	0.024389416	0.444730063	0.041551038	0.165573034	0.050441986	0.039011032	0.125165758	0.039643591	0.086078761	0.581100466	0.05016288	0.081228336	0.071768836	0.094414949	0.035604713	0.052607371	0.025868567	0.034874716	0.067969673	0.025373258	0.024177941	0.481555667	0.060100586	0.019612018	0.018847773	0.034202543
20/12/2013 14:51:21	470.8183289	13.40035909	50.87489389	0.152027871	1.594449481	3.601592004	1.634648837	1.846002835	0.944919115	2.753240513	3.53223332	0.03051778	0.1389631	0.025801008	0.09838206	0.028880971	0.058458922	0.023972341	0.847066396	0.161929216	0.102163231	0.837841238	0.216505647	0.014364892	0.441548072	0.035760556	0.170967065	0.052314311	0.04787864	0.13188294	0.054632694	0.066594996	0.611480619	0.052837969	0.082926271	0.070248857	0.092209928	0.036381174	0.062632596	0.026827722	0.032259147	0.080418393	0.02131395	0.02468151	0.525171668	0.064573672	0.013083169	0.018661773	0.027487634
20/12/2013 14:51:51	470.9806722	12.94703576	52.11398183	0.162928047	1.566197561	3.46080244	1.649182034	1.836275701	0.935449472	2.724102289	3.470002502	0.042971147	0.153143805	0.044359685	0.085083647	0.027105664	0.059237117	0.023424151	0.82404497	0.157464829	0.094875965	0.852353271	0.217009276	0.017085216	0.452018489	0.045291928	0.18432177	0.059804325	0.051217517	0.132770709	0.042486745	0.069435081	0.563867584	0.053474387	0.064939875	0.069872044	0.097481238	0.042684256	0.055203119	0.018295643	0.035546182	0.072793589	0.032553223	0.026904408	0.534847714	0.056605851	0.015590999	0.026633155	0.025836476
20/12/2013 14:52:21	470.9173381	13.61058547	52.74111024	0.137807618	1.526367972	3.573750738	1.637387812	1.767692056	0.950808397	2.736997101	3.459280675	0.028718005	0.118092824	0.046068912	0.097050491	0.020490421	0.05217369	0.044004665	0.805460021	0.170935876	0.109942749	0.82559452	0.183632468	0.013133211	0.446471594	0.045827877	0.195099352	0.047359034	0.042292379	0.139532561	0.046710187	0.091580855	0.587416583	0.063357396	0.081395684	0.072620531	0.095821515	0.029433006	0.071936062	0.021058036	0.029738217	0.073772513	0.020458483	0.026090395	0.524425436	0.056751362	0.015298895	0.019110144	0.032590146
20/12/2013 14:52:51	470.9049988	13.66728861	53.97605992	0.175257832	1.588378334	3.539826377	1.659942334	1.803930081	0.932832198	2.732861059	3.529885233	0.033854452	0.144166619	0.036637329	0.098036434	0.026440955	0.050647378	0.033281734	0.808320046	0.149316354	0.105854042	0.825780818	0.217256401	0.018107279	0.423482275	0.04385187	0.203845784	0.05418509	0.043919404	0.139772805	0.056692771	0.08287682	0.58220702	0.059863537	0.09457611	0.058197637	0.078760991	0.039781898	0.069729146	0.025261277	0.034338654	0.074160548	0.021166229	0.024809851	0.472813783	0.054163692	0.021409519	0.011028303	0.027063455
20/12/2013 14:53:21	470.9480082	12.86978038	52.66809353	0.162325187	1.678042638	3.483491044	1.61665119	1.773215425	0.92385126	2.830516749	3.490750191	0.026965571	0.166139128	0.045248115	0.095967731	0.024820534	0.059540535	0.04533579	0.816173151	0.153897735	0.099002653	0.873896794	0.210109957	0.015496963	0.426547124	0.050557783	0.196834071	0.05608381	0.034647017	0.11419672	0.042817134	0.090027798	0.592846218	0.048614584	0.089752855	0.071113066	0.092211709	0.027316173	0.052670048	0.027408184	0.030735904	0.075586044	0.022369009	0.032546545	0.510559256	0.051094219	0.014862145	0.021685368	0.021885711
20/12/2013 14:53:51	471.0473328	13.59583197	54.12661547	0.162841399	1.673625438	3.450844036	1.63549638	1.82185414	0.900103799	2.732484626	3.490193466	0.033999453	0.15266891	0.037009215	0.088757509	0.025859452	0.061282602	0.026778726	0.796043793	0.164144931	0.106671427	0.820519805	0.220939172	0.025053248	0.429724737	0.057117209	0.181565088	0.047032276	0.040580957	0.149704117	0.047419142	0.094649339	0.562224675	0.056996957	0.094182901	0.070075818	0.085462376	0.043422409	0.057547999	0.021922906	0.030788906	0.071004849	0.021348908	0.021208928	0.469756818	0.050604633	0.019543421	0.011237438	0.032687725
20/12/2013 14:54:21	471.5866699	13.3800522	52.78876334	0.178574596	1.548392637	3.556741897	1.694685105	1.857590315	0.922500092	2.770165916	3.396297167	0.029655021	0.093685434	0.046194344	0.096121547	0.03353245	0.051786197	0.034323041	0.813799058	0.149688549	0.116279712	0.846633198	0.234083775	0.021373464	0.416785166	0.041303404	0.184952744	0.050619914	0.040531169	0.125698799	0.051274767	0.081373649	0.58922452	0.059184548	0.084618868	0.079802017	0.091048198	0.022583307	0.058048108	0.021183457	0.031657112	0.076897016	0.016952959	0.031658208	0.473299201	0.070105978	0.01612351	0.016222497	0.032627495
20/12/2013 14:54:51	472.1503296	13.58157268	52.98401435	0.176234452	1.601287465	3.568499331	1.599418605	1.812075842	0.941248919	2.732027033	3.505930622	0.027818195	0.105546687	0.055575088	0.087328502	0.028387165	0.059751282	0.042988084	0.747190313	0.141588042	0.107332225	0.804595164	0.178177705	0.012998249	0.431407987	0.044569059	0.191442934	0.052157528	0.041122307	0.116881062	0.048237394	0.085757243	0.562076796	0.065030416	0.101678955	0.076590155	0.088763711	0.023517689	0.048990139	0.023319906	0.037301716	0.074491087	0.016287849	0.024231586	0.488030877	0.068068838	0.014130102	0.016223052	0.032546488
20/12/2013 14:55:21	472.2679952	13.39306534	51.4484651	0.164068754	1.583312062	3.565827768	1.653995132	1.795123221	0.911196996	2.708160832	3.584326633	0.030353387	0.149863026	0.032699283	0.095524319	0.025798319	0.060427629	0.028886064	0.858180691	0.159949018	0.098008872	0.846195361	0.227030369	0.013843861	0.416084776	0.039166205	0.200649038	0.052413343	0.052093363	0.13616983	0.048863148	0.085757241	0.580754534	0.058028423	0.09938299	0.075303957	0.098555039	0.023362407	0.067453238	0.029094242	0.044724598	0.07239646	0.032298158	0.030453981	0.533492925	0.055671231	0.020135561	0.012267281	0.037227753
20/12/2013 14:55:51	472.4400024	13.12265011	54.12300584	0.128926254	1.601670249	3.66611837	1.588299133	1.811083819	0.941353152	2.742393918	3.441417144	0.031223487	0.158904754	0.016724605	0.098448354	0.034346089	0.066075979	0.024369064	0.806920492	0.152275501	0.10261919	0.855383089	0.223988603	0.009892368	0.411979376	0.040397063	0.192066781	0.052285606	0.038187534	0.137463025	0.05016611	0.083420305	0.609712819	0.04655906	0.088484258	0.073419194	0.103267566	0.036428296	0.059081906	0.025634029	0.032912559	0.07873305	0.028531723	0.018935827	0.485273816	0.047623143	0.013776275	0.010997487	0.035713927
20/12/2013 14:56:21	472.5656738	12.92229143	51.57360456	0.168290001	1.556798918	3.454581966	1.673695934	1.734244105	0.936667957	2.750192376	3.540428276	0.029129555	0.14582487	0.029705137	0.086376776	0.024278286	0.051102993	0.035448194	0.804954627	0.165973492	0.102782952	0.84652882	0.181408792	0.014342337	0.479115071	0.042399871	0.186204332	0.048496134	0.040772983	0.119371078	0.042352306	0.083138929	0.569946065	0.048247627	0.073721436	0.069279664	0.089453373	0.037136071	0.074604745	0.029462827	0.032917798	0.078624785	0.030291016	0.023305189	0.500756729	0.051085874	0.020860642	0.022031648	0.035654871
20/12/2013 14:56:51	472.8326619	13.10296896	52.77076973	0.135770447	1.525579068	3.398774388	1.701695771	1.799980792	0.934550276	2.683288271	3.559176285	0.038872411	0.136165691	0.026565439	0.093687923	0.025946927	0.044838952	0.032040532	0.847752082	0.155843038	0.104480508	0.813394165	0.214574851	0.011681692	0.440811275	0.054502695	0.15057941	0.050046469	0.047035137	0.132444491	0.048669807	0.088400188	0.55842	0.05619506	0.082641668	0.07057768	0.079933208	0.046297516	0.05884071	0.022747035	0.032300234	0.08203974	0.019516512	0.02218411	0.516608614	0.053510403	0.018678977	0.013792725	0.03884961
20/12/2013 14:57:21	473.1176656	13.23741134	53.25228612	0.161156624	1.649541249	3.401878808	1.616053007	1.818598273	0.899206092	2.7040958	3.448208267	0.031522771	0.120296142	0.035683376	0.080315605	0.023969994	0.049308321	0.035888711	0.825467031	0.158861047	0.100569447	0.830827164	0.221136832	0.013507331	0.418038458	0.039686517	0.173411781	0.052076086	0.039909152	0.122500423	0.051727658	0.109454524	0.537297342	0.057567462	0.072123987	0.074764179	0.09225715	0.026154887	0.065632068	0.025596908	0.028960838	0.077715311	0.030647938	0.027956281	0.536445115	0.066469076	0.016602529	0.020170953	0.040062543
20/12/2013 14:57:51	473.3396708	13.49916891	51.73417407	0.163357826	1.599286387	3.602449577	1.755451389	1.704997565	0.936689253	2.727997079	3.423898995	0.032486264	0.154968849	0.034416654	0.082456384	0.031954389	0.061966644	0.036412451	0.930718041	0.184031185	0.104836093	0.825571917	0.235681995	0.010606634	0.421043513	0.043046017	0.177991703	0.047736108	0.039339565	0.136210133	0.043565655	0.063758256	0.540616454	0.050047033	0.086512987	0.071611994	0.086224335	0.027619018	0.062311365	0.024475063	0.041163624	0.076621915	0.032017216	0.022314295	0.50051914	0.059702785	0.013311521	0.017412724	0.034005589
20/12/2013 14:58:21	473.552002	13.26338933	51.68120596	0.151265862	1.54582918	3.565716403	1.616379849	1.769726186	0.909233868	2.821034155	3.449772368	0.042881752	0.123653737	0.035577249	0.086872621	0.020674303	0.06102893	0.037422879	0.781552381	0.141696515	0.103252378	0.79678206	0.217780241	0.009995015	0.429679554	0.043282862	0.191339559	0.055268661	0.033896511	0.116681887	0.063425801	0.088810835	0.572614243	0.050799736	0.096798444	0.065830815	0.086303473	0.03914889	0.071988772	0.025111985	0.029973705	0.077728654	0.028264657	0.028837508	0.47070436	0.060932732	0.010040612	0.016644896	0.030156169
20/12/2013 14:58:51	473.5523376	12.93577757	51.13166056	0.171150829	1.58984131	3.452853165	1.691998232	1.789794541	0.917380804	2.833966465	3.376527354	0.026057951	0.153197955	0.038532585	0.095022813	0.024431345	0.059418431	0.035024985	0.864250946	0.180965965	0.090470917	0.81162171	0.20919788	0.016599941	0.444377598	0.034933002	0.181385996	0.054532554	0.033323092	0.138663326	0.037720734	0.08826456	0.550422307	0.032675386	0.067511229	0.073860993	0.070376731	0.043023187	0.060107495	0.022610363	0.029375116	0.076831297	0.020306358	0.017353347	0.465908223	0.071126138	0.014784713	0.017301498	0.035398574
20/12/2013 14:59:21	473.4153341	13.32657082	52.77862932	0.146403983	1.586730914	3.517779082	1.668478068	1.779617548	0.895129133	2.763311168	3.458317804	0.038251481	0.160878421	0.021988863	0.095492597	0.027938212	0.061202397	0.044015798	0.801875335	0.174673499	0.108170544	0.801707023	0.222327862	0.015944578	0.4464644	0.044689473	0.181024542	0.060889577	0.041722106	0.120303724	0.050464637	0.093135285	0.554285312	0.06435089	0.078695761	0.071032091	0.079598309	0.02877757	0.068932377	0.018964899	0.038556672	0.07429013	0.025712078	0.028312651	0.446355593	0.051761408	0.020202485	0.024152557	0.026891724
20/12/2013 14:59:51	473.3573303	13.94385301	50.83864777	0.171639851	1.593342147	3.486824086	1.631349776	1.806074208	0.928066302	2.729905099	3.418716751	0.044731529	0.143509528	0.043121182	0.086478691	0.020456392	0.065255242	0.036328005	0.859221972	0.158754716	0.10638768	0.810103105	0.192185994	0.017371635	0.37537569	0.050191466	0.172375192	0.048137713	0.041813706	0.125015593	0.053691958	0.088236254	0.574983173	0.059288271	0.098379217	0.066137754	0.100009949	0.030948499	0.080973657	0.020839141	0.034392428	0.081065748	0.024732688	0.029290023	0.474382491	0.062640908	0.015733646	0.020648605	0.032562174
20/12/2013 15:00:21	473.0636597	13.20999845	50.48305984	0.154641104	1.529751409	3.496742158	1.614912554	1.716383074	0.879539444	2.795172163	3.385308612	0.030916624	0.143041137	0.035441668	0.087552191	0.025088474	0.056444041	0.041765815	0.847707965	0.177086221	0.096382772	0.830502441	0.195525876	0.012138389	0.433585931	0.036312287	0.188533232	0.052584906	0.035685132	0.125262632	0.043090882	0.066197656	0.553995944	0.061282519	0.073504261	0.070711109	0.084391173	0.042742283	0.057068787	0.024079357	0.027709068	0.083514325	0.031764935	0.030741544	0.477111499	0.063936701	0.020875777	0.021591069	0.034165184
20/12/2013 15:00:51	472.7610067	13.75281547	50.37898723	0.162606254	1.564773555	3.403031275	1.514118407	1.773738705	0.925057416	2.773651594	3.489831926	0.038040933	0.112019843	0.030108735	0.092463493	0.021308932	0.065758891	0.033037485	0.766549695	0.173686068	0.091887313	0.808481154	0.226362335	0.014558651	0.436692063	0.055004449	0.186599469	0.046759436	0.040677522	0.122846608	0.043811785	0.08131066	0.583445131	0.051867752	0.067922573	0.074187442	0.073578542	0.032846436	0.06795156	0.030820356	0.035212499	0.080686631	0.034784673	0.024539653	0.4721259	0.055850331	0.016218934	0.016804659	0.032505533
20/12/2013 15:01:21	472.4389954	12.65543462	50.32440482	0.138931097	1.593113582	3.444341615	1.621983335	1.804668306	0.920290372	2.678234302	3.425651321	0.036358204	0.156831128	0.032485002	0.085658624	0.027927748	0.063319108	0.021239498	0.814017998	0.172149308	0.119383908	0.781440354	0.208523829	0.014472199	0.408016485	0.050817437	0.174495146	0.053254214	0.028223903	0.135683053	0.045503102	0.076136505	0.561081966	0.066411676	0.061669299	0.074251955	0.067345131	0.042581473	0.071482991	0.024691457	0.021868151	0.068237846	0.019777738	0.027327992	0.492471247	0.059735009	0.020277012	0.016277696	0.022436792
20/12/2013 15:01:51	472.223999	13.47250445	50.77718864	0.155367046	1.637656862	3.522285631	1.627959074	1.755945422	0.920205287	2.747565754	3.49254037	0.044034394	0.118760939	0.03770637	0.09525604	0.021687158	0.054434298	0.030989503	0.901350895	0.167628165	0.112136524	0.808434046	0.201967194	0.016044683	0.368768954	0.030702512	0.171194792	0.044270799	0.039082982	0.141061245	0.055905337	0.083754369	0.525627203	0.060499011	0.055462055	0.067527475	0.085617768	0.032844792	0.066374821	0.020441048	0.033365153	0.072455213	0.024826926	0.022873538	0.490179406	0.050594625	0.019464759	0.025126721	0.039027515
20/12/2013 15:02:21	472.0633341	13.74340091	51.04158924	0.147553821	1.594048895	3.564378114	1.748836854	1.712627171	0.908236097	2.693563595	3.441489923	0.029204396	0.150758133	0.030434261	0.081936024	0.028424598	0.057102361	0.030943448	0.956021913	0.178132955	0.103907922	0.866408552	0.216901276	0.011564005	0.400017103	0.037217548	0.178429855	0.044983836	0.031855951	0.131916979	0.039859236	0.084740504	0.525091509	0.046235467	0.060107895	0.077254584	0.083171337	0.044089267	0.048222038	0.018216742	0.030940336	0.075859711	0.031633928	0.020327889	0.481399109	0.056435897	0.014535118	0.02593761	0.023543291
20/12/2013 15:02:51	472.5690002	13.4240224	50.42123007	0.143021763	1.575972931	3.44107602	1.637598417	1.822311044	0.944537887	2.767108758	3.465109314	0.033587474	0.113042671	0.033820356	0.096508424	0.031424005	0.058115605	0.037245501	0.803858676	0.165607493	0.116682044	0.806098249	0.243012381	0.013859122	0.423984116	0.05619564	0.19314898	0.043198591	0.037803451	0.132639056	0.046131827	0.084159691	0.534017729	0.047721015	0.079356	0.064900181	0.081610036	0.024379395	0.063306474	0.021951888	0.032030422	0.070653369	0.026542068	0.023581395	0.510123705	0.044313146	0.011317606	0.02365562	0.03543059
20/12/2013 15:03:21	472.7909953	13.67214644	49.96762767	0.143559546	1.550624296	3.527528088	1.60751831	1.772196845	0.885505853	2.793595458	3.403301097	0.039903572	0.160097966	0.048815265	0.100615452	0.020409681	0.057727511	0.031005915	0.806034261	0.160062912	0.079895087	0.840127439	0.216461813	0.015957747	0.367198448	0.033640084	0.176475957	0.057947989	0.045799118	0.149774865	0.03607796	0.081212571	0.548402542	0.046371267	0.074790032	0.061065501	0.079938687	0.028177888	0.046796685	0.026668618	0.03161004	0.081351132	0.023254157	0.016993637	0.526670609	0.052649815	0.024451188	0.023362668	0.02908214
20/12/2013 15:03:51	472.7256673	13.3993711	51.02991847	0.177102773	1.611166069	3.398771124	1.624075467	1.726310538	0.904555084	2.710308714	3.457287527	0.035739264	0.153044307	0.040311995	0.097383388	0.031328052	0.060252706	0.026627494	0.795221074	0.167874239	0.104449598	0.812251017	0.202953161	0.014252108	0.441267338	0.047153093	0.176592534	0.045252694	0.036964977	0.12087806	0.050074176	0.078615624	0.549113566	0.051083341	0.076540418	0.067664902	0.081411991	0.041479887	0.068277841	0.03071107	0.041115893	0.067590687	0.026397696	0.025068916	0.520923968	0.052706755	0.014897506	0.022681695	0.0287737
20/12/2013 15:04:21	472.7716573	13.44402615	50.82940065	0.166492164	1.612039857	3.487105354	1.696259207	1.726879859	0.944569605	2.661776776	3.476257609	0.042013738	0.130491126	0.032987235	0.083671596	0.020075557	0.061945153	0.032787842	0.779405308	0.168361567	0.115627712	0.792256283	0.195656401	0.018235428	0.420661566	0.047522739	0.194056542	0.061056093	0.031866472	0.113033017	0.049310648	0.079950317	0.536610321	0.042638485	0.085815209	0.073959047	0.092279647	0.032968155	0.077083066	0.02431655	0.035327614	0.073793144	0.039354327	0.023721437	0.4551491	0.056524542	0.024486513	0.019834327	0.045175226
20/12/2013 15:04:51	472.411672	12.87431324	50.05987618	0.164991324	1.575065001	3.476405807	1.631393386	1.67240923	0.904112896	2.647888966	3.508642612	0.021344185	0.116265452	0.041517192	0.091574534	0.031868222	0.067961859	0.028533795	0.82745778	0.161423832	0.09207841	0.785845546	0.227655412	0.017434211	0.450976681	0.04660042	0.174352261	0.050440796	0.044911209	0.128423961	0.053668907	0.077230708	0.523539371	0.052167979	0.099509426	0.070582418	0.087664994	0.037341819	0.059902898	0.025847188	0.034713887	0.0755302	0.028919743	0.026998825	0.526313992	0.053707899	0.013157105	0.015139841	0.03536213
20/12/2013 15:05:21	472.4430033	13.05089924	51.86088559	0.145921593	1.553614615	3.478460254	1.606619708	1.747629888	0.949564359	2.729774381	3.373553439	0.022103365	0.144534593	0.039530626	0.098686903	0.026157054	0.054108963	0.027321257	0.839675786	0.143818781	0.104561196	0.774902863	0.181805575	0.016778903	0.439715053	0.043511791	0.18227705	0.053309349	0.044274301	0.124551683	0.042629324	0.074229608	0.533315897	0.059965885	0.070805502	0.067844806	0.080615444	0.030219711	0.065188921	0.026181229	0.039171397	0.063920769	0.021951268	0.022687411	0.458743456	0.055025628	0.023310222	0.017463021	0.037648717
20/12/2013 15:05:51	472.4579976	13.653947	49.03048033	0.156308274	1.569367702	3.439036475	1.616608647	1.756039221	0.912116813	2.650450072	3.395243436	0.043598022	0.109149108	0.034409312	0.075023483	0.026994803	0.058672197	0.029353169	0.838711685	0.179836074	0.106731299	0.763705386	0.245424997	0.020171479	0.421988631	0.04533212	0.18491908	0.053909169	0.048688697	0.140141495	0.04892518	0.077582082	0.622085737	0.053208468	0.07198913	0.061551744	0.089176986	0.034470637	0.070547148	0.026073831	0.044227138	0.061396546	0.025581052	0.037352714	0.461243675	0.050227167	0.01509618	0.023146547	0.027613727
20/12/2013 15:06:21	472.3343201	12.59629809	50.35354639	0.168050224	1.507610328	3.498191883	1.663660233	1.711386798	0.87357983	2.742977718	3.468204746	0.036328717	0.153793626	0.040077261	0.085393943	0.028734536	0.054392068	0.028357761	0.830239501	0.146385309	0.097798262	0.816957908	0.200256745	0.019114019	0.415991144	0.041234294	0.189794456	0.051323425	0.045679391	0.122634028	0.053142479	0.08816469	0.549534212	0.060232211	0.069150254	0.07164178	0.095906401	0.039115812	0.069148687	0.019725975	0.034751104	0.071056889	0.025689001	0.021313314	0.481040587	0.065899633	0.016868073	0.014400516	0.035315174
20/12/2013 15:06:51	472.3226725	13.97620109	49.76987273	0.168335668	1.57544788	3.479004587	1.660233124	1.669513445	0.879034704	2.730852168	3.426207005	0.027627265	0.141233292	0.034855645	0.08957785	0.033024912	0.051503709	0.023388994	0.847377972	0.165797638	0.109663585	0.76780705	0.1890268	0.017192821	0.393886956	0.03808072	0.170266762	0.052179491	0.037117084	0.141291693	0.039404188	0.084063301	0.570137688	0.068982847	0.089454	0.068486836	0.081734481	0.026714891	0.076671782	0.025180345	0.039187037	0.077530627	0.028640532	0.023350936	0.484432159	0.066850382	0.016703529	0.018749043	0.034075788
20/12/2013 15:07:21	472.2916667	14.00097325	50.0381424	0.173574594	1.53126105	3.470479902	1.602821167	1.637449573	0.834814221	2.775416787	3.335723215	0.024476825	0.107294775	0.035156713	0.096853908	0.028330111	0.055549713	0.03559067	0.838727338	0.147139674	0.087026075	0.836028426	0.203741359	0.010979437	0.412620119	0.047905234	0.166004558	0.056625855	0.036913047	0.132688795	0.047131283	0.075283355	0.529417459	0.047033005	0.086669681	0.080038402	0.089171003	0.029562295	0.050676425	0.02964972	0.038169765	0.063237859	0.028876755	0.032924929	0.432176924	0.057708123	0.018900504	0.019889206	0.027411304
20/12/2013 15:07:51	472.3663432	13.17169334	50.05402447	0.163208889	1.479025387	3.495449472	1.679502566	1.672050619	0.896766295	2.678579361	3.45395302	0.032445752	0.127366464	0.030201886	0.084415639	0.029786715	0.052412863	0.033084201	0.888749054	0.140284456	0.087265269	0.820115568	0.187447568	0.014347872	0.398890469	0.036272398	0.185819138	0.044476617	0.030986914	0.124946682	0.041701206	0.087392848	0.549629344	0.056298315	0.087345634	0.074417437	0.096720674	0.029948144	0.061765801	0.021470869	0.042438344	0.074185016	0.018331648	0.025013557	0.500749885	0.052946329	0.02041197	0.022832305	0.032652863
20/12/2013 15:08:21	472.592336	13.63095716	49.74506068	0.130856351	1.520685059	3.4883274	1.648696751	1.643542889	0.91004487	2.691385667	3.421009463	0.029740613	0.143772576	0.039576776	0.083211811	0.027174443	0.054972948	0.028537427	0.841107094	0.166692218	0.085994232	0.796377225	0.201869171	0.012290295	0.400294689	0.046286984	0.179894436	0.048245401	0.049523211	0.125948479	0.041802558	0.090087031	0.522711759	0.048414086	0.084924298	0.061984592	0.084492985	0.032520516	0.060491984	0.027192661	0.028989762	0.082566853	0.028930407	0.027215035	0.483450388	0.066701532	0.021748172	0.029934479	0.040521797
20/12/2013 15:08:51	472.7133382	13.30034207	50.11636488	0.164134191	1.514936417	3.491093734	1.583924691	1.602853131	0.920498024	2.70440885	3.349767904	0.027234144	0.160458704	0.026553104	0.090123924	0.027294791	0.057145964	0.029435294	0.790360985	0.172223327	0.093514436	0.786586408	0.217996743	0.011690863	0.403580616	0.037554988	0.175343459	0.057311755	0.050285887	0.126178174	0.043150853	0.079933941	0.563737662	0.041835079	0.101085776	0.059703068	0.093115771	0.03064264	0.058237969	0.029934772	0.033234583	0.076196641	0.024108933	0.033163565	0.462228977	0.064246589	0.018682989	0.026196653	0.035738115
20/12/2013 15:09:21	472.2319946	13.51389492	49.49838316	0.178286649	1.508743681	3.525614067	1.583630243	1.645562122	0.882268123	2.684188358	3.388668798	0.038354687	0.115027985	0.057795785	0.085025793	0.020121967	0.064560391	0.036358553	0.825851038	0.157119625	0.085693227	0.783032863	0.20158376	0.026190879	0.417866642	0.055491915	0.154451991	0.037427565	0.042548346	0.139075099	0.038592359	0.074150548	0.608855567	0.062972487	0.070563006	0.061500724	0.094399566	0.03994877	0.072606486	0.024189068	0.024370062	0.085406722	0.033072232	0.028151614	0.451964767	0.05848119	0.014842744	0.018542287	0.032013111
20/12/2013 15:09:51	472.2876689	13.22208456	50.17221194	0.180038883	1.481987094	3.535342795	1.610490794	1.763559862	0.900621549	2.73365507	3.397081321	0.033359644	0.145290978	0.037594049	0.084154376	0.027900951	0.058392552	0.021603257	0.865758719	0.162127031	0.099607321	0.803571016	0.183676746	0.030735298	0.428475693	0.033248106	0.193796294	0.046431614	0.038690705	0.126462264	0.040645571	0.092184736	0.545005249	0.055714768	0.088311927	0.066797761	0.074487901	0.031363445	0.05989602	0.026939891	0.037515287	0.067834971	0.026069386	0.026015344	0.49506977	0.057976761	0.016496139	0.009854396	0.025566821
20/12/2013 15:10:21	472.5073446	12.62269145	48.60036081	0.151521822	1.559449438	3.357736952	1.690280164	1.656850174	0.857174446	2.733523149	3.381167316	0.022703183	0.144048495	0.039245355	0.093637966	0.020870818	0.05631966	0.032702777	0.890852639	0.162292865	0.100177241	0.807128985	0.218743588	0.01686175	0.393631473	0.033705321	0.176301329	0.055763453	0.032394402	0.131619488	0.054673768	0.067923978	0.554225241	0.046968536	0.066738228	0.063155715	0.07972544	0.035029116	0.057078644	0.027182729	0.03840977	0.073841814	0.036813635	0.018568434	0.496962995	0.062461364	0.027654443	0.018513981	0.0311366
20/12/2013 15:10:51	472.8780009	13.48459279	48.85841782	0.190273678	1.4852021	3.438195855	1.594986309	1.697013974	0.903282283	2.702344609	3.385714706	0.040783697	0.104888104	0.034912593	0.084826368	0.029848514	0.06085512	0.042090613	0.807173738	0.147369105	0.102834425	0.744711842	0.187890328	0.023709835	0.392769852	0.044132947	0.150086168	0.05510008	0.04125716	0.117123326	0.045358035	0.068812227	0.528966885	0.054539159	0.077345703	0.070335991	0.084473191	0.039542024	0.063321942	0.023925073	0.032622798	0.071783408	0.027346492	0.024521788	0.456546924	0.059201222	0.019921246	0.019053391	0.035656697
20/12/2013 15:11:21	472.9869995	13.44688791	49.71438114	0.179966897	1.602812427	3.437165984	1.673357263	1.712052974	0.904711878	2.680158139	3.395715699	0.036692237	0.116360963	0.028803836	0.080794998	0.02910208	0.063668398	0.039381988	0.876488175	0.196706863	0.10658658	0.800532559	0.211874186	0.013248332	0.390688156	0.039763346	0.188669149	0.050076062	0.039593586	0.108155559	0.04516807	0.076643387	0.53623163	0.068942551	0.096147299	0.071026137	0.06635262	0.038572795	0.064886347	0.016767949	0.029146849	0.076036628	0.028030768	0.023789105	0.462646695	0.057432127	0.023380238	0.019586907	0.032304648
20/12/2013 15:11:51	472.683665	13.13428966	49.1330994	0.168352214	1.496502127	3.491688433	1.601713336	1.67165593	0.915337676	2.66577676	3.398043686	0.023788599	0.150824579	0.045691954	0.086138313	0.029674234	0.04963291	0.026477197	0.85164866	0.128656069	0.084509381	0.776420313	0.197697622	0.015686784	0.385574586	0.047137398	0.173031811	0.046293726	0.034079624	0.128308774	0.043718751	0.08004081	0.529954369	0.053204173	0.095043471	0.07764085	0.075235602	0.020033316	0.071297157	0.02164579	0.030784771	0.082337273	0.025862346	0.024030993	0.497762981	0.065086264	0.018677817	0.020390732	0.034978697
20/12/2013 15:12:21	472.3313293	13.46795776	49.47669925	0.156837525	1.531292716	3.368945118	1.608412946	1.689038897	0.894948861	2.725592782	3.340080647	0.018526502	0.094984302	0.044618284	0.098181897	0.021763603	0.055669806	0.030507602	0.883151291	0.144120053	0.099773223	0.78909645	0.207711785	0.017496943	0.373639893	0.034822837	0.211951513	0.049443739	0.035606356	0.126003964	0.048863148	0.075948962	0.529327675	0.045144917	0.069925891	0.072946047	0.077389963	0.031738768	0.066532087	0.027878092	0.03444693	0.056393147	0.032466761	0.033232328	0.421665825	0.054203125	0.018245054	0.018574351	0.034748839
20/12/2013 15:12:51	472.440328	13.20862034	48.55113919	0.148253915	1.464428388	3.552820127	1.680309468	1.709120144	0.925004871	2.759870369	3.356402925	0.031280778	0.167150051	0.028198695	0.080620513	0.033624931	0.044919313	0.026952673	0.878774739	0.169974524	0.083302771	0.80747225	0.22545579	0.012414291	0.372379471	0.042311267	0.173317947	0.050411346	0.041012041	0.126807334	0.036449311	0.062554264	0.526923348	0.058726785	0.053931162	0.054796075	0.085484519	0.037535166	0.050781067	0.026832267	0.036157265	0.070926612	0.029577335	0.019814022	0.439618769	0.047009019	0.016963993	0.018105668	0.031398097
20/12/2013 15:13:21	472.5843302	12.84345824	49.39707191	0.160731147	1.445650887	3.460459538	1.693710816	1.699881329	0.867188903	2.753567905	3.314467398	0.028845678	0.106520875	0.028166392	0.093021046	0.02609007	0.053457249	0.030883961	0.820606503	0.169020621	0.101330775	0.813566247	0.198217245	0.017616096	0.380829176	0.045649507	0.176574278	0.045108899	0.036610298	0.131663718	0.049982974	0.077545081	0.514985686	0.048438083	0.083412583	0.074513469	0.086382024	0.026496988	0.054503931	0.019531538	0.036553089	0.08592104	0.027651152	0.024577006	0.437863829	0.055189665	0.01825482	0.019032383	0.030729433
20/12/2013 15:13:51	472.4193319	13.68678277	50.0385398	0.170662187	1.507038928	3.440838953	1.634889445	1.627322031	0.897142602	2.659737996	3.41465912	0.015943066	0.117875962	0.036673006	0.085640817	0.021595961	0.061480798	0.031795032	0.833424758	0.18236075	0.101930129	0.752157293	0.192770367	0.013103477	0.391546488	0.036652761	0.173664737	0.038320953	0.03603325	0.131547382	0.041373692	0.07481463	0.488551242	0.051478341	0.064914415	0.067061177	0.08412107	0.033405737	0.075135087	0.021580198	0.040170174	0.079486453	0.033609096	0.023341024	0.46254461	0.065377957	0.015359628	0.015271984	0.03210768
20/12/2013 15:14:21	471.9859924	13.63381046	49.29775981	0.171193233	1.492251907	3.402732772	1.586736697	1.725358663	0.885016245	2.661547863	3.381673811	0.037060015	0.148999606	0.036013887	0.079279783	0.021501985	0.060104088	0.035304488	0.794508606	0.170315729	0.085095195	0.765933676	0.201195847	0.014619994	0.319329678	0.038415811	0.167235021	0.05169724	0.036852789	0.140608868	0.043722586	0.071407399	0.518071568	0.042685238	0.097096792	0.065462847	0.07852708	0.040209436	0.064849911	0.0294145	0.035110763	0.077501824	0.029786857	0.025580786	0.468404668	0.052087223	0.017199812	0.018096074	0.03297776
20/12/2013 15:14:51	471.9106649	13.40120331	48.2453935	0.182894811	1.499375857	3.444257485	1.593033985	1.7129503	0.894801061	2.749429838	3.321081777	0.041110212	0.15491644	0.034801324	0.102137594	0.026769412	0.050747605	0.026061402	0.754647959	0.138407158	0.102942381	0.767051205	0.222121477	0.015775565	0.39650659	0.040904967	0.173185611	0.051848423	0.036832174	0.115988399	0.039732254	0.076116392	0.555980831	0.052449918	0.074007064	0.064887138	0.100128855	0.032903762	0.062097255	0.020500344	0.046104437	0.078513146	0.021718728	0.030793313	0.449330005	0.057727705	0.015525889	0.017068818	0.030252113
20/12/2013 15:15:21	472.0199992	13.05657225	48.75599125	0.186828615	1.519444161	3.502815028	1.657954135	1.654855693	0.90360071	2.684538839	3.353148059	0.034931002	0.176917497	0.033134602	0.065649133	0.033188324	0.053863295	0.016678151	0.91259342	0.137822629	0.094227078	0.777287967	0.228579061	0.010182751	0.377257564	0.041209818	0.185646442	0.046708964	0.041640782	0.137325455	0.039081367	0.073748998	0.519831352	0.064725045	0.10128924	0.058957243	0.084845015	0.02147422	0.064352306	0.027294009	0.039252752	0.05475555	0.028691633	0.031317161	0.392844596	0.058489724	0.02103563	0.025655284	0.028835635
20/12/2013 15:15:51	472.4573364	12.62499546	48.32554977	0.154970635	1.451798438	3.358573125	1.58755928	1.620097443	0.884037877	2.613031746	3.380849723	0.028691055	0.160381006	0.043873374	0.076541	0.028535823	0.048879507	0.037439075	0.786437659	0.154909091	0.096121391	0.76928468	0.214772241	0.015906486	0.368904843	0.047474553	0.172427073	0.046521517	0.038164138	0.116935008	0.049336828	0.073067861	0.486469634	0.057649547	0.066484195	0.066459016	0.079566456	0.033860115	0.070602016	0.027513748	0.024766402	0.076877182	0.028064564	0.023054512	0.446628501	0.057181494	0.014535433	0.016273236	0.028534039
20/12/2013 15:16:21	472.1919963	13.2353337	49.11276249	0.146160576	1.494044461	3.487176208	1.698275082	1.669605995	0.898116564	2.687666149	3.332937209	0.028014637	0.13877144	0.03203746	0.080359662	0.030138059	0.06974823	0.022375871	0.8543472	0.174860117	0.104940661	0.789948261	0.204344826	0.014546267	0.360575973	0.038758268	0.186471113	0.050694163	0.033290222	0.113681592	0.055856786	0.069949909	0.4747789	0.0437251	0.077689507	0.063282545	0.082864026	0.031575476	0.066461697	0.013473458	0.03053928	0.064341528	0.033958324	0.023359119	0.470274703	0.048884094	0.019086544	0.021274891	0.043282456
20/12/2013 15:16:51	472.1289978	13.35198539	50.3109422	0.157833337	1.493880006	3.384947629	1.731461619	1.638138862	0.884587642	2.728324998	3.327119515	0.036493294	0.154926431	0.034012051	0.070347545	0.032495297	0.062436926	0.029726951	0.765763981	0.158736906	0.112770845	0.770699323	0.184934569	0.019778752	0.413669215	0.035364504	0.185456254	0.046718773	0.034749873	0.142956501	0.04808349	0.075495265	0.541014632	0.057328389	0.080563392	0.080652985	0.086500945	0.027434687	0.068411344	0.018147344	0.031856793	0.066436838	0.02385553	0.024903344	0.494240744	0.05905013	0.017510012	0.018650884	0.029019524
20/12/2013 15:17:21	471.8076782	13.27628372	48.71905928	0.163965065	1.484163558	3.390364007	1.671044746	1.575962535	0.9298517	2.651137868	3.337869418	0.041853731	0.140388147	0.034663957	0.080610846	0.025748269	0.05114077	0.043075026	0.870222862	0.141814856	0.082310195	0.77815673	0.213000818	0.011178282	0.408102587	0.037566143	0.187470516	0.058161709	0.037349452	0.131352787	0.04085641	0.075271612	0.522135315	0.05398091	0.089699357	0.049497528	0.085885316	0.038537145	0.066168667	0.024170031	0.027404054	0.061793377	0.033199191	0.026200129	0.443735399	0.060484023	0.016739632	0.022762753	0.031342474
20/12/2013 15:17:51	471.9360046	12.97839963	47.97628518	0.148609529	1.502335021	3.400418499	1.590185606	1.658930641	0.897234753	2.65611329	3.373161321	0.035367752	0.147001074	0.051997344	0.090774884	0.025307747	0.061242979	0.026116942	0.829429091	0.161044583	0.088498168	0.768609474	0.209807731	0.015670177	0.411018102	0.045019646	0.170162498	0.054562114	0.051345784	0.139454225	0.042030251	0.083206323	0.546299829	0.050482667	0.091371128	0.059772814	0.08597023	0.027602346	0.053041453	0.025706577	0.036724791	0.071065347	0.03158971	0.02763213	0.445034732	0.057833973	0.015521867	0.020028673	0.034430152
20/12/2013 15:18:21	471.9663289	13.51083672	50.56259248	0.160932228	1.49755287	3.488825605	1.675779909	1.632039111	0.886890038	2.588070782	3.34256143	0.037613648	0.152473585	0.039849928	0.07536702	0.022849709	0.060352432	0.037385515	0.809476976	0.180041932	0.100037491	0.825234434	0.207744053	0.016719791	0.379469195	0.042861135	0.165395623	0.058551736	0.045008454	0.124972301	0.044348434	0.080825489	0.494964501	0.056734194	0.051767271	0.069348884	0.076454278	0.039475707	0.054743104	0.020788212	0.037111245	0.071012861	0.018951297	0.032216236	0.435548128	0.056525313	0.019222979	0.014580498	0.033027965
20/12/2013 15:18:51	471.7939962	12.95654711	48.04073563	0.150912136	1.546347738	3.504982427	1.723741844	1.619533173	0.841497328	2.595625674	3.372374321	0.047744031	0.096847991	0.038605709	0.073777633	0.031275355	0.057307935	0.020194617	0.765636866	0.151359394	0.077523122	0.774009665	0.23795039	0.012245241	0.372411609	0.046825475	0.159327133	0.041495254	0.026994007	0.125913463	0.053972378	0.067740129	0.524357715	0.052641088	0.090726289	0.068308448	0.083205266	0.033292486	0.069891717	0.018383799	0.037057705	0.066469445	0.02221212	0.033697301	0.4558522	0.055552706	0.021353162	0.014662967	0.024036486
20/12/2013 15:19:21	471.7839966	13.51533932	49.16803886	0.157498227	1.446816488	3.420725518	1.692413295	1.625765377	0.883600774	2.672744087	3.358018491	0.035182798	0.173724172	0.027393999	0.067721396	0.019471393	0.060907164	0.041541632	0.799586446	0.161964189	0.110847593	0.762961124	0.224681092	0.012649949	0.383357923	0.044356127	0.174936933	0.04239522	0.05252861	0.122975259	0.038666912	0.069048048	0.511155644	0.05441537	0.083077306	0.058382247	0.083649176	0.034946749	0.062771356	0.018706022	0.028739651	0.06623537	0.021614091	0.02746081	0.435061859	0.058320423	0.019542236	0.020138071	0.03819317
20/12/2013 15:19:51	471.8153381	13.14696544	49.83882343	0.166975835	1.412968479	3.471582739	1.643497063	1.632122198	0.925745895	2.712454223	3.345783948	0.030040461	0.154900154	0.039961398	0.070969278	0.034146454	0.058714155	0.019641498	0.836635502	0.154713083	0.089449163	0.800127043	0.177166597	0.012859358	0.40931723	0.061587834	0.181368084	0.039415703	0.040006454	0.145164923	0.038571188	0.071033319	0.553519423	0.053111328	0.080623199	0.062713906	0.080657573	0.036112811	0.05890381	0.025717619	0.043241327	0.071183417	0.031175629	0.024787523	0.455999922	0.049760879	0.021969806	0.02226207	0.028117158
20/12/2013 15:20:21	471.7883301	13.64333845	48.07731221	0.158214282	1.439145375	3.414881052	1.660752464	1.611609683	0.889843911	2.6200668	3.407072439	0.040672916	0.169953619	0.03390742	0.078944418	0.020315486	0.040226524	0.023931705	0.869455108	0.160693894	0.103954953	0.768477306	0.208935604	0.016843178	0.374151541	0.036574523	0.175637637	0.048851473	0.032093011	0.136817631	0.034482005	0.073230294	0.512717482	0.054982729	0.070846445	0.045394939	0.078458502	0.030185566	0.060553473	0.023518258	0.038275132	0.085449719	0.025731237	0.027165099	0.450662612	0.061889473	0.014961234	0.02121426	0.037677309
20/12/2013 15:20:51	471.9706726	12.96923784	49.2879314	0.15891782	1.474646018	3.319984377	1.594452669	1.60458629	0.845843699	2.693231391	3.399490133	0.032745369	0.178887064	0.039850693	0.088727068	0.024272434	0.057687738	0.030765783	0.834678147	0.137365833	0.088200864	0.729168676	0.217093751	0.01310401	0.388181004	0.032464637	0.184063829	0.050285335	0.034922588	0.123229149	0.037918238	0.077417183	0.477788113	0.055918314	0.099194591	0.073514419	0.087312684	0.031917458	0.052174607	0.031774632	0.03569862	0.073482821	0.019588541	0.022583625	0.451454706	0.067568266	0.014057575	0.018450188	0.030885368
20/12/2013 15:21:21	472.0913289	13.03810504	48.80321929	0.163414607	1.473946841	3.406788044	1.6900179	1.624165304	0.881835397	2.62838585	3.355425531	0.034693672	0.144251636	0.048584226	0.074712217	0.025333349	0.063634352	0.026499372	0.858186121	0.148678679	0.089485593	0.77506206	0.18788717	0.012481383	0.389374742	0.04398867	0.19209196	0.043846945	0.03343588	0.135263068	0.041287181	0.093998479	0.502413118	0.051056143	0.065917193	0.063214069	0.077953794	0.030989003	0.070569557	0.026141104	0.043568815	0.076855101	0.029614921	0.022910357	0.469431687	0.065313791	0.011347879	0.015499989	0.028781337
20/12/2013 15:21:51	472.1886597	13.2719996	48.13081578	0.126639714	1.465778951	3.416979122	1.615203321	1.57803744	0.841863607	2.659464641	3.245397239	0.043484422	0.160270243	0.039458817	0.08406262	0.02911201	0.06023254	0.039837923	0.841544242	0.16337624	0.092711152	0.759931952	0.221944279	0.014971955	0.455118307	0.053094001	0.189843701	0.045715071	0.034413155	0.12224698	0.047307428	0.081082107	0.519619871	0.047309667	0.093537604	0.062820414	0.092055643	0.039074681	0.068859088	0.020685498	0.027410427	0.078756341	0.015985494	0.019197457	0.470656106	0.064952571	0.018746359	0.020968016	0.036580153
20/12/2013 15:22:21	472.1170044	13.5695943	47.75766344	0.168670525	1.458865458	3.365300686	1.630610775	1.620291028	0.862986148	2.602454932	3.315286222	0.035370314	0.125875969	0.044799126	0.079980088	0.021467669	0.049364492	0.022084598	0.848990214	0.140414437	0.092705798	0.797972762	0.188191344	0.011644359	0.380243786	0.039273788	0.177521552	0.065421198	0.038733564	0.131502093	0.035898155	0.071113995	0.455738756	0.057745286	0.090040784	0.05691448	0.080556697	0.041399281	0.054334042	0.024038909	0.028573273	0.073316336	0.022470732	0.030766076	0.423294971	0.061369885	0.017756818	0.019220227	0.035070841
20/12/2013 15:22:51	471.6799927	13.21942472	48.5838124	0.139830229	1.427574667	3.291834893	1.588028725	1.607143374	0.857320825	2.637523558	3.334968763	0.027338965	0.15071653	0.03772182	0.068509271	0.024753979	0.053184202	0.032226794	0.864960543	0.162799827	0.079719663	0.757549037	0.217507871	0.015776086	0.401639232	0.044519146	0.159866455	0.0458028	0.037122702	0.12306681	0.044520338	0.078968958	0.495382119	0.065488677	0.043972719	0.067342856	0.09176073	0.033547186	0.058992758	0.017276276	0.032347751	0.085150308	0.022519743	0.031348684	0.437581254	0.058470261	0.013871895	0.023401514	0.030335519
20/12/2013 15:23:21	471.2619934	13.35721265	47.75476754	0.18173676	1.452370348	3.467936237	1.624499096	1.618104078	0.840512634	2.640093567	3.391422379	0.031940491	0.133953914	0.035417643	0.057496273	0.017529163	0.052212	0.03912636	0.824356841	0.150995609	0.106673764	0.729223863	0.220279665	0.017505462	0.340088847	0.036055392	0.17315038	0.03943168	0.038735496	0.130249056	0.042577544	0.084413678	0.516094194	0.049150534	0.088776288	0.066606854	0.082953038	0.029485059	0.064812223	0.02430039	0.032320137	0.075810272	0.020679213	0.028383295	0.43091225	0.063344873	0.018395589	0.014466331	0.027163718
20/12/2013 15:23:51	471.4566752	13.29961146	48.55851927	0.139115707	1.430898354	3.392421196	1.572395997	1.558559219	0.866393944	2.720174839	3.29027201	0.034431462	0.148229212	0.044067011	0.080554604	0.015712332	0.062510025	0.025338744	0.845173225	0.149340118	0.083715881	0.760555931	0.203882414	0.020218015	0.388498175	0.044686931	0.179962682	0.042568995	0.035144709	0.123898666	0.048592672	0.083110712	0.45258132	0.042445678	0.091611483	0.063475725	0.079275241	0.035284004	0.058153381	0.023281046	0.033421099	0.070715934	0.023409099	0.01784482	0.43269379	0.060044281	0.018163925	0.020815569	0.029427609
20/12/2013 15:24:21	471.4286702	13.28752707	48.25144248	0.171964441	1.409614099	3.390055438	1.684155131	1.579724629	0.866975015	2.718088354	3.280544931	0.02852221	0.104133457	0.039418157	0.068568387	0.018585399	0.059702514	0.046487241	0.864926046	0.149070582	0.082121959	0.740891749	0.17778518	0.013501159	0.349030002	0.044364103	0.14475582	0.051514575	0.038079819	0.135829613	0.037177102	0.066693486	0.48761781	0.06081541	0.082548455	0.061578934	0.08476516	0.027643003	0.060880884	0.020636289	0.026272228	0.075972306	0.022032456	0.029112762	0.445498298	0.059023073	0.015291184	0.015311956	0.029847784
20/12/2013 15:24:51	471.3940023	13.0955008	48.39402776	0.144132673	1.405070638	3.342896126	1.636794157	1.512902012	0.841389408	2.655997188	3.313149226	0.036890842	0.120681012	0.044529561	0.08399843	0.022281232	0.050433599	0.037397271	0.860741237	0.16607342	0.097964005	0.758711791	0.194547787	0.014730918	0.412771184	0.040255414	0.170626588	0.044702626	0.043227135	0.109007194	0.05768966	0.077272173	0.498474632	0.051815288	0.087491555	0.072038745	0.094187708	0.027259768	0.084006811	0.027617445	0.03959935	0.082066212	0.019900082	0.023916425	0.463082916	0.057493078	0.017293083	0.018883451	0.031320901
20/12/2013 15:25:21	471.6893209	12.95940349	49.06330376	0.160439127	1.42483897	3.444136753	1.609249654	1.667013984	0.82469395	2.680472647	3.351135385	0.036253447	0.152812421	0.046373409	0.073449993	0.021896387	0.061155745	0.017381736	0.825433525	0.169495217	0.093415466	0.786659865	0.223535172	0.020534004	0.347125411	0.043760492	0.203888786	0.052078777	0.034193195	0.121842162	0.042604213	0.083377865	0.516568976	0.054606653	0.078014576	0.063013101	0.07004311	0.041868291	0.059669435	0.026241613	0.041502537	0.080807875	0.027979185	0.019740355	0.457371333	0.060005459	0.015067939	0.017035521	0.029116203
20/12/2013 15:25:51	471.5166626	13.18745414	47.87200975	0.146522475	1.451656842	3.29385919	1.643297221	1.522082885	0.823233256	2.668706737	3.233414937	0.032952984	0.158346139	0.049166666	0.079584195	0.01856276	0.052579184	0.031274646	0.869386369	0.146500734	0.09330142	0.739556563	0.189416598	0.010956286	0.361124629	0.049216425	0.184157386	0.042968334	0.037142468	0.129999904	0.034571397	0.075351888	0.482135029	0.04386374	0.081149621	0.064424814	0.08215321	0.026225824	0.060020296	0.026425275	0.04462352	0.066098887	0.019523079	0.023393267	0.486866189	0.060073053	0.015623908	0.020031749	0.036193516
20/12/2013 15:26:21	471.3090108	13.31656486	47.19372039	0.16288184	1.420600662	3.318058868	1.674296563	1.600739391	0.854779628	2.645693345	3.35732651	0.023446411	0.11133221	0.042357955	0.081967055	0.026301129	0.048707234	0.024838958	0.839607148	0.160361566	0.103133201	0.738744268	0.195489954	0.020374416	0.40402605	0.050815986	0.189699889	0.049770702	0.046843638	0.108293037	0.045011007	0.084697587	0.480064524	0.057676351	0.082193598	0.062958555	0.077876788	0.035959221	0.055430526	0.025368685	0.025091773	0.087836494	0.025371641	0.030036296	0.446067377	0.058984411	0.024893861	0.018956405	0.032059687
20/12/2013 15:26:51	471.116333	13.47983023	48.05850126	0.151291921	1.410394752	3.340151536	1.601780902	1.585832677	0.885431114	2.619973995	3.378966298	0.029342046	0.114006462	0.048684101	0.077131866	0.023799809	0.057660502	0.014649642	0.763719554	0.150189169	0.097877027	0.701749548	0.187022197	0.023796221	0.350348983	0.046355799	0.189313988	0.046081667	0.042261925	0.136053667	0.047316925	0.08184364	0.529121489	0.05291672	0.110214605	0.057907099	0.071506758	0.03690327	0.079341538	0.025632342	0.025984117	0.06475764	0.026945908	0.027232243	0.422916404	0.056856434	0.008202756	0.017038276	0.039595422
20/12/2013 15:27:21	470.7883403	14.07568973	47.42691184	0.172298343	1.405935168	3.438460631	1.695748226	1.603684572	0.876921094	2.63309268	3.253937292	0.028938117	0.117004622	0.043053827	0.061792827	0.029167407	0.050007086	0.038638331	0.857243636	0.15614739	0.090750401	0.724429351	0.21415746	0.017028977	0.408902923	0.052568435	0.176328263	0.056060515	0.041361648	0.119393606	0.041628346	0.076203033	0.528403046	0.060286672	0.086047297	0.056357151	0.06368387	0.03966361	0.064948442	0.02418411	0.033712177	0.074281147	0.020346073	0.020422157	0.418680144	0.057218606	0.018749881	0.018648397	0.032293257
20/12/2013 15:27:51	470.7139994	13.42000954	47.4044486	0.110700203	1.423139417	3.357470984	1.589081425	1.55349917	0.873875415	2.623145852	3.370673715	0.02953178	0.144262755	0.043637667	0.072662205	0.02517794	0.05590894	0.030176621	0.792859804	0.162304796	0.084145965	0.760852954	0.195874774	0.015156355	0.358102402	0.046612773	0.193878984	0.046697284	0.043027537	0.113594199	0.044918391	0.070602976	0.510403694	0.054215899	0.075628599	0.076764126	0.069695016	0.029638412	0.082866902	0.020683778	0.028001253	0.075634603	0.032279548	0.02549833	0.401050112	0.049639467	0.018578635	0.023640169	0.028780084
20/12/2013 15:28:21	470.6706746	12.61675083	47.35158173	0.169471111	1.44917275	3.3762024	1.651593965	1.688723252	0.896371718	2.687180451	3.33857531	0.029343145	0.153618466	0.0410863	0.069059256	0.031222019	0.062471323	0.02442225	0.787171626	0.132736476	0.093100155	0.741096355	0.191159926	0.015432313	0.383666168	0.052556567	0.18004746	0.052005939	0.036742357	0.114960662	0.043517499	0.086130835	0.50334338	0.050174198	0.084992865	0.082276172	0.072040523	0.037941262	0.069554966	0.019735054	0.030483644	0.08454726	0.029021445	0.031102143	0.454660706	0.047456021	0.015010936	0.02157281	0.038237003
20/12/2013 15:28:51	470.7056681	13.6140999	47.35537893	0.181996519	1.419030226	3.409180092	1.651326574	1.631584415	0.828876912	2.602250683	3.377389611	0.02680095	0.145027433	0.034774067	0.087727691	0.027566057	0.058374061	0.025316974	0.960648719	0.158928458	0.093814308	0.766170728	0.20464942	0.016639386	0.409205473	0.044073511	0.187249735	0.057998329	0.037096899	0.126523101	0.049572364	0.079447461	0.477472427	0.051019382	0.090837425	0.076272882	0.08407063	0.027811457	0.06021846	0.021320442	0.028859055	0.083365767	0.018207097	0.029764419	0.492216778	0.058988268	0.017789709	0.016209329	0.025791819
20/12/2013 15:29:21	470.2196655	13.57614211	48.75990538	0.160517726	1.485465216	3.359851022	1.543130798	1.618720091	0.868923386	2.665460286	3.273409014	0.028183989	0.139413472	0.029951019	0.07508131	0.023941514	0.066647241	0.033860235	0.785780833	0.153257433	0.074652606	0.716913878	0.206103432	0.021606388	0.38406684	0.036405147	0.193678524	0.042466948	0.028956982	0.126648468	0.048168563	0.083183551	0.55037962	0.055893474	0.081819229	0.077264351	0.076106972	0.030454983	0.053742706	0.034212934	0.035791208	0.083920868	0.025187948	0.029933995	0.446549062	0.057592392	0.014135661	0.022732346	0.03175784
20/12/2013 15:29:51	469.916331	12.58076684	47.11768702	0.183588249	1.410684558	3.291438213	1.619562793	1.543069165	0.814915358	2.639269159	3.249207268	0.04691332	0.136846325	0.045192511	0.087187211	0.022517156	0.053126304	0.03376141	0.872480783	0.162860218	0.07813951	0.757648571	0.231965247	0.012319814	0.382907486	0.048570667	0.190995819	0.038826878	0.027687288	0.11974692	0.04921498	0.075470096	0.510883086	0.061439021	0.100645526	0.06972315	0.077483079	0.027390377	0.058386116	0.027432522	0.03249815	0.074799438	0.036032496	0.022789648	0.405609102	0.054623892	0.013098887	0.020219273	0.037549929
20/12/2013 15:30:21	470.1086629	12.86330264	48.32308956	0.140503734	1.374761616	3.354594148	1.596267024	1.633875819	0.888006172	2.60842646	3.360241645	0.028676421	0.145935848	0.030427779	0.071527746	0.012215416	0.052480813	0.023944237	0.81001419	0.144395182	0.086681051	0.750914692	0.206550366	0.018836005	0.368761394	0.039606842	0.189233043	0.045571796	0.044345101	0.124566683	0.037274477	0.071575902	0.524190808	0.049927945	0.082451213	0.065357542	0.090438839	0.035471507	0.066051797	0.022405206	0.032621373	0.074037439	0.021623312	0.029473327	0.439255548	0.066208059	0.027952728	0.015450276	0.033954807
20/12/2013 15:30:51	470.0286662	13.20745635	47.89823984	0.152228934	1.393605083	3.217254193	1.636588806	1.572515198	0.873585603	2.484268444	3.33498372	0.027694836	0.157127204	0.033199294	0.073411463	0.029037811	0.063806596	0.02904886	0.799869431	0.156420536	0.089066741	0.735793674	0.207186418	0.018051378	0.344140513	0.03980305	0.171454131	0.047038927	0.03295345	0.125409185	0.055647945	0.06615132	0.49913952	0.043411881	0.082686632	0.062097196	0.082553745	0.034106793	0.059130279	0.015075593	0.032079076	0.076088818	0.020301952	0.031298018	0.431986778	0.073614605	0.018339562	0.019845856	0.029570414
20/12/2013 15:31:21	469.991333	12.68422426	46.78875563	0.157702707	1.441953475	3.33423373	1.560868659	1.61126501	0.842197364	2.659819437	3.369188665	0.035753225	0.135953659	0.037118486	0.075597263	0.024272303	0.048373111	0.025183946	0.79367869	0.175284353	0.089414753	0.769822796	0.194974291	0.02124353	0.416284351	0.042070144	0.193577341	0.050730797	0.038156691	0.124833562	0.042802464	0.068255619	0.527675002	0.051614726	0.091116661	0.070219668	0.078422157	0.043971425	0.060078594	0.020407603	0.032631536	0.065634101	0.032047469	0.025400505	0.461483343	0.060193984	0.017767389	0.018157856	0.030067987
20/12/2013 15:31:51	469.7776693	12.35300797	47.56720129	0.155879112	1.399146494	3.231516495	1.701356324	1.547183851	0.866445105	2.559440851	3.314905771	0.024487013	0.120683132	0.035185244	0.071846381	0.033976197	0.051375501	0.022487929	0.826133864	0.160080497	0.101297441	0.723944265	0.1936617	0.02228896	0.395948445	0.049909849	0.174598715	0.040229996	0.033369188	0.115533431	0.046163773	0.081800094	0.498487548	0.056239368	0.083386778	0.061845333	0.079145922	0.028027218	0.068074047	0.02982655	0.026841051	0.081186771	0.027850979	0.039844879	0.397074932	0.067636463	0.022595156	0.020716052	0.031406941
20/12/2013 15:32:21	470.0263367	13.09419921	47.28584358	0.147473357	1.439763921	3.338060233	1.680923938	1.528104073	0.844478602	2.588415897	3.306242405	0.031510152	0.1894657	0.045544231	0.073140868	0.02818348	0.061110849	0.03596786	0.819766028	0.156193299	0.0892809	0.720025746	0.19897668	0.017763074	0.402777522	0.045194497	0.191171391	0.04683888	0.037844637	0.143016319	0.046359237	0.075309724	0.471320422	0.051292803	0.066486046	0.060553865	0.079159846	0.024734629	0.058109053	0.023173916	0.037302169	0.075365195	0.030710108	0.022500754	0.399644731	0.055416954	0.019066973	0.016033085	0.032968697
20/12/2013 15:32:51	470.0053406	12.76418123	46.45071514	0.151767287	1.377435207	3.318982996	1.652779594	1.646381957	0.880651605	2.605810971	3.330472409	0.032615527	0.10726848	0.035828613	0.072216853	0.016842102	0.064831078	0.028297645	0.812720003	0.16400633	0.092384972	0.689176981	0.202198407	0.018660863	0.358424888	0.041797197	0.18505052	0.047935753	0.042339052	0.13007533	0.047884176	0.087328783	0.515077524	0.067293936	0.095619703	0.078983858	0.070130488	0.03221758	0.067337803	0.023545205	0.030156538	0.084163133	0.037648689	0.029810596	0.42553841	0.051430877	0.009714619	0.009532123	0.02808964
20/12/2013 15:33:21	470.2533264	13.39460467	48.22154235	0.165560951	1.414179329	3.381628312	1.665226982	1.6027659	0.865308539	2.622439299	3.240817824	0.030589739	0.174014095	0.033127279	0.071048418	0.019855933	0.057087176	0.032055177	0.849181027	0.145646738	0.098997474	0.724125497	0.190474327	0.020806994	0.366923101	0.036980821	0.168074396	0.048073614	0.048298768	0.116203223	0.049883391	0.067496279	0.501092591	0.049069582	0.05843774	0.081168928	0.078792229	0.037925191	0.066680187	0.02082121	0.041825849	0.07333007	0.022411492	0.028841064	0.414244466	0.051764488	0.013507149	0.017447365	0.030691251
20/12/2013 15:33:51	470.5006612	13.35483046	48.87704058	0.144342542	1.460977067	3.29281159	1.669234314	1.565157739	0.896680517	2.549477239	3.41283629	0.023930006	0.151847672	0.02823358	0.092052158	0.03317595	0.057821247	0.026400651	0.80357799	0.162684481	0.096690754	0.792337756	0.188360409	0.015037591	0.364749971	0.048534991	0.18687261	0.049269231	0.04541552	0.130371124	0.062372543	0.074528597	0.516691849	0.046561637	0.075228527	0.067252943	0.077647469	0.030220456	0.068248326	0.02099793	0.034746602	0.079568623	0.026611005	0.022160431	0.406485642	0.051487791	0.023112509	0.016693078	0.044038413
20/12/2013 15:34:21	470.7923279	13.24422147	47.05928002	0.168871265	1.425111983	3.515780825	1.672256811	1.600351135	0.853886273	2.62725453	3.302558926	0.023689293	0.088053952	0.035473675	0.070329686	0.026389939	0.057525497	0.021519338	0.85108099	0.151392153	0.086759516	0.747991397	0.208814498	0.015231624	0.39746045	0.046981159	0.186517797	0.046896174	0.034720652	0.130070824	0.041363084	0.07454266	0.501385772	0.054251921	0.075168004	0.074166732	0.072848619	0.029197346	0.065034577	0.030879526	0.031657059	0.085150059	0.030792977	0.017304296	0.456720458	0.048576065	0.019790878	0.020284625	0.019715768
20/12/2013 15:34:51	471.1866659	13.70641402	47.12306765	0.174336778	1.414443642	3.318154811	1.634176153	1.559137508	0.842224004	2.619680686	3.317064925	0.031042087	0.123870278	0.036348621	0.067458973	0.025951031	0.047081111	0.031257331	0.867333519	0.151473152	0.092018841	0.743587105	0.221061949	0.011130897	0.365350072	0.048736658	0.192272413	0.049500576	0.038839005	0.134744143	0.050101753	0.056922816	0.506870928	0.05853765	0.092887979	0.068339022	0.08105141	0.034330894	0.075828751	0.021188645	0.036000562	0.056827948	0.025844314	0.037468819	0.422183001	0.051624756	0.019548417	0.014916679	0.026020582
20/12/2013 15:35:21	471.3856608	13.24401685	47.6116924	0.151028225	1.406777782	3.424254628	1.598744244	1.593992885	0.903157647	2.630307564	3.290007764	0.026956301	0.169247065	0.043624159	0.086988755	0.027939687	0.047265498	0.026996815	0.791556898	0.136944462	0.095986632	0.740488071	0.20164553	0.015590998	0.394649856	0.032576448	0.184424229	0.05664241	0.040531809	0.122764714	0.034306285	0.091787123	0.500606572	0.04595981	0.091023593	0.065525554	0.086835404	0.037995147	0.051611974	0.02372155	0.039726148	0.068229319	0.028363221	0.035751853	0.43898211	0.055056392	0.020164874	0.014652922	0.028393109
20/12/2013 15:35:51	471.4976603	13.67671525	47.26651948	0.172498824	1.534158885	3.415848169	1.503181698	1.525146645	0.854419646	2.552937201	3.344946522	0.035238083	0.206371146	0.044085135	0.059040466	0.023984285	0.047698681	0.039415996	0.886617079	0.161986931	0.077915993	0.723142621	0.211390963	0.017336611	0.355079506	0.048221982	0.191194917	0.041113692	0.042517766	0.109439722	0.043432038	0.074936672	0.533854501	0.062493914	0.073079527	0.07216759	0.083691692	0.039236707	0.066447741	0.022774931	0.032185207	0.078300914	0.019585137	0.027336046	0.445535451	0.060944645	0.019223377	0.015403643	0.036740689
20/12/2013 15:36:21	471.4703369	12.56523374	48.65800446	0.163825372	1.379440624	3.328098351	1.518983434	1.554596404	0.864804959	2.608705362	3.256993584	0.029632561	0.128290183	0.031064397	0.071380769	0.019693833	0.052884758	0.03036539	0.842340013	0.163313051	0.106164626	0.729003367	0.200349579	0.011033962	0.441146166	0.043698293	0.182813086	0.042466905	0.037673516	0.124397904	0.052620225	0.060604252	0.499123359	0.055413845	0.091864805	0.073625861	0.098065664	0.036220109	0.067430996	0.02722854	0.038285433	0.074728277	0.035202473	0.033121399	0.41038609	0.062029097	0.015704061	0.011773782	0.035580412
20/12/2013 15:36:51	471.1920064	12.61120206	48.0835294	0.170839361	1.38774404	3.402776996	1.705431154	1.62657774	0.83444559	2.624599899	3.311090675	0.032911765	0.139265385	0.024409659	0.079599665	0.023625317	0.063034628	0.044760004	0.854986582	0.127045041	0.087322108	0.742881701	0.236705925	0.017953904	0.403473125	0.039530189	0.192689095	0.044434881	0.043594687	0.108525745	0.054267398	0.089094326	0.452662189	0.049326274	0.078002073	0.072199706	0.076305142	0.032666515	0.050241221	0.019321629	0.028772025	0.062221754	0.023090645	0.024789465	0.463134791	0.072610739	0.022340428	0.017749847	0.032375894
20/12/2013 15:37:21	470.9233297	12.98553698	47.73569988	0.140417763	1.354249875	3.269654811	1.648004924	1.539314563	0.821322676	2.548809654	3.246534087	0.028381129	0.124319517	0.035095427	0.059018234	0.024095414	0.057021211	0.04081638	0.790565471	0.154162282	0.087387404	0.705289622	0.195154296	0.020553073	0.377200577	0.043918547	0.184849729	0.062226789	0.041497311	0.117372611	0.046567212	0.072413964	0.499781833	0.052799606	0.07277796	0.063406444	0.083735818	0.042882377	0.052483481	0.029233191	0.031158039	0.076170832	0.031746954	0.025611602	0.423299707	0.056003289	0.020971129	0.025630705	0.036320079
20/12/2013 15:37:51	471.0433248	13.40846959	48.36056972	0.150511115	1.426814149	3.356790088	1.596509916	1.594140459	0.871358861	2.62241833	3.364470631	0.025015651	0.150554746	0.048117645	0.069785266	0.029877907	0.051819737	0.029928465	0.804882188	0.160778155	0.104271618	0.773246467	0.188014064	0.023381748	0.370844335	0.041102465	0.195332254	0.053401387	0.03448099	0.129175088	0.046797838	0.086694104	0.512137492	0.054185226	0.101016173	0.067862802	0.075709114	0.042065244	0.061019344	0.030897628	0.029625348	0.0852399	0.027923645	0.027594766	0.408504627	0.0543556	0.020883262	0.019387754	0.026218554
20/12/2013 15:38:21	471.4083455	13.390618	46.30698149	0.176572864	1.410568909	3.420661898	1.641982785	1.564729681	0.852285081	2.608972488	3.225799644	0.027588845	0.147475827	0.033809311	0.068486936	0.028961422	0.059173977	0.047037459	0.841294992	0.145648476	0.100798002	0.739868243	0.193864509	0.025093812	0.364080915	0.038924072	0.167113051	0.053745844	0.033368264	0.118496045	0.056963509	0.073194237	0.474700418	0.050999091	0.083445103	0.076724221	0.067230514	0.041675871	0.063770849	0.02959368	0.034384917	0.06876458	0.017478586	0.02950136	0.403277069	0.059330259	0.016107238	0.017841047	0.025122727
20/12/2013 15:38:51	471.4043274	13.44619916	48.02748342	0.153620579	1.449580525	3.462005837	1.67937304	1.547819399	0.856546987	2.64017026	3.312704936	0.033950074	0.146409692	0.041619004	0.071039955	0.035898142	0.051118627	0.040291655	0.864880383	0.156467878	0.105430456	0.738037354	0.192419837	0.012658673	0.382253511	0.039646874	0.182689816	0.048275961	0.046680317	0.117163839	0.049418119	0.080201093	0.496086701	0.085467183	0.087310514	0.061814134	0.086382377	0.030535102	0.069324068	0.015425481	0.032084221	0.084361047	0.0192577	0.040656879	0.409642841	0.068954124	0.012557111	0.019167197	0.033650339
20/12/2013 15:39:21	471.598999	13.07566597	47.69860229	0.166818978	1.376040299	3.383538302	1.682832829	1.574810831	0.843707157	2.58296051	3.267063831	0.038807751	0.160047761	0.030025285	0.077189784	0.017904378	0.053337492	0.02740045	0.843661907	0.173022401	0.093847129	0.688388453	0.20937212	0.012980287	0.391255994	0.057472978	0.181363086	0.049764372	0.041110235	0.123422865	0.046969642	0.076820811	0.45331986	0.052901995	0.101763785	0.073136011	0.071289423	0.033827957	0.064023285	0.021992227	0.040122565	0.076200852	0.027944126	0.02269882	0.443024828	0.059324317	0.01339275	0.020576398	0.036581492
20/12/2013 15:39:51	471.4266663	13.08215532	47.31271146	0.133142757	1.379669746	3.384063836	1.659786384	1.563544365	0.887456012	2.588726855	3.280796845	0.028327194	0.124306704	0.030099466	0.072929526	0.017569536	0.071585263	0.026050907	0.816518929	0.127727221	0.103931763	0.71187026	0.212061841	0.019714837	0.380722754	0.045984171	0.172226026	0.047290199	0.044022135	0.11950811	0.050994216	0.080150381	0.474500536	0.046673449	0.090327138	0.065212491	0.078309526	0.030234086	0.060585312	0.023101672	0.02991894	0.071444537	0.033782138	0.032925405	0.41847785	0.06224899	0.019368962	0.020202741	0.039379462
20/12/2013 15:40:21	470.8396708	13.22621225	49.02566573	0.163741598	1.409290111	3.339690577	1.656340228	1.619857423	0.88012136	2.608871413	3.323266176	0.035666811	0.191115352	0.031782139	0.064131324	0.028719449	0.06196228	0.029209945	0.832215489	0.159288904	0.080971032	0.745885249	0.205303766	0.017907467	0.368924043	0.051604356	0.180311305	0.051397899	0.030276634	0.120403755	0.042064197	0.079794683	0.460004065	0.044398543	0.103218875	0.07036643	0.075011572	0.032998135	0.057567877	0.020211048	0.032175787	0.071475726	0.018313507	0.020884685	0.38619977	0.059292555	0.017615331	0.01751809	0.030920209
20/12/2013 15:40:51	470.5899963	13.21272629	47.25639496	0.172977191	1.425552367	3.356407121	1.613322603	1.587442407	0.899201656	2.635037124	3.311837237	0.033182141	0.138400077	0.034505401	0.058108191	0.031756963	0.048813026	0.031012475	0.810797237	0.132831594	0.102097016	0.710864875	0.214643343	0.017788921	0.378830533	0.042731622	0.165191983	0.042255799	0.025985953	0.107507243	0.05690749	0.071072967	0.487381778	0.056847756	0.069431649	0.064576851	0.081107655	0.036708382	0.062830741	0.019891007	0.031179647	0.084934866	0.029141458	0.024501612	0.426108665	0.063987525	0.016050664	0.0209393	0.045301591
20/12/2013 15:41:21	470.7269897	12.98685082	46.60021124	0.142617295	1.381367048	3.312280972	1.69230606	1.599681424	0.897184526	2.626968345	3.319185578	0.022413172	0.102115899	0.037540762	0.073886277	0.026236187	0.058234331	0.032390482	0.862856601	0.166462757	0.103089854	0.721803954	0.183916937	0.019558291	0.371196327	0.032767074	0.188997697	0.047850198	0.037555278	0.135848337	0.044205804	0.064887696	0.453544864	0.061831286	0.083268147	0.073371318	0.073602771	0.026948642	0.074922018	0.020555026	0.026914197	0.071934806	0.02267368	0.021573158	0.426319133	0.059772134	0.01735663	0.020171605	0.031663206
20/12/2013 15:41:51	471.2563375	13.34722155	47.84073525	0.153365914	1.424816339	3.310799415	1.637907582	1.510430572	0.886472222	2.627353115	3.316928913	0.035850671	0.125619183	0.033206321	0.074297752	0.026798568	0.051604931	0.029190877	0.856259137	0.156832019	0.103144642	0.721307732	0.201495774	0.017947072	0.372301075	0.037840316	0.177820636	0.057522575	0.042048394	0.119790851	0.040813813	0.068544612	0.502570993	0.055102314	0.075216713	0.068617746	0.075923551	0.030336794	0.053061101	0.024089823	0.035133975	0.077375378	0.022527453	0.0276509	0.427221434	0.065089831	0.017023617	0.012835891	0.027123655
20/12/2013 15:42:21	471.1666768	13.36524118	46.59791042	0.173332712	1.369382931	3.335414561	1.662165843	1.574910056	0.865571274	2.714536112	3.325212602	0.036024741	0.140668963	0.023189048	0.067567689	0.024066239	0.047526525	0.03082947	0.834290587	0.14566511	0.095937165	0.714353381	0.209223267	0.013060607	0.367745065	0.040376172	0.170910803	0.04750244	0.033734851	0.122025361	0.038038895	0.071383233	0.493682164	0.056180103	0.076889414	0.077624028	0.076909756	0.034435013	0.060004786	0.030325329	0.02902648	0.075644788	0.029498599	0.03309488	0.417351829	0.058476881	0.013155657	0.016242982	0.03196667
20/12/2013 15:42:51	470.9539998	13.58199521	46.36021891	0.185507614	1.339709724	3.352370529	1.562288494	1.654982925	0.835014957	2.559037135	3.25359894	0.026223405	0.130509849	0.042027715	0.082031877	0.019257302	0.050933053	0.026497823	0.756801895	0.139837363	0.085341566	0.728851843	0.184930294	0.015615756	0.37525804	0.044376384	0.182497087	0.058146754	0.041382832	0.126230222	0.057010304	0.083304233	0.554318344	0.053747348	0.083058548	0.072923201	0.075648768	0.042387088	0.059283863	0.024068854	0.035140264	0.062975697	0.035001889	0.029825265	0.476561297	0.060839879	0.015652666	0.024707567	0.035845925
20/12/2013 15:43:21	471.2436727	12.95126555	45.43102553	0.159888785	1.44491565	3.319552212	1.638484922	1.47632461	0.842883276	2.575426953	3.327436745	0.032301899	0.133622387	0.031083036	0.059884375	0.038215068	0.05712217	0.035030031	0.766114408	0.162308668	0.083346695	0.736151766	0.204583749	0.013678414	0.383733439	0.044282747	0.168181511	0.051232646	0.031888372	0.129310184	0.039536382	0.067049875	0.521769758	0.054822692	0.087132398	0.077454	0.066343919	0.027126506	0.054334451	0.016925517	0.031538349	0.066355665	0.030113354	0.029590042	0.428057039	0.060839	0.016953906	0.023421698	0.024837619
20/12/2013 15:43:51	471.7179972	13.45354298	46.52073587	0.175829206	1.415609729	3.344076971	1.680321338	1.494713796	0.813974483	2.624631613	3.25009367	0.031931191	0.145321042	0.032945261	0.073015546	0.028767613	0.061875371	0.025330184	0.805795168	0.14085104	0.094072818	0.70848683	0.186066132	0.015644193	0.394623552	0.038782605	0.161713328	0.054246074	0.040648518	0.12146833	0.043762375	0.067136524	0.50309074	0.063231202	0.085083236	0.068745507	0.075913807	0.039775329	0.054374279	0.020221574	0.035511347	0.074685382	0.029439853	0.023795402	0.38897074	0.0601514	0.01924458	0.018150563	0.033197346
20/12/2013 15:44:21	471.6579997	12.99977974	45.69457696	0.170241316	1.330390596	3.326603905	1.709378312	1.496721766	0.847616775	2.596302409	3.260736391	0.032904296	0.13064517	0.022153736	0.068924553	0.023229004	0.075933263	0.02994486	0.850002073	0.171837025	0.107166781	0.705313426	0.204811264	0.012583056	0.340098758	0.0418859	0.179894825	0.033113942	0.041532394	0.111656926	0.047781042	0.088592413	0.512765131	0.052823832	0.103722028	0.067183919	0.07592074	0.028760131	0.070249821	0.019039629	0.036751848	0.073487142	0.028454095	0.024624753	0.417811574	0.056026253	0.015672807	0.013729823	0.0339587
20/12/2013 15:44:51	471.7069906	13.07067851	47.01915021	0.161117674	1.388035041	3.32716821	1.574737696	1.565752666	0.818985139	2.601660294	3.295514978	0.033376701	0.160335262	0.031453641	0.085895772	0.021083267	0.052782489	0.028801892	0.870368674	0.171108316	0.109239476	0.720275378	0.202417147	0.019360835	0.388004561	0.040481187	0.169689562	0.045670727	0.040788503	0.111983256	0.047778646	0.06886892	0.465294571	0.061572242	0.07753738	0.069068179	0.080510717	0.037350896	0.059609544	0.022948726	0.038369408	0.065153982	0.029227723	0.019804152	0.436580081	0.059624455	0.020583267	0.015662758	0.029786746
20/12/2013 15:45:21	471.3509928	13.12944536	46.77371509	0.130748493	1.389466191	3.32465208	1.633912139	1.571628396	0.846091143	2.535608036	3.276044343	0.028218195	0.133222633	0.027750348	0.049010673	0.024553946	0.065741617	0.0322936	0.864916569	0.131157341	0.085888507	0.744702012	0.223039846	0.01772078	0.379929953	0.031051182	0.191512643	0.047956851	0.047485007	0.137048914	0.051273592	0.075120304	0.483267057	0.049399915	0.091726455	0.078870941	0.067752492	0.030835637	0.055727944	0.024162522	0.030138981	0.073153045	0.024815579	0.033216881	0.438770705	0.049112775	0.016798574	0.015127316	0.035505209
20/12/2013 15:45:51	470.7743327	12.30369339	47.47170596	0.166346866	1.360055101	3.243166883	1.652444395	1.491510135	0.851621198	2.558204679	3.240649113	0.023300947	0.145248396	0.026511084	0.081834949	0.031699627	0.058440715	0.021165211	0.92724306	0.156546101	0.091593942	0.734877365	0.216411913	0.011261	0.358118283	0.040531662	0.177406353	0.055730243	0.038876423	0.131490835	0.050774754	0.06667636	0.442397199	0.044677322	0.060875381	0.066458431	0.089063011	0.024676007	0.062087113	0.020788534	0.032158286	0.065116019	0.034383809	0.029148503	0.416829263	0.058672995	0.01718809	0.011818319	0.037062003
20/12/2013 15:46:21	470.6559957	13.61399723	47.03511419	0.13760049	1.381806814	3.319364584	1.669195965	1.530052458	0.822925215	2.562291329	3.209393466	0.030906134	0.13218248	0.031030314	0.070212496	0.025694635	0.065777148	0.023599318	0.864730705	0.155078302	0.079507943	0.760763541	0.181978156	0.016637205	0.325898222	0.035492157	0.1685274	0.05685813	0.029063086	0.139710751	0.027816236	0.082081879	0.517842986	0.063783624	0.074531317	0.06896184	0.0773462	0.035244353	0.062109445	0.016287105	0.033414629	0.07564798	0.022039601	0.025238745	0.43142244	0.058384417	0.017509686	0.025560711	0.029670041
20/12/2013 15:46:51	470.6613261	12.71119445	46.35288785	0.150364419	1.333386976	3.275231937	1.626600438	1.507085428	0.830563829	2.479714811	3.260670052	0.029049978	0.137640862	0.043402561	0.072378352	0.021563685	0.055420545	0.024337653	0.854106795	0.139026408	0.098686937	0.693956648	0.202866193	0.019908098	0.319498932	0.036850866	0.174528012	0.046381698	0.038163109	0.132373196	0.04710222	0.071263489	0.469687686	0.055380971	0.08255615	0.073796241	0.061335961	0.029571454	0.060956793	0.023201032	0.034365532	0.07785827	0.024081009	0.037987476	0.415007654	0.066654718	0.017236812	0.014164506	0.038193901
20/12/2013 15:47:21	470.4113261	12.88698167	46.70492632	0.138380058	1.369256788	3.307520941	1.626082185	1.506973041	0.832016926	2.517517071	3.25857956	0.037351769	0.124355067	0.037111272	0.067198427	0.017341183	0.059017358	0.028088165	0.799744875	0.153160767	0.112665903	0.658868752	0.204832579	0.01374896	0.339981941	0.039589415	0.183634279	0.053296305	0.024642408	0.119564595	0.04451541	0.063850183	0.48805253	0.051497432	0.075554823	0.06982543	0.070598804	0.022926967	0.056386804	0.028563546	0.032875979	0.064764849	0.034062688	0.025399764	0.417286419	0.044779465	0.021389626	0.013735271	0.029635216
20/12/2013 15:47:51	470.1853434	12.61635928	45.72319664	0.166684205	1.404555879	3.219822872	1.575199916	1.444194674	0.848909713	2.521355362	3.25219749	0.026787017	0.11289535	0.030928744	0.072985635	0.022226696	0.059274487	0.022097468	0.842894528	0.121177171	0.096483986	0.716840439	0.220150315	0.01598282	0.356017564	0.034312332	0.156301872	0.051524436	0.041249378	0.124681287	0.058765385	0.079051354	0.445293591	0.056464164	0.067334686	0.067184261	0.069806375	0.031142416	0.067132643	0.024960963	0.026423713	0.076562856	0.023911593	0.023330767	0.39672847	0.054243738	0.015417526	0.015173738	0.037559893
20/12/2013 15:48:21	469.9416606	12.70522296	46.15566404	0.147677433	1.412128226	3.285447127	1.651147061	1.514490919	0.825201495	2.526301508	3.341484913	0.031675511	0.148606671	0.029273901	0.085440897	0.027257885	0.067695695	0.021688286	0.91526601	0.161584323	0.085739102	0.69393653	0.208232822	0.019586277	0.360685728	0.041396409	0.184456238	0.04784441	0.044978997	0.126244755	0.053481092	0.077060747	0.491878181	0.055234156	0.079277796	0.073490735	0.075826265	0.052014438	0.050220057	0.017801152	0.022767905	0.059832617	0.026917872	0.023044866	0.43171693	0.062578759	0.020832489	0.021381249	0.024364045
20/12/2013 15:48:51	469.7936707	12.965313	46.50671565	0.171730314	1.370132072	3.172027495	1.503839898	1.439091571	0.788774467	2.554424758	3.294963682	0.02226895	0.139214652	0.046231732	0.070387064	0.025314253	0.060970253	0.025056124	0.884104864	0.154801442	0.081829974	0.702410577	0.222045892	0.012002887	0.354052436	0.046231213	0.165153134	0.034384718	0.032586607	0.129012303	0.046302157	0.085839818	0.502465871	0.046040655	0.097763685	0.08334841	0.077260299	0.025048755	0.061379937	0.022497053	0.032462165	0.073579413	0.026066509	0.02357504	0.426167868	0.053256332	0.019997439	0.022626623	0.035750565
20/12/2013 15:49:21	469.2533264	12.45163164	46.49014725	0.14794646	1.34865193	3.362936554	1.65690726	1.476265027	0.842759538	2.507063019	3.203501602	0.034555515	0.118229804	0.03682593	0.084731769	0.029780027	0.056080871	0.028849673	0.855548405	0.169034552	0.111214061	0.729320045	0.185277553	0.017765288	0.30870613	0.037849133	0.175681983	0.031518188	0.035179534	0.124862039	0.047874686	0.056225951	0.500152014	0.056085452	0.089366414	0.070780566	0.072361473	0.032691001	0.068479669	0.02652004	0.030376346	0.073624425	0.033316082	0.026325023	0.441656328	0.056702354	0.011756355	0.019942515	0.031321525
20/12/2013 15:49:51	469.0230001	12.46800047	45.6033768	0.145575448	1.401667784	3.239842735	1.644425071	1.510428074	0.8129332	2.520748058	3.26021783	0.031796176	0.102446709	0.047940122	0.06501792	0.024737992	0.064703908	0.028609228	0.833422754	0.151777154	0.091896732	0.720081102	0.164704725	0.015368319	0.356718298	0.045887637	0.183668764	0.055243278	0.044837224	0.118959744	0.050746255	0.072797478	0.475581709	0.061713645	0.082113115	0.068897277	0.085213776	0.030457623	0.070408795	0.022296178	0.031101888	0.073154137	0.018767768	0.031653003	0.416413236	0.051691256	0.022253827	0.020943066	0.029972391
20/12/2013 15:50:21	469.0240072	13.39951819	46.54104099	0.11743588	1.362204271	3.378075913	1.663661673	1.438604114	0.808827558	2.569460157	3.220005386	0.034530518	0.12128894	0.028866047	0.063272755	0.02769974	0.047945561	0.025305668	0.718274999	0.160783212	0.101522235	0.721659537	0.219690361	0.010215853	0.369612722	0.039187153	0.188163139	0.059164781	0.041913163	0.126208271	0.044462113	0.074245047	0.447795588	0.059843708	0.078632431	0.062582185	0.073913429	0.033697647	0.063777575	0.024534364	0.035580719	0.063666063	0.027512142	0.024748305	0.460613006	0.066292402	0.013634513	0.010904787	0.032300606
20/12/2013 15:50:51	469.0903422	13.17020044	46.72157367	0.159250297	1.421831835	3.356903223	1.6290617	1.452030882	0.840360028	2.53312833	3.273206125	0.03789623	0.150170289	0.029151088	0.070430985	0.024781728	0.05548072	0.029833002	0.82576765	0.146827321	0.099367495	0.730425669	0.225735649	0.01672455	0.358931728	0.042933334	0.197484296	0.044151126	0.035882729	0.123836851	0.052723584	0.093181168	0.49903473	0.065976628	0.067840566	0.059043474	0.079629259	0.025946707	0.058974551	0.023127038	0.030715915	0.085425884	0.029504144	0.025511929	0.409273516	0.048717838	0.017858931	0.018786233	0.030309667
20/12/2013 15:51:22	468.875	13.14728877	46.88114236	0.137374112	1.342740622	3.324931067	1.670907464	1.522842803	0.849191751	2.600530921	3.301979353	0.031182861	0.110683853	0.044881567	0.075766757	0.030364174	0.050572906	0.018711575	0.904450433	0.141369188	0.081016386	0.732190753	0.236018206	0.011427776	0.352868042	0.052694773	0.15852118	0.042132578	0.03384996	0.124095203	0.042610114	0.067311267	0.444104148	0.056212727	0.044752677	0.067553005	0.085804893	0.033709515	0.067094494	0.025516515	0.029165794	0.072940373	0.022596526	0.028384151	0.422697388	0.05942731	0.01522483	0.018971777	0.034374316
20/12/2013 15:51:52	468.5466614	13.09936524	47.62635092	0.151937361	1.417145284	3.243552162	1.682121021	1.560704738	0.878001914	2.520319405	3.270691587	0.032450114	0.120965821	0.026166398	0.074400273	0.023122459	0.05551041	0.033845539	0.880775477	0.145102793	0.091920957	0.698949267	0.193226868	0.013174035	0.392267927	0.048721859	0.166229176	0.054174523	0.043744392	0.140073727	0.042206106	0.080243706	0.460360872	0.053951287	0.096202869	0.065056359	0.083856542	0.029824868	0.057530672	0.025601563	0.029619621	0.073706238	0.030785109	0.027633165	0.418522689	0.063702403	0.015923464	0.019000739	0.02326537
20/12/2013 15:52:22	469.0556641	12.61561253	45.86234663	0.159198939	1.357143298	3.26287586	1.578384462	1.505996791	0.805621023	2.579323709	3.249521502	0.033719473	0.165173079	0.02802808	0.069612698	0.02780536	0.048692816	0.029883264	0.896465731	0.151617636	0.109530065	0.70089965	0.188514926	0.013861032	0.358488259	0.029172155	0.178175692	0.045632373	0.042050263	0.126219024	0.038131426	0.082577965	0.478447886	0.056967978	0.068032509	0.064842741	0.068948813	0.035775636	0.070863233	0.027870597	0.026933559	0.073455181	0.034320582	0.025877008	0.42167253	0.059921171	0.015424853	0.018919064	0.02982555
20/12/2013 15:52:52	469.1546631	12.68634467	45.55548929	0.150179644	1.314906577	3.299909791	1.600932431	1.483084217	0.831455351	2.685603929	3.215595081	0.025071077	0.120520075	0.041661008	0.07075069	0.022801733	0.063380148	0.034967298	0.828904949	0.14745151	0.098399126	0.728348041	0.215027493	0.012551143	0.386552479	0.0458814	0.166263679	0.053777907	0.030712926	0.123271603	0.044399611	0.058450604	0.482012005	0.046567845	0.079666248	0.061900691	0.085347548	0.020625958	0.06184702	0.031088555	0.037459046	0.087555483	0.037297773	0.022596905	0.39233872	0.062017863	0.021659482	0.026996108	0.032849622
20/12/2013 15:53:22	469.4943339	13.13341659	48.41237403	0.136657252	1.398144948	3.155829413	1.607501052	1.575392985	0.850002115	2.514138152	3.217119866	0.038136289	0.126524459	0.027702952	0.074137704	0.029164523	0.070497532	0.027025928	0.799213181	0.141865842	0.084288689	0.705923655	0.228247658	0.024906547	0.313723726	0.041976101	0.177049421	0.043206343	0.027921837	0.140087267	0.034242493	0.079439424	0.508331293	0.055114294	0.08387676	0.063151693	0.073930995	0.03861196	0.058741009	0.024494007	0.027288732	0.06614837	0.022574613	0.029359857	0.426855666	0.05319132	0.024983398	0.018509282	0.02254332
20/12/2013 15:53:52	469.5013326	13.37680103	48.20805981	0.186467816	1.366968696	3.44949189	1.570054806	1.480596635	0.8124893	2.559739188	3.217336928	0.029931901	0.118564262	0.043350945	0.059241128	0.022338362	0.057939424	0.041158175	0.791049194	0.160185323	0.083552571	0.706556387	0.206788596	0.014957733	0.357466866	0.037830179	0.164774881	0.032628451	0.026276592	0.134418297	0.037503186	0.060064954	0.454691438	0.050351314	0.07299303	0.063172889	0.075080484	0.038510904	0.07541861	0.018925367	0.031506908	0.077512637	0.031105723	0.030044731	0.418691433	0.05198697	0.018312909	0.013367227	0.034364681
20/12/2013 15:54:22	469.7546692	12.65305676	47.20883699	0.148506349	1.392432456	3.329970829	1.612944784	1.557037273	0.901583926	2.577535447	3.187112916	0.034825688	0.148958494	0.02732088	0.065006904	0.025855237	0.065830473	0.037324457	0.830607657	0.167234965	0.095086398	0.684531812	0.210873085	0.015858628	0.387755571	0.04033526	0.164353595	0.053201986	0.032523626	0.129461535	0.044487269	0.068984983	0.509564447	0.054028873	0.093906575	0.063402694	0.076828809	0.031897716	0.063952661	0.02798956	0.041689005	0.065334489	0.030708446	0.024770632	0.416594461	0.054764027	0.01895668	0.021203493	0.031595503
20/12/2013 15:54:52	470.1870015	13.35564864	47.03351332	0.149901728	1.322214475	3.25968687	1.532496838	1.523588492	0.893298914	2.597981983	3.259599167	0.037749742	0.139120593	0.026146755	0.076154826	0.026110692	0.064512337	0.023431206	0.898204339	0.144644121	0.073565962	0.72157629	0.208882243	0.013958308	0.376654111	0.032835266	0.1605414	0.047967443	0.036199955	0.123461105	0.045250064	0.070119356	0.460668526	0.045162556	0.06497129	0.063279544	0.087439601	0.038609054	0.059627057	0.022393966	0.024161185	0.068055798	0.028570781	0.026663957	0.419362552	0.048500604	0.015686009	0.012781064	0.028734732
20/12/2013 15:55:22	470.4186707	13.37943391	48.04077705	0.156255333	1.3489727	3.316912565	1.590916503	1.522123489	0.803747089	2.613849514	3.186711666	0.013985648	0.159563099	0.036931136	0.069244649	0.020551678	0.062624833	0.026617326	0.843792301	0.14947957	0.094274961	0.744070135	0.199646751	0.013366177	0.399820685	0.043727105	0.161316512	0.047359848	0.036599556	0.13071501	0.043240338	0.079845156	0.462784836	0.070889922	0.094847822	0.06241109	0.075076014	0.036714752	0.059370434	0.011536528	0.041417965	0.06618606	0.019166498	0.030259252	0.400752789	0.06714046	0.010471425	0.016337308	0.033750894
20/12/2013 15:55:52	471.2836609	13.29452355	46.99073387	0.16515316	1.378210419	3.25666398	1.59440846	1.544753168	0.791061314	2.595334295	3.232270677	0.02232559	0.1110316	0.045927139	0.074475749	0.024597962	0.054836507	0.01989304	0.859023364	0.143332495	0.088610082	0.71511716	0.208084917	0.01802689	0.413207758	0.039075856	0.180030679	0.053109181	0.043313919	0.11812166	0.048308057	0.068227392	0.462660067	0.051498204	0.09355249	0.070649014	0.075451966	0.041780851	0.060168977	0.025615133	0.030402419	0.071807232	0.027107238	0.027912589	0.42684856	0.063942343	0.013366963	0.017787694	0.037524835
20/12/2013 15:56:22	472.8906555	12.96525794	46.52534381	0.174184866	1.425118523	3.22440989	1.633112384	1.513471528	0.868680005	2.668288064	3.161389092	0.032730805	0.131174064	0.030932886	0.079093784	0.015114341	0.054527467	0.035150488	0.908423095	0.14983388	0.101800753	0.699365288	0.206154505	0.014866626	0.382934835	0.031111955	0.165236497	0.042133881	0.032353444	0.129768832	0.041568643	0.077104601	0.46375328	0.061331894	0.09468569	0.071185366	0.085800996	0.023964264	0.056675215	0.023238882	0.032081574	0.060880578	0.033221275	0.028473213	0.426925361	0.052776105	0.01945691	0.015488305	0.029095028
20/12/2013 15:56:52	472.907664	12.73243997	47.92767984	0.161354015	1.359589144	3.3129036	1.647021732	1.510416152	0.856775351	2.58377781	3.226985754	0.025888153	0.103922064	0.023825853	0.070178261	0.024784877	0.056291845	0.027235497	0.93680313	0.13179885	0.094091669	0.689506338	0.223759453	0.017348324	0.393334132	0.042239465	0.176553639	0.045245701	0.031664695	0.12226852	0.039543907	0.074936157	0.501188919	0.070068881	0.08765361	0.06673865	0.068950572	0.03954867	0.060606741	0.022954642	0.034691251	0.082483476	0.023891726	0.033520854	0.397504761	0.064433717	0.011759029	0.022711569	0.025360403
20/12/2013 15:57:22	472.7093302	13.0675004	48.12038117	0.152412978	1.426732008	3.328986126	1.601421692	1.532600048	0.796856785	2.522402508	3.303599326	0.045017009	0.139257063	0.033599361	0.081721618	0.027204948	0.053484793	0.0401946	0.831338718	0.144070129	0.093225515	0.744872884	0.182073609	0.018646451	0.365533974	0.038720019	0.176225501	0.04168505	0.028012632	0.131642816	0.039398916	0.071457569	0.470174182	0.064514904	0.087434176	0.073214454	0.086224999	0.033421122	0.054000385	0.023214389	0.034539221	0.063095248	0.020918587	0.026007664	0.42597555	0.050891742	0.017629835	0.014277632	0.034465947
20/12/2013 15:57:52	472.2006632	12.72567061	47.33560625	0.166153085	1.372720989	3.243545509	1.713494518	1.565192184	0.840636102	2.66540876	3.261003912	0.031168085	0.137496131	0.033872991	0.065534088	0.03873326	0.065804184	0.036934607	0.910900972	0.157181205	0.095243223	0.713244305	0.21880694	0.011515807	0.397528797	0.032877807	0.178992387	0.046294346	0.035526188	0.131442335	0.052685197	0.069223317	0.517825877	0.045545235	0.074690376	0.062908479	0.077441855	0.028126791	0.06237363	0.013559186	0.0350027	0.069708117	0.028412319	0.018710266	0.435772752	0.047914802	0.014387024	0.013948453	0.026730453
20/12/2013 15:58:22	471.2336731	13.43297677	47.22271293	0.147907231	1.395685417	3.18375114	1.655809053	1.494875769	0.8723253	2.63942496	3.207605821	0.024688909	0.120008813	0.047128065	0.062498934	0.025216916	0.062170744	0.021734717	0.851158719	0.158688223	0.097353502	0.690271682	0.209848237	0.016077213	0.40338809	0.040088072	0.158739183	0.04801555	0.024117914	0.110990513	0.035085237	0.0664916	0.516058899	0.05102321	0.086893035	0.068486321	0.077336987	0.035895363	0.067472873	0.023557945	0.032841303	0.071156123	0.030560831	0.030717611	0.423865465	0.052516486	0.015955112	0.019690291	0.03864982
20/12/2013 15:58:52	469.9584961	13.71312801	48.42276546	0.135001209	1.391411828	3.284209069	1.607667886	1.564721445	0.877221348	2.634214417	3.288932316	0.018925251	0.134099342	0.034113247	0.066259854	0.029518919	0.059719068	0.029118708	0.884303905	0.150986856	0.084477461	0.701725547	0.218713035	0.020669919	0.387780447	0.030628906	0.171042784	0.047381485	0.03878563	0.127489296	0.050029744	0.084347401	0.514662758	0.044404878	0.05900113	0.069480465	0.072890383	0.049404146	0.064777202	0.027096743	0.032460001	0.072012005	0.022360827	0.021888818	0.40688219	0.053314685	0.017872909	0.01130881	0.032423665
20/12/2013 15:59:50	469.6437988	13.4035428	50.1072814	0.188689338	1.472409996	3.2565275	1.634713738	1.529860331	0.871039526	2.589653709	3.41043669	0.04016807	0.114467006	0.035784463	0.065890747	0.025336323	0.06122785	0.031784463	0.849353865	0.147468114	0.086278502	0.71808695	0.185619809	0.016411406	0.36551782	0.035083062	0.180840945	0.056297961	0.029947705	0.130783928	0.044798213	0.07466547	0.510312168	0.066802453	0.096421702	0.074387859	0.08431682	0.029266531	0.06345641	0.022639721	0.032885411	0.070837603	0.022989201	0.027413784	0.433974205	0.067692815	0.014126713	0.020667062	0.042277331
20/12/2013 16:00:20	468.0574951	14.08905311	48.81936312	0.159192813	1.377636916	3.294697775	1.733163901	1.558558135	0.85755216	2.506512286	3.225973179	0.030381735	0.144386942	0.031327339	0.066094018	0.030611958	0.05147263	0.031640069	0.865743746	0.150260889	0.090301897	0.717345824	0.23327928	0.012473536	0.345895929	0.033821256	0.182859367	0.044505195	0.040634095	0.100155674	0.043283735	0.071255392	0.506664628	0.060623401	0.061047519	0.069387914	0.078239905	0.037595618	0.068591232	0.030682731	0.032718258	0.069231398	0.034932076	0.025981727	0.426593022	0.059641939	0.018011488	0.0167899	0.027536117
20/12/2013 16:00:50	466.5002518	13.07026809	48.87705745	0.177751938	1.470782564	3.286838611	1.599186471	1.457729643	0.866133359	2.663949737	3.250180483	0.021773868	0.145132577	0.037369543	0.058046694	0.02386453	0.056733883	0.023190765	0.814711173	0.157803736	0.091494419	0.734823243	0.213770175	0.018635052	0.348733262	0.040025328	0.167914925	0.042881245	0.029677359	0.130239664	0.038990493	0.075935111	0.443400465	0.060167867	0.084047809	0.065749544	0.083357544	0.028240575	0.062960952	0.029301988	0.03324313	0.066900606	0.027349457	0.018989367	0.429633632	0.062884776	0.016037228	0.017005912	0.028134152
20/12/2013 16:01:20	466.0517578	13.38631257	49.48434816	0.180067324	1.454232016	3.343276777	1.609444222	1.564554333	0.909302302	2.609749479	3.290236095	0.032052995	0.128956725	0.020426616	0.064239936	0.021881765	0.052063986	0.031117027	0.843586566	0.145013242	0.091590834	0.703586131	0.201853598	0.02050547	0.34437168	0.04617564	0.181012603	0.050124621	0.035564577	0.126563712	0.036135153	0.076333554	0.514371697	0.058352648	0.081771638	0.06509983	0.076669432	0.039893275	0.057564897	0.023761705	0.030263131	0.077694837	0.023054092	0.019391935	0.401420372	0.059003564	0.015353247	0.016088853	0.036380019
20/12/2013 16:01:50	465.2527466	13.10868714	47.21651439	0.15357006	1.41611543	3.371882751	1.587807072	1.536023181	0.822875008	2.55947664	3.260133883	0.037457664	0.142109199	0.048811374	0.064254359	0.034530857	0.05740852	0.022203329	0.856513514	0.158467012	0.101412699	0.731730648	0.204889352	0.012983452	0.415942485	0.045483753	0.182627895	0.041373098	0.033043197	0.113882849	0.048821976	0.077904224	0.517770901	0.05165742	0.070268959	0.072714105	0.068035536	0.035605161	0.048765887	0.025657094	0.039292215	0.075124255	0.024296293	0.024354069	0.413199334	0.07336323	0.020669389	0.01437892	0.031348888
20/12/2013 16:02:20	463.9660034	13.20587766	48.81806392	0.135349906	1.452755106	3.245252453	1.576954598	1.568944279	0.850356283	2.685910807	3.301000228	0.023066151	0.087530836	0.041530811	0.073695149	0.023802484	0.055268923	0.029986829	0.846911778	0.143369351	0.0876239	0.751366074	0.214784879	0.016414679	0.356703219	0.037263373	0.189325685	0.049359728	0.030118838	0.128982049	0.043665294	0.075818194	0.491496919	0.048700352	0.086826667	0.069669124	0.081923461	0.024933408	0.049350155	0.019618482	0.030041019	0.066983061	0.029849607	0.032813192	0.467355615	0.058116234	0.022493772	0.019501237	0.029235428
20/12/2013 16:02:50	462.5822525	13.77941528	51.02550174	0.14914761	1.457061396	3.328153938	1.575727207	1.524585604	0.869582836	2.612127687	3.258996159	0.040884882	0.109976132	0.047963763	0.070540129	0.022637575	0.060159768	0.028210626	0.790986255	0.157384102	0.094854346	0.747264471	0.22344079	0.014040376	0.375074895	0.028588023	0.165424067	0.051672399	0.034237273	0.130105561	0.039954835	0.082047514	0.490409235	0.056437122	0.092724886	0.068428701	0.080734637	0.019843595	0.063453359	0.023294852	0.025077487	0.070992279	0.017690257	0.029264694	0.433807535	0.054066674	0.018071056	0.017714777	0.035471288
20/12/2013 16:03:20	461.6074982	13.07384463	48.75944172	0.166935695	1.443646191	3.253849669	1.593306592	1.605426147	0.837300895	2.585750875	3.246913625	0.027252638	0.135622159	0.030787898	0.065250849	0.026429764	0.050961158	0.023152912	0.790918307	0.157573703	0.090688566	0.73942427	0.197906441	0.017784806	0.365584333	0.036792273	0.182747096	0.047702116	0.029678926	0.115618053	0.047070546	0.064351213	0.474286069	0.050820457	0.09139689	0.068954804	0.084300894	0.027574811	0.069261675	0.031932631	0.033878608	0.064347049	0.023020128	0.025228333	0.45324514	0.062538505	0.016014977	0.023044948	0.036944757
20/12/2013 16:03:50	460.8424988	13.22388821	48.81185158	0.138243401	1.444787944	3.305235936	1.64179814	1.552301704	0.858370557	2.537884115	3.333982316	0.018206384	0.120691123	0.042625576	0.077208137	0.021269434	0.055957556	0.030931069	0.892338512	0.153511888	0.080434824	0.775840501	0.203481255	0.023818824	0.366686661	0.045444603	0.164183333	0.033949733	0.033465589	0.126440162	0.045988127	0.073809304	0.464821072	0.057200054	0.075958582	0.075119512	0.06293542	0.031260792	0.066069474	0.018955188	0.038818778	0.077987456	0.025350768	0.023231956	0.401321074	0.059143137	0.014796438	0.017670336	0.029953588
20/12/2013 16:04:20	460.1134949	13.11664955	48.73447199	0.160923863	1.456597169	3.239317857	1.524675636	1.588398027	0.860088051	2.503636738	3.26716796	0.040397477	0.101901522	0.047344968	0.081654035	0.021056753	0.047100553	0.028872488	0.868035133	0.141059147	0.091237602	0.706278196	0.221140856	0.015396531	0.356609555	0.034280888	0.172401863	0.040663343	0.03125363	0.121754231	0.046662032	0.086965899	0.50935368	0.060825993	0.073010007	0.066814679	0.06531815	0.03381121	0.065746617	0.027738977	0.029601978	0.078625872	0.021189017	0.02601344	0.395924496	0.052482547	0.017511698	0.016404051	0.026960333
20/12/2013 16:04:50	459.294754	12.85514025	50.5540858	0.14994658	1.471673911	3.361109712	1.651581744	1.59726715	0.842081561	2.533417987	3.277628833	0.034062178	0.116318853	0.035670065	0.074626618	0.022993118	0.066930237	0.026110212	0.81886331	0.151356428	0.080181435	0.746983199	0.215248303	0.015772644	0.382263657	0.025006841	0.169524054	0.05077162	0.033444477	0.123520546	0.035145571	0.061767205	0.474643531	0.058247853	0.077459756	0.067183572	0.078014911	0.036834709	0.070472073	0.023920656	0.036930253	0.069103037	0.019204068	0.025330656	0.401162454	0.069433487	0.016107679	0.019385397	0.029270623
20/12/2013 16:05:20	458.2265015	14.18835257	50.60950441	0.156654895	1.435717683	3.332376492	1.641586767	1.655442606	0.865467786	2.539281609	3.328387584	0.023378564	0.130013821	0.044132559	0.076540402	0.029135674	0.056066329	0.022187098	0.84446068	0.139755883	0.089809859	0.706067857	0.198147457	0.021014198	0.389807827	0.034395739	0.187947914	0.036647004	0.03775633	0.127627263	0.037738547	0.075425766	0.514398803	0.058494912	0.089375236	0.063945674	0.068561219	0.042452584	0.067382577	0.020558133	0.031682856	0.071474431	0.022889791	0.025314975	0.446328228	0.063466014	0.017815779	0.020153533	0.035951112
20/12/2013 16:05:50	457.2237473	13.53811999	48.99307948	0.155812021	1.42976177	3.156671551	1.497405102	1.614747617	0.874039574	2.487811152	3.321413427	0.036268823	0.150542914	0.039354032	0.076774364	0.024493187	0.049336057	0.036026479	0.730882145	0.145143543	0.097783603	0.694130003	0.217480841	0.018820846	0.378830006	0.042586492	0.174648207	0.048218788	0.0406618	0.132209868	0.040472921	0.059192252	0.504074962	0.053216532	0.067535119	0.063755403	0.080207944	0.035033328	0.061174068	0.032921285	0.036386156	0.064851654	0.021043465	0.023831076	0.446006683	0.059121213	0.020841271	0.023911897	0.023234727
20/12/2013 16:06:20	456.2964935	13.00222188	50.0259978	0.153799731	1.476404513	3.363074082	1.651525505	1.693276172	0.836963746	2.540363925	3.353218547	0.038411349	0.138158654	0.035725206	0.084268885	0.01874732	0.043500255	0.023864892	0.770851405	0.160750736	0.083452045	0.706712491	0.165950023	0.01956885	0.353729094	0.039974858	0.171309147	0.040843072	0.046138858	0.137512446	0.036281795	0.084168816	0.467263202	0.039684571	0.078522754	0.071630518	0.081168898	0.029611208	0.062302508	0.028943252	0.03701938	0.078721656	0.022570408	0.023085491	0.41927666	0.075824832	0.022570145	0.020974929	0.021856194
20/12/2013 16:06:50	455.3315048	13.26360178	49.68848494	0.154602653	1.459774134	3.300386781	1.725385041	1.654573062	0.858198065	2.517628912	3.29864664	0.024227696	0.115316573	0.042641683	0.075216713	0.022434798	0.057278281	0.034712272	0.835729474	0.170672719	0.090696094	0.748504762	0.233083931	0.017986117	0.372448943	0.038237763	0.161532737	0.046557673	0.026849262	0.114144924	0.03733498	0.069535582	0.569530394	0.052891914	0.051943888	0.063734722	0.079532735	0.029997808	0.059232285	0.025026719	0.036607094	0.051831238	0.01745282	0.017720399	0.42441769	0.062970116	0.013160511	0.018388777	0.034836297
20/12/2013 16:07:20	454.1492538	12.99884474	51.48455235	0.170533013	1.464133322	3.35670963	1.689525832	1.622895569	0.872969332	2.580151773	3.282323147	0.036985895	0.163649571	0.048840394	0.068572927	0.017694289	0.043991126	0.026940951	0.844054418	0.160272718	0.108510216	0.739452672	0.222730168	0.015064137	0.424726432	0.031314721	0.184244712	0.04915477	0.034131603	0.128121083	0.050315292	0.06167176	0.516161143	0.069492437	0.078414261	0.054825657	0.081668089	0.034756095	0.05753272	0.019224855	0.036723909	0.08519119	0.01853372	0.025003451	0.468185801	0.055832368	0.017493396	0.018065592	0.032126965
20/12/2013 16:07:50	453.0567474	13.00249375	49.32243905	0.170795659	1.432188166	3.236024862	1.66194715	1.559005136	0.855104957	2.474599866	3.232413519	0.021747447	0.122378854	0.027542434	0.058898645	0.029550404	0.068717702	0.033622198	0.809940324	0.141219647	0.112322633	0.805566314	0.205045945	0.013845671	0.356214074	0.043153106	0.1683347	0.040663201	0.031356046	0.124021772	0.041630818	0.078245267	0.482662756	0.048963126	0.081897211	0.061758832	0.077158381	0.021503456	0.063791036	0.018966068	0.039408203	0.070500017	0.020948609	0.020781388	0.433527504	0.055067137	0.019156515	0.012787752	0.024263451
20/12/2013 16:08:20	451.9982452	13.74267853	50.54254981	0.124003503	1.537792343	3.314941591	1.686487998	1.586898991	0.868855281	2.406823235	3.246611218	0.026196997	0.133980926	0.029436933	0.077799262	0.02268036	0.048512734	0.032818155	0.825995536	0.149010831	0.089299702	0.785178273	0.17216255	0.014913477	0.354185993	0.044695478	0.151483353	0.034931872	0.038262841	0.113459127	0.045828951	0.067010767	0.52905867	0.056777615	0.066871113	0.073383069	0.08329	0.027636832	0.066304644	0.020487768	0.034294668	0.073128073	0.020392528	0.025886061	0.423421817	0.050327348	0.024656942	0.014681576	0.039982076
20/12/2013 16:08:50	451.2699966	12.88696956	48.53572613	0.14230797	1.492263277	3.307998863	1.586118346	1.599027183	0.880597322	2.441049079	3.234774022	0.039898182	0.152706245	0.029788937	0.061152923	0.03249835	0.059333262	0.025550056	0.801136191	0.143935386	0.097380368	0.711757611	0.204127454	0.01755065	0.335309053	0.038498807	0.182152689	0.041072619	0.029114514	0.122807391	0.042385002	0.072561556	0.544561539	0.047313955	0.079703804	0.061731796	0.075112279	0.019881162	0.0580022	0.026286042	0.038784196	0.054191322	0.024166157	0.024809693	0.395824669	0.056891392	0.022677657	0.020714965	0.031923024
20/12/2013 16:09:20	450.265007	13.94000487	49.93879192	0.139504538	1.563463339	3.3497453	1.629729973	1.602259972	0.863556309	2.513996972	3.189954403	0.024026609	0.14779765	0.027220643	0.076596797	0.034329483	0.054346548	0.009382015	0.802967999	0.151445434	0.096895624	0.755353392	0.211672978	0.016821743	0.397977731	0.044830452	0.164392119	0.045109331	0.04185783	0.12940031	0.043979815	0.089003038	0.500733444	0.057041819	0.085553425	0.067470658	0.090224867	0.032583526	0.047392392	0.027420446	0.032086027	0.062041913	0.022658236	0.022236943	0.426839411	0.057939563	0.016073764	0.019377628	0.028718508
20/12/2013 16:09:50	449.1142502	13.42314193	49.51156784	0.164618692	1.422491611	3.287100847	1.521108229	1.574642021	0.876023945	2.437628361	3.287305616	0.025737186	0.130610669	0.033846264	0.071663994	0.016726133	0.058485511	0.033903176	0.754898186	0.154772443	0.101878893	0.688494186	0.207514417	0.011189596	0.361118048	0.042603763	0.18054784	0.048524421	0.03550086	0.115314714	0.052721338	0.081547135	0.506268854	0.046839535	0.079574419	0.068434141	0.07753093	0.032626241	0.064848245	0.019507543	0.041119979	0.076989579	0.019545932	0.021479821	0.432403543	0.050776241	0.017232746	0.015867898	0.023632179
20/12/2013 16:10:20	447.9652481	13.34722815	49.11745666	0.158216873	1.466463919	3.353799639	1.6625743	1.60164672	0.849317878	2.499628537	3.223889656	0.030692839	0.128861647	0.045346841	0.067841528	0.023769209	0.048737427	0.023564183	0.842580591	0.140928633	0.081442912	0.770243171	0.193214384	0.014248262	0.355941236	0.048044437	0.171564759	0.04602506	0.036619847	0.116427943	0.046151565	0.08709986	0.457640623	0.053666802	0.083330391	0.062909159	0.075917472	0.027423433	0.041253799	0.022586283	0.037587059	0.0675702	0.026786495	0.026023836	0.408442304	0.057283346	0.014059015	0.00912508	0.031220668
20/12/2013 16:10:50	446.6780014	12.7799751	49.42884809	0.163787254	1.446519195	3.396038331	1.71634733	1.617582263	0.865893379	2.406221642	3.303282953	0.028095053	0.140022264	0.043029173	0.068843126	0.021440603	0.060041194	0.022068935	0.794944708	0.16204236	0.084669405	0.763489591	0.191737775	0.011236759	0.375071521	0.040540964	0.173174814	0.051948797	0.027686102	0.125713932	0.045680421	0.069450776	0.518198446	0.045884771	0.089431236	0.053059399	0.075307772	0.024330649	0.066485055	0.024260352	0.038502398	0.07036865	0.031844098	0.027925441	0.437141058	0.059742943	0.014888921	0.01356633	0.036162321
20/12/2013 16:11:20	445.5160065	13.64006345	48.94129973	0.153157524	1.53589604	3.214148896	1.578467603	1.638427002	0.848875014	2.479850552	3.161142059	0.035372346	0.137586584	0.032593797	0.076002944	0.02338629	0.054631041	0.029360293	0.748695691	0.137890912	0.087932571	0.740658748	0.206924254	0.013802891	0.402817091	0.038683845	0.156730641	0.047722796	0.032921329	0.131102894	0.048939614	0.076207672	0.487465974	0.05921179	0.09766463	0.053277386	0.096373047	0.030107899	0.055179384	0.025326239	0.044105143	0.083651118	0.020803032	0.019378307	0.418839573	0.048594016	0.015289218	0.018663934	0.016854116
20/12/2013 16:11:50	444.0819931	12.78845349	47.5812281	0.155454738	1.510733049	3.276907175	1.592073678	1.576506416	0.796215213	2.374639898	3.197907337	0.033629423	0.164847139	0.036164868	0.070967329	0.024729364	0.046539023	0.02225841	0.799481322	0.139050626	0.099317915	0.714977944	0.207277666	0.017172454	0.368957507	0.044985734	0.137959344	0.045134445	0.031059623	0.129572406	0.045708353	0.083384884	0.524858138	0.040449747	0.080026426	0.047875749	0.08443998	0.019439257	0.05801864	0.016854331	0.03467098	0.074275682	0.019592341	0.019864111	0.429151709	0.070816878	0.015055868	0.01852514	0.025736409
20/12/2013 16:12:20	442.5942459	14.07889769	48.80848463	0.142711857	1.515426927	3.30626831	1.673192064	1.531670159	0.833139884	2.457155134	3.185553568	0.035932002	0.094603572	0.036809064	0.067150941	0.018229888	0.050649818	0.027792968	0.70526041	0.153192993	0.088342724	0.726670399	0.206474773	0.019677153	0.345535011	0.042563372	0.165831487	0.040094147	0.032158568	0.121503429	0.047904686	0.073907937	0.450880461	0.05906928	0.065576807	0.061067581	0.079900845	0.02617439	0.044467574	0.026737509	0.03452672	0.070685085	0.025620492	0.023398955	0.407878385	0.057709771	0.012709463	0.017586515	0.022772321
20/12/2013 16:12:50	441.1389923	13.49172523	47.79988398	0.166570062	1.460693626	3.270311985	1.615822406	1.639952426	0.853567404	2.35854222	3.248755751	0.033516389	0.109100467	0.035691536	0.069966141	0.028561675	0.046218311	0.034911771	0.745329203	0.142577037	0.107001041	0.724713709	0.194020641	0.01400321	0.382937254	0.039774834	0.177571459	0.047305937	0.03818793	0.125058464	0.04861314	0.077851363	0.526512981	0.060082796	0.08449446	0.058850765	0.063676164	0.03068902	0.060831703	0.022235254	0.030206935	0.06734709	0.022116356	0.022146971	0.430791962	0.054163785	0.020365093	0.015435632	0.031001609
20/12/2013 16:13:20	440.1119995	13.57917497	47.1716509	0.148579251	1.434020858	3.285371551	1.545863099	1.608082853	0.852791474	2.367483367	3.194132454	0.03168201	0.126692521	0.026523841	0.076571749	0.031326409	0.050616762	0.023962884	0.762273329	0.159236404	0.088745521	0.727844235	0.189320686	0.013865601	0.377684837	0.035563559	0.149243692	0.050455059	0.045759166	0.125198294	0.043279223	0.0671055	0.532216546	0.04744093	0.081575478	0.05881312	0.082134255	0.02946087	0.075584034	0.018058389	0.027241955	0.066010813	0.017101429	0.026493137	0.418759209	0.063614617	0.021518081	0.019584353	0.031018962
20/12/2013 16:13:50	438.9812469	13.42652994	48.25150884	0.148118721	1.487428739	3.290295833	1.719623859	1.530027733	0.815442506	2.433293503	3.175659463	0.039342897	0.151132963	0.023401333	0.080910008	0.024344241	0.05760344	0.030090177	0.757641658	0.12925924	0.086932185	0.734420337	0.218983827	0.015496752	0.336876762	0.033734498	0.16472545	0.045649578	0.025670513	0.111201338	0.044318464	0.083262901	0.472677871	0.05530249	0.085119597	0.067690131	0.084391281	0.024027341	0.062743439	0.029587158	0.03146233	0.066237007	0.01410571	0.027608362	0.442716536	0.05032984	0.012267623	0.017932932	0.032427879
20/12/2013 16:14:20	437.9820023	12.5911069	47.55342014	0.133060399	1.507036491	3.34212018	1.573487752	1.572030228	0.811078574	2.34151123	3.16924758	0.029086899	0.149479951	0.046047387	0.070758398	0.033951097	0.048429289	0.030009341	0.759743359	0.135790814	0.093552045	0.777643544	0.201577377	0.01401743	0.397896961	0.047497866	0.158263615	0.037845063	0.029100901	0.120474987	0.054607113	0.065342637	0.491510789	0.052659859	0.086720148	0.066480587	0.078104437	0.02106921	0.05765323	0.013366234	0.036300393	0.065776025	0.026698469	0.023625155	0.379039912	0.05145681	0.014425362	0.024152128	0.032404268
20/12/2013 16:14:50	436.9504929	13.06664124	48.14823364	0.168778236	1.456139896	3.162973883	1.58695307	1.597642028	0.844207144	2.376529058	3.265546568	0.033821044	0.106626333	0.028766764	0.075023889	0.037892157	0.070204582	0.023022091	0.800129178	0.145491731	0.073115252	0.756382351	0.211919832	0.018361673	0.372841922	0.032175868	0.169822526	0.054854918	0.03376209	0.125363688	0.036667547	0.073731513	0.478223249	0.05041192	0.069876572	0.054216973	0.087820717	0.031316194	0.062384811	0.015235884	0.03565781	0.055747879	0.015732521	0.024337854	0.434970182	0.051923773	0.016748598	0.02021614	0.02797228
20/12/2013 16:15:20	436.213501	13.27359754	46.88571835	0.14613409	1.456937523	3.297994405	1.689518368	1.561245906	0.812942875	2.381502162	3.310163712	0.031366877	0.110573942	0.037565344	0.056170872	0.020905459	0.051380184	0.040489948	0.699380883	0.132456696	0.114280646	0.742491799	0.208922261	0.020590315	0.390279162	0.035666297	0.162561571	0.042710572	0.03821514	0.125348058	0.037731922	0.072955829	0.559911313	0.065181481	0.062192471	0.062473585	0.080135883	0.028409776	0.06106618	0.024521281	0.029906198	0.070587432	0.029296573	0.030068517	0.445802295	0.064548566	0.018702681	0.020448485	0.028220823
20/12/2013 16:15:50	435.6934967	13.35683609	48.36946271	0.173659311	1.51694298	3.31706481	1.58621808	1.510331683	0.904283463	2.338483169	3.167213183	0.028632014	0.105960055	0.03705427	0.075989027	0.026659724	0.044034479	0.020628896	0.7348086	0.14116989	0.112212953	0.692437245	0.208489692	0.024242299	0.341222364	0.035422904	0.157879478	0.04773085	0.029201751	0.12568006	0.038443498	0.065325657	0.501503642	0.046918888	0.061715238	0.076008212	0.078148686	0.029491952	0.055310251	0.025551802	0.031137761	0.052176061	0.022531677	0.024968815	0.427861674	0.061425808	0.018077483	0.02350229	0.030716679
20/12/2013 16:16:20	435.1767426	13.2521188	45.58408375	0.150340406	1.404094816	3.302135845	1.563377788	1.506617916	0.798725516	2.332170208	3.12370259	0.032302618	0.120631146	0.02792039	0.063927384	0.025862686	0.042414735	0.019797905	0.662369514	0.141021617	0.092954744	0.726810047	0.202374882	0.026213711	0.337303653	0.041151084	0.161539821	0.046821923	0.025819478	0.129934574	0.041356254	0.056187074	0.478399009	0.065601748	0.052012067	0.050530593	0.082236036	0.030373661	0.048793036	0.026241304	0.028878368	0.064288728	0.020955457	0.03009475	0.449931408	0.062846203	0.016696486	0.017410721	0.030707111
20/12/2013 16:16:51	434.769338	12.71524072	47.8079026	0.153799687	1.40560384	3.178645649	1.596960434	1.562444121	0.896348459	2.245369066	3.195415536	0.019056458	0.150400337	0.041079044	0.063743882	0.018192743	0.052960426	0.026382654	0.769875812	0.156988401	0.093672772	0.704207234	0.178419808	0.012041244	0.383232332	0.038366863	0.16390189	0.045377503	0.038791718	0.120215389	0.042100847	0.066359419	0.515914032	0.056076089	0.068070661	0.051853992	0.07053866	0.02546464	0.059481626	0.027967755	0.027357513	0.0764111	0.024566493	0.021936496	0.435667708	0.046820434	0.014402072	0.020308726	0.027460974
20/12/2013 16:17:21	434.5160014	13.09208861	47.10335588	0.131842971	1.430136054	3.202547855	1.564181841	1.580065938	0.843795319	2.323453389	3.2474087	0.027075918	0.126044359	0.027919938	0.056030799	0.025671012	0.068544757	0.030137309	0.836506018	0.14406065	0.089717523	0.756667017	0.180411406	0.012109168	0.357545932	0.040312823	0.186753071	0.040155787	0.043361225	0.119903744	0.042735804	0.082297132	0.470133875	0.051182981	0.068476064	0.055631525	0.069941384	0.039460577	0.050225401	0.028315587	0.025902674	0.071370509	0.028062726	0.027324593	0.453016989	0.059689314	0.016945246	0.016244297	0.030447294
20/12/2013 16:17:51	434.2610067	12.57074806	48.23717978	0.16674804	1.45142515	3.301708477	1.667227264	1.595023961	0.879495601	2.308059621	3.22232771	0.024953101	0.175612416	0.023308457	0.067880151	0.026680457	0.062558928	0.027742268	0.734211153	0.149493123	0.089766638	0.713280614	0.215350518	0.014317283	0.373610647	0.038956668	0.165415848	0.040820674	0.034357817	0.109159724	0.040643421	0.062867767	0.488412948	0.04837387	0.077879005	0.055958238	0.065502802	0.030826318	0.064381754	0.019747973	0.02591998	0.068823901	0.025037884	0.035763815	0.417279336	0.043695037	0.013636409	0.016236412	0.031116997
20/12/2013 16:18:21	434.0656637	12.70932105	46.19044606	0.134886148	1.417776354	3.156141661	1.470962903	1.474362701	0.822781694	2.334260304	3.255144708	0.026215181	0.073383161	0.033905572	0.065894023	0.018549014	0.048487137	0.028626325	0.780049626	0.162357251	0.09285143	0.712497882	0.212937363	0.014274888	0.353305198	0.040582214	0.154944708	0.040929729	0.034111961	0.11204614	0.04842091	0.068994966	0.51105429	0.064075876	0.07105759	0.062558462	0.081885951	0.026982944	0.067512304	0.021576507	0.034930378	0.05985778	0.020960956	0.029187723	0.402028324	0.055745355	0.012243895	0.021385821	0.034972832
20/12/2013 16:18:51	433.745341	12.546026	46.67501215	0.139733913	1.519300627	3.230706796	1.630631533	1.522884618	0.797732099	2.358645781	3.228184393	0.031054228	0.087483552	0.038901433	0.065884057	0.019023817	0.056964405	0.030032956	0.767127733	0.130529386	0.090921773	0.75700429	0.238487168	0.013453344	0.349763899	0.032996104	0.167949557	0.041936805	0.031867093	0.105239387	0.052316815	0.069339576	0.504181847	0.069946609	0.070404528	0.066933325	0.074297238	0.032080391	0.055319468	0.027289968	0.038165725	0.086662177	0.022061159	0.018673146	0.461192579	0.059111041	0.01404345	0.017958817	0.035021301
20/12/2013 16:19:21	433.4516703	13.2832628	46.64837001	0.154346638	1.51386529	3.237828568	1.562847804	1.490859216	0.832853108	2.34523303	3.229556412	0.022046793	0.122831803	0.034065594	0.051078861	0.03192831	0.063056083	0.02945079	0.701892588	0.15437945	0.105821022	0.693780435	0.200715943	0.017614761	0.337198878	0.046773003	0.159718913	0.036788851	0.03090647	0.129530682	0.035963834	0.054972858	0.515713654	0.056752334	0.085493179	0.056807708	0.077515816	0.032256951	0.07269354	0.018544714	0.032114851	0.067889691	0.022829973	0.01972848	0.426398075	0.055480075	0.013683262	0.013589193	0.030206063
20/12/2013 16:19:51	433.1699931	13.26366759	47.14566615	0.167170332	1.476741819	3.22045802	1.583635939	1.545831023	0.828746881	2.295065321	3.230336153	0.036587834	0.08591843	0.026206179	0.066467065	0.021317708	0.059951558	0.034477022	0.797292395	0.16172091	0.090450736	0.703324329	0.211645463	0.014402561	0.389401042	0.046154216	0.149692683	0.054452377	0.031712071	0.119692837	0.045117281	0.076738882	0.494818207	0.066084473	0.071382292	0.062080271	0.085471963	0.026698032	0.060903395	0.026556181	0.035192474	0.063446952	0.021768173	0.032226296	0.427609643	0.050419036	0.017431499	0.026449394	0.03111644
20/12/2013 16:20:21	433.0086568	13.39348173	47.14374096	0.164429222	1.459556674	3.272552792	1.583242646	1.577210225	0.848020374	2.308053882	3.16786731	0.021209792	0.140926218	0.034751098	0.077228653	0.023663756	0.055080269	0.022999252	0.739367483	0.15158639	0.079959449	0.753745298	0.191125643	0.017486816	0.365069346	0.035648606	0.15435341	0.043587992	0.036128051	0.124542717	0.040187649	0.086969928	0.443524259	0.058585663	0.062124418	0.064488424	0.067347974	0.02667027	0.056995138	0.016408766	0.040163291	0.077980963	0.028096107	0.022536299	0.463843524	0.060703923	0.022604923	0.008944829	0.035276626
20/12/2013 16:20:51	433.0406698	13.15936891	46.56760014	0.116548235	1.501486352	3.138980386	1.478665733	1.566608309	0.81443102	2.366057527	3.118485886	0.025497626	0.151211089	0.023137701	0.062794556	0.025874294	0.049603366	0.01797079	0.744434085	0.146979524	0.105469513	0.694087766	0.198283336	0.015276242	0.357766558	0.027047722	0.175836205	0.040890032	0.025694763	0.128633325	0.038031381	0.069214648	0.488319191	0.0641518	0.082342952	0.054310358	0.081018064	0.021520235	0.053990915	0.028056364	0.042197874	0.061248972	0.018411881	0.021585828	0.415429157	0.072486832	0.015063628	0.018187562	0.028403722
20/12/2013 16:21:21	433.2179972	13.30366869	46.27983886	0.165309748	1.474776094	3.128945271	1.651129324	1.590280655	0.848745877	2.387025854	3.263496424	0.022197209	0.122521993	0.032783439	0.061410316	0.032097706	0.067185889	0.027155631	0.734975864	0.173635024	0.101699843	0.726262704	0.175403807	0.009162232	0.341865025	0.02964027	0.157930234	0.04810518	0.034126244	0.126313344	0.03097164	0.061551432	0.500905972	0.05509734	0.069598187	0.063356538	0.090094154	0.021141258	0.06161615	0.031282774	0.024134353	0.080407372	0.015751411	0.02713883	0.428322765	0.059307266	0.015146401	0.013069099	0.03819174
20/12/2013 16:21:51	435.322998	13.51988341	46.49337924	0.118837182	1.481741267	3.269311056	1.561028397	1.548069038	0.845060952	2.37403375	3.194201662	0.032190169	0.17158115	0.04647974	0.061140385	0.022117623	0.063368707	0.017763407	0.790866133	0.14581182	0.080662364	0.72202515	0.199046056	0.010885964	0.38676009	0.043861734	0.15149765	0.038267914	0.03737522	0.130464446	0.041437488	0.066649479	0.472475114	0.054323272	0.064626814	0.060883412	0.080665937	0.027566709	0.054437877	0.015782965	0.036685929	0.072043442	0.018589327	0.028670614	0.419912636	0.051375908	0.011713373	0.018547419	0.038990859
20/12/2013 16:22:21	438.3440043	13.110324	45.43475005	0.142068101	1.425893522	3.159928738	1.586805163	1.506446544	0.822401723	2.34617706	3.20752957	0.036754937	0.121939004	0.046795538	0.077905539	0.022931558	0.044538723	0.012178543	0.732882015	0.151046608	0.088593561	0.684785059	0.197053164	0.016152053	0.39148932	0.044076988	0.167133413	0.044605921	0.031654911	0.125110637	0.046309767	0.075793725	0.481014714	0.053752349	0.07420213	0.056885116	0.082874995	0.032334117	0.061879263	0.028061372	0.018869259	0.071885036	0.016924112	0.019477378	0.417076097	0.05872052	0.015468555	0.014652758	0.026799877
20/12/2013 16:22:51	439.8463338	13.07147903	45.44086145	0.148452783	1.484113227	3.240642615	1.72233449	1.511785388	0.803834957	2.406282177	3.253470561	0.032226275	0.119544682	0.040575855	0.059891189	0.030495291	0.043535319	0.030147653	0.746013821	0.144155099	0.087448812	0.715564662	0.218686574	0.011356882	0.37772168	0.035437818	0.157397103	0.044744486	0.036028638	0.12029493	0.040880844	0.066703966	0.456792652	0.040810825	0.083539573	0.061306652	0.083329476	0.022982683	0.055589679	0.024224064	0.031542696	0.077334752	0.020295556	0.024742804	0.428496804	0.040147932	0.008957863	0.029189422	0.034679567
20/12/2013 16:23:21	440.6520081	13.03905666	45.09069278	0.148236726	1.432404738	3.230469663	1.647955607	1.525975499	0.839753853	2.401345738	3.144405544	0.030559456	0.126184884	0.038623258	0.076897005	0.02831276	0.047988976	0.02277124	0.715557561	0.136810292	0.082492176	0.718446482	0.213334687	0.01734537	0.366767608	0.034902613	0.182519714	0.03809342	0.038004558	0.118494714	0.038030515	0.052095615	0.513165555	0.051149514	0.054647923	0.060048578	0.102494172	0.0297598	0.061533133	0.021138923	0.037732343	0.080314222	0.022356588	0.033363604	0.435548329	0.048592913	0.01711442	0.010454306	0.032529646
20/12/2013 16:23:51	441.8150024	12.55553597	47.83194395	0.149086068	1.438323891	3.161560227	1.537853341	1.488264335	0.841482932	2.346229753	3.250521629	0.033292847	0.106840623	0.028932093	0.066787857	0.020709284	0.054900452	0.030171647	0.750231433	0.166745584	0.082193715	0.758358852	0.20750098	0.011715551	0.35130984	0.026264793	0.165753064	0.042528567	0.030865458	0.115444553	0.036317639	0.077000059	0.510989544	0.063346043	0.068468348	0.058288709	0.079066427	0.025554909	0.055936491	0.017963753	0.029530156	0.065036423	0.016110205	0.027432602	0.477608913	0.059281934	0.013032286	0.012327821	0.033872775
20/12/2013 16:24:21	443.3323364	13.12117978	46.71249929	0.14262395	1.438766381	3.262324952	1.525387762	1.493596632	0.813823212	2.435493687	3.191692585	0.037063089	0.095224168	0.030412665	0.06757673	0.025136621	0.070809808	0.024181908	0.81959224	0.155297386	0.082855775	0.726252883	0.174151405	0.01145804	0.38029218	0.032216163	0.183390138	0.054572253	0.027727664	0.117825171	0.043251476	0.060754405	0.501048473	0.052420444	0.078810578	0.055426003	0.080433182	0.022167893	0.056811435	0.020717025	0.030948698	0.067666919	0.021963044	0.024415183	0.404689094	0.057211999	0.010224888	0.016069027	0.033083845
20/12/2013 16:24:51	444.963328	12.63874271	47.04822662	0.153985083	1.422351141	3.233387815	1.635740689	1.499332177	0.847034334	2.420221159	3.054355221	0.031387831	0.134112738	0.03007445	0.077438146	0.019974582	0.054221109	0.030841687	0.816740374	0.138428209	0.086050091	0.723196806	0.20925846	0.011577685	0.384912507	0.039200299	0.178563565	0.041240678	0.045287188	0.117977716	0.048269845	0.081317283	0.459790641	0.053765703	0.076674043	0.062612154	0.081570776	0.026024994	0.05219957	0.018280957	0.035123198	0.067276637	0.024434832	0.025775539	0.42357285	0.066076481	0.006501147	0.01504939	0.033467128
20/12/2013 16:25:21	445.8133341	12.7963865	48.54317592	0.147362632	1.434768423	3.220838802	1.502920079	1.519654379	0.826204882	2.424324204	3.18458337	0.032050821	0.120279139	0.041548699	0.066285155	0.031029087	0.051780606	0.038271068	0.704845747	0.170663372	0.101938433	0.667681736	0.217675194	0.012866137	0.390789927	0.040662933	0.165502803	0.036441491	0.033861126	0.126497488	0.043081832	0.070584575	0.498063153	0.05771172	0.088994782	0.0600099	0.081581157	0.029810409	0.052056414	0.017573273	0.029989167	0.078294525	0.022027423	0.022071142	0.439333856	0.05943913	0.018185973	0.021908134	0.036045181
20/12/2013 16:25:51	446.1840007	12.99219462	47.37175455	0.137537425	1.456655632	3.147689701	1.619085075	1.56793406	0.79594249	2.382402293	3.128473688	0.046264425	0.127925645	0.02681479	0.069307009	0.026666598	0.063558007	0.021813521	0.74496378	0.141781564	0.091852484	0.685712804	0.213887517	0.014227748	0.4079411	0.049274096	0.182873646	0.050686195	0.043183977	0.115307267	0.037907535	0.06840952	0.508770905	0.056032821	0.069245252	0.065227123	0.065243406	0.022749155	0.064473333	0.022861523	0.038875069	0.072237568	0.016216333	0.024310649	0.453596528	0.053582834	0.008992807	0.019575308	0.033172536
20/12/2013 16:26:21	446.026001	12.10945614	45.54317639	0.15804896	1.408780226	3.21057148	1.510009689	1.524581664	0.857100957	2.372417412	3.129602422	0.027196644	0.112397771	0.04077923	0.074862994	0.023384199	0.048293282	0.020787528	0.740798852	0.143528808	0.074518919	0.713976853	0.19231486	0.011844473	0.370901057	0.039231189	0.16010651	0.047069069	0.034690599	0.108816069	0.037114941	0.061871475	0.486098972	0.045323171	0.063800414	0.062988602	0.074622929	0.031426117	0.053328818	0.025357621	0.025982011	0.055395853	0.021779004	0.027945273	0.469609317	0.056925142	0.017778844	0.015833866	0.034042413
20/12/2013 16:26:51	446.0870056	12.92397969	46.32988196	0.143927178	1.393615295	3.200461038	1.691701605	1.491809281	0.861276784	2.433264846	3.171420189	0.026839702	0.136377588	0.025684679	0.058029956	0.022249572	0.052311716	0.022310866	0.759409103	0.153945418	0.090327486	0.719168517	0.212492575	0.023343188	0.397492494	0.035824118	0.181093583	0.050242207	0.039012105	0.113413416	0.029174516	0.06532134	0.512271863	0.051222676	0.063672715	0.067352199	0.074745875	0.037402564	0.067207436	0.027726128	0.033079036	0.057665718	0.028782045	0.025918058	0.418364309	0.06270494	0.017356869	0.013677623	0.03514219
20/12/2013 16:27:21	446.1610006	13.26321293	46.18074429	0.157649852	1.437551505	3.154033483	1.589170998	1.487888935	0.857894292	2.410716446	3.159098523	0.039222189	0.15938839	0.031342939	0.064873253	0.032128469	0.050921106	0.034863836	0.786496338	0.147026631	0.089644982	0.692113836	0.207585206	0.019219527	0.409549722	0.044891618	0.165974709	0.051623151	0.039228856	0.106763639	0.030623928	0.070260931	0.471244484	0.065092255	0.076767747	0.061213995	0.070084336	0.034737189	0.070123238	0.017491198	0.037169043	0.073974418	0.027036503	0.02423281	0.420001908	0.055652207	0.016623722	0.02123169	0.030305724
20/12/2013 16:27:51	446.23467	12.65784689	46.46892229	0.155425833	1.461002535	3.213749554	1.529053615	1.422227861	0.823147084	2.309279418	3.120634084	0.021696228	0.135733132	0.02875802	0.053522973	0.021549245	0.049781784	0.033855789	0.770263297	0.17605088	0.102427493	0.70005619	0.197279757	0.017674363	0.396871953	0.04428935	0.164472625	0.031039528	0.026837593	0.104964103	0.057818954	0.077385196	0.496332221	0.051802715	0.079115161	0.060493461	0.073431142	0.034319226	0.054808613	0.01930814	0.035866415	0.075242838	0.029536685	0.027921174	0.458298286	0.04996232	0.020648811	0.013398786	0.033620246
20/12/2013 16:28:21	445.8029887	12.85477507	45.74954825	0.153018822	1.451897563	3.171683133	1.563927632	1.495032648	0.839329602	2.355962052	3.172457728	0.037614957	0.153639948	0.030367587	0.061681727	0.028093487	0.047878359	0.028329517	0.811433416	0.155120503	0.081741529	0.681689042	0.221155901	0.015919812	0.382577792	0.04476569	0.181047212	0.03728354	0.034683453	0.104796169	0.038751612	0.073399828	0.486751567	0.056884613	0.066634324	0.058599998	0.076982421	0.022713234	0.062851902	0.022619159	0.025344541	0.062557896	0.029424462	0.032726143	0.41730264	0.047130078	0.024899031	0.023760759	0.027558243
20/12/2013 16:28:51	445.3810018	13.33587707	47.28633997	0.173864978	1.423614674	3.19531488	1.590966948	1.484254444	0.831633466	2.341504135	3.167151346	0.038405237	0.131274534	0.025245059	0.063669885	0.023619389	0.045493891	0.033874636	0.785350833	0.160272153	0.091096609	0.712610283	0.204576437	0.020077911	0.364250931	0.036257055	0.18132761	0.032291943	0.044496362	0.115401821	0.03932992	0.093680951	0.504452184	0.061323903	0.060188827	0.065791918	0.09812645	0.034533602	0.055552066	0.021276718	0.033118237	0.075223931	0.022415787	0.027947139	0.447524694	0.06009913	0.02032795	0.02309967	0.02629175
20/12/2013 16:29:21	445.7660014	12.71638477	46.37822057	0.164198574	1.471686684	3.243120466	1.60003605	1.459201177	0.848903063	2.426523031	3.189730197	0.039395632	0.130486093	0.048830664	0.066602292	0.03370351	0.065630327	0.018710191	0.804476958	0.15953029	0.088657556	0.690867336	0.22888984	0.013106644	0.345058237	0.036565936	0.15404844	0.046269963	0.035573217	0.109865741	0.031938025	0.065168028	0.485176051	0.049045036	0.086566352	0.057270097	0.06997551	0.032691259	0.05927699	0.015462655	0.028859785	0.062967723	0.025967908	0.023501366	0.438642955	0.057839856	0.017221427	0.023200796	0.027388013
20/12/2013 16:29:51	446.6233317	12.80711497	45.17604521	0.164721974	1.42031714	3.192417344	1.515236892	1.481804774	0.839106831	2.336615167	3.119578437	0.034157069	0.128351671	0.035678254	0.065176256	0.019529779	0.057963013	0.031010965	0.777706202	0.147216219	0.102249653	0.682340138	0.233528972	0.009236313	0.386113232	0.045856899	0.133820874	0.038017453	0.033713182	0.10479992	0.036216175	0.065860013	0.500318121	0.055571956	0.0563549	0.062640024	0.083194078	0.035978984	0.058950655	0.022898195	0.035533984	0.062181564	0.024036094	0.02682195	0.460297703	0.066276552	0.027327806	0.019529543	0.029478803
20/12/2013 16:30:21	447.3570048	13.1751259	47.72296725	0.139864447	1.465685153	3.183145957	1.523946307	1.492642002	0.811397185	2.43479477	3.208679408	0.026367045	0.126931564	0.030208627	0.067023723	0.019036697	0.049344082	0.024460436	0.795263504	0.148418658	0.086754136	0.687236508	0.213898689	0.012308855	0.404664216	0.033930288	0.178354013	0.04879272	0.029211057	0.120766476	0.046218172	0.075847229	0.488688632	0.054681074	0.068079541	0.064447338	0.082521091	0.027403647	0.05203553	0.018646429	0.029964849	0.069789753	0.023161536	0.021776937	0.414184931	0.065979235	0.013086381	0.020407086	0.025795865
20/12/2013 16:30:51	447.719991	13.20822604	45.9240003	0.15046764	1.388405761	3.195421019	1.586856045	1.453685269	0.865706323	2.402566358	3.130885611	0.025717499	0.147407104	0.03922367	0.08101915	0.028878677	0.048591798	0.036331169	0.839457074	0.119971332	0.107440929	0.646004335	0.185560071	0.018562752	0.37070641	0.036150759	0.174767314	0.041815306	0.036138751	0.114615229	0.041619385	0.06344067	0.480118129	0.062094056	0.074571279	0.054889405	0.077928775	0.030101567	0.056345181	0.020152843	0.026978329	0.074037161	0.023155652	0.021822454	0.438514509	0.065921128	0.016530746	0.018569519	0.032621645
20/12/2013 16:31:21	448.223999	12.93761007	45.18324894	0.143096683	1.371225527	3.224490757	1.594549245	1.505878336	0.82044911	2.338915831	3.039502735	0.039717337	0.104860618	0.030980563	0.069733022	0.017559087	0.058730841	0.031609538	0.78603429	0.133423759	0.086908673	0.718637389	0.220103028	0.013174031	0.406352018	0.042934941	0.155524882	0.042419649	0.02795368	0.127434475	0.039108234	0.05377806	0.503362869	0.066071039	0.067660131	0.052130719	0.060086096	0.022929028	0.063899748	0.019002269	0.03121679	0.070751126	0.024398426	0.025404323	0.464463235	0.05938786	0.019973355	0.01954098	0.027036259
20/12/2013 16:31:51	447.9100037	13.72028727	46.66518936	0.142213673	1.450086706	3.154266984	1.543193409	1.465240781	0.83283273	2.377817514	3.230200528	0.03139342	0.130165889	0.045614709	0.064626921	0.026514588	0.043851009	0.028531901	0.719530111	0.148716601	0.088352483	0.741735928	0.182701996	0.022026509	0.377177471	0.03945131	0.181534706	0.0542428	0.038994269	0.118375513	0.043589258	0.06980999	0.550185421	0.041800485	0.068797422	0.075817031	0.081919598	0.034629189	0.067594166	0.02228587	0.035038044	0.075436022	0.021559463	0.020014725	0.43240885	0.053048822	0.022543471	0.013386604	0.031039034
20/12/2013 16:32:21	447.4649963	12.46053828	46.12942805	0.149396928	1.443881639	3.136421962	1.548978143	1.518556301	0.813334238	2.362113387	3.15391482	0.02767295	0.142088289	0.03520118	0.072129529	0.024459328	0.044096291	0.02539523	0.673025408	0.138979577	0.10270618	0.707114327	0.179755586	0.01371827	0.386125924	0.040362781	0.148223697	0.042158705	0.038934526	0.094651141	0.05118242	0.083887133	0.506581362	0.055973839	0.0677978	0.061059946	0.072617397	0.037480513	0.060802047	0.022743307	0.030236534	0.066618748	0.025010167	0.021309556	0.470375968	0.059702721	0.018151356	0.016243287	0.033361525
20/12/2013 16:32:51	447.9536641	12.7425356	45.97685943	0.171182599	1.42645109	3.263983457	1.626291958	1.544270583	0.867349584	2.484933776	3.165304234	0.025321932	0.116950839	0.046398544	0.066373918	0.020836127	0.045057559	0.021558202	0.70393201	0.123057095	0.093967913	0.691697043	0.191646225	0.015905506	0.334907887	0.03439585	0.179168366	0.043375773	0.037461749	0.128455102	0.041987378	0.071775551	0.496910268	0.053571059	0.057418148	0.06753858	0.082290909	0.037632165	0.059980165	0.02122732	0.031637722	0.064072555	0.024960366	0.027544675	0.464940172	0.062063136	0.02029587	0.017753579	0.02235627
20/12/2013 16:33:21	448.5186666	12.64814073	46.9241572	0.159230186	1.404238627	3.149088775	1.605618733	1.521500475	0.793188143	2.429917051	3.208798229	0.023502062	0.137746273	0.036551289	0.0527759	0.029979374	0.060784205	0.013389245	0.738312077	0.14815535	0.087326491	0.710018443	0.204891352	0.025266923	0.374444566	0.043206388	0.180818399	0.039295543	0.03430236	0.106365981	0.050167387	0.078069271	0.518976656	0.05612791	0.064370152	0.070283341	0.077034622	0.027052936	0.063017076	0.023214944	0.029204388	0.067573722	0.018390828	0.027412965	0.464086848	0.063092514	0.015136888	0.019717607	0.03415098
20/12/2013 16:33:51	448.9223429	13.36498843	45.77080459	0.165875274	1.395897231	3.218735049	1.599038887	1.479744789	0.822498408	2.394876321	3.151788237	0.03161891	0.130192538	0.029015625	0.066474115	0.02507644	0.066588558	0.025096615	0.857737413	0.171621832	0.102047035	0.684856549	0.217875694	0.01078152	0.387696612	0.050292899	0.163235354	0.033031171	0.036292649	0.114302541	0.036448701	0.064883223	0.489500446	0.056110064	0.080775121	0.057153841	0.073147561	0.034537333	0.062652384	0.025420535	0.03372699	0.07620609	0.024886069	0.027577072	0.437751041	0.061581918	0.022250706	0.015509328	0.03389664
20/12/2013 16:34:21	448.6103312	12.73806467	45.54178627	0.168682019	1.475183492	3.128002636	1.549011167	1.499171302	0.828246034	2.381207126	3.174592233	0.028477221	0.146503994	0.04938481	0.06369719	0.032584532	0.059313158	0.030120607	0.796955054	0.147390659	0.087133815	0.679083987	0.213682006	0.015742152	0.379946518	0.048221305	0.169482503	0.045848914	0.037088499	0.113884992	0.047320446	0.066994512	0.504138405	0.052305845	0.079041735	0.061173491	0.088133776	0.032483889	0.067000848	0.01639088	0.029854966	0.080513325	0.032537362	0.022969083	0.433899036	0.052847438	0.020060957	0.01704442	0.033446594
20/12/2013 16:34:51	448.2266744	12.61719247	46.52352479	0.159854009	1.458014836	3.157809974	1.509924488	1.516101284	0.850594879	2.387610336	3.088629577	0.030467663	0.114708545	0.025957721	0.065300752	0.024822153	0.05096484	0.03604013	0.774271675	0.141549839	0.089966514	0.709113047	0.189599902	0.008754967	0.38811843	0.043144406	0.161664441	0.042288027	0.030155138	0.122603018	0.046273685	0.068390529	0.501603247	0.057507224	0.070143338	0.067255826	0.080433988	0.042090604	0.058699343	0.015848108	0.030158622	0.076682845	0.021884775	0.024419029	0.410139904	0.05681914	0.019787487	0.017419814	0.025147308
20/12/2013 16:35:21	448.1723328	12.53577419	45.35296011	0.142762167	1.422625673	3.08441516	1.55219487	1.485053714	0.84781245	2.483890116	3.175831524	0.021880136	0.151983912	0.029947416	0.065967807	0.024748279	0.05323095	0.028765961	0.769675086	0.16386452	0.10119157	0.681535036	0.186069501	0.018962439	0.389634873	0.034278449	0.16800266	0.042605106	0.032036168	0.121627321	0.042076061	0.074028661	0.479700528	0.066094775	0.063379525	0.066909003	0.078754012	0.029173825	0.04418819	0.027732759	0.028852384	0.067172724	0.017453373	0.024800259	0.451506668	0.06238714	0.013667672	0.021459645	0.032522442
20/12/2013 16:35:51	448.0436707	13.50921133	46.9087458	0.13735259	1.457156774	3.309648326	1.620644103	1.482750438	0.879396059	2.541467618	3.179384528	0.023582744	0.118692998	0.037039746	0.059949371	0.023196828	0.046618894	0.020272619	0.728721664	0.132391586	0.093493159	0.662191875	0.201097044	0.013172244	0.35832164	0.032999597	0.174459323	0.039561206	0.037963515	0.091778621	0.048068472	0.07371864	0.533699159	0.043596067	0.084376217	0.058199383	0.08524822	0.031882613	0.064199149	0.026027419	0.035215471	0.059255719	0.02040928	0.027084101	0.391490493	0.050092353	0.019500334	0.009609555	0.026608727
20/12/2013 16:36:21	448.3696696	13.49151463	46.01125882	0.180575328	1.483142271	3.075728794	1.568016631	1.455850753	0.834400063	2.492994535	3.134826849	0.034891944	0.115918846	0.029540096	0.058209827	0.02545482	0.06045555	0.031700612	0.862924007	0.134702987	0.098059057	0.700010829	0.212015526	0.013784254	0.373324434	0.036279922	0.170924468	0.044096938	0.02666601	0.11955361	0.042972617	0.06536172	0.535460348	0.052773501	0.08858549	0.065383067	0.075564615	0.016650189	0.053503838	0.024110296	0.04092933	0.063272356	0.019411804	0.021888886	0.452262729	0.047018968	0.017193593	0.019870601	0.02697305
20/12/2013 16:36:51	448.9426778	13.02479337	46.68323169	0.15715571	1.50684457	3.098149469	1.608494953	1.476305879	0.835971906	2.522394714	3.176897214	0.031049153	0.139811884	0.039105201	0.066318762	0.023817701	0.05114743	0.027400077	0.73761156	0.15378757	0.100984686	0.675061342	0.21176011	0.016860855	0.373933506	0.043635501	0.17606102	0.043982423	0.033309417	0.129434962	0.037147968	0.064927691	0.487772086	0.052355572	0.085072683	0.048402811	0.077855065	0.031023772	0.067182024	0.0235996	0.032045592	0.071665213	0.021755123	0.023648412	0.423587376	0.056887705	0.012155772	0.019211103	0.022756684
20/12/2013 16:37:21	448.3753357	12.72602667	46.47338277	0.160158748	1.472217656	3.129467978	1.560110933	1.547547236	0.865455714	2.569444627	3.171555759	0.02858527	0.110971491	0.034196643	0.074657688	0.02967123	0.057813781	0.031833183	0.734779642	0.136486907	0.110443159	0.681603803	0.202704234	0.014768492	0.382742833	0.03743396	0.160166346	0.037955042	0.034244292	0.126812089	0.04308233	0.0625399	0.541982656	0.050830572	0.077393655	0.052010566	0.075930256	0.038088325	0.067250885	0.021589731	0.030186717	0.069744854	0.030237064	0.020480861	0.410423405	0.05934181	0.012179041	0.010657863	0.034643341
20/12/2013 16:37:51	447.4816589	12.3719653	45.80474054	0.141941958	1.457995086	3.152572978	1.566054413	1.482181824	0.808321321	2.537753846	3.224866569	0.027177228	0.162824889	0.022542944	0.075678888	0.021216629	0.038891168	0.014977061	0.758667471	0.156519192	0.097576291	0.722210374	0.178226821	0.01682032	0.353843361	0.034636274	0.180868618	0.053821787	0.037838813	0.127947981	0.039466974	0.064226328	0.494607778	0.061255526	0.065629531	0.076263471	0.072603582	0.028762692	0.060140089	0.021543241	0.028680018	0.071303799	0.024638094	0.02602983	0.444409722	0.048665581	0.01286855	0.023467573	0.02686369
20/12/2013 16:38:21	447.8846639	12.5252351	46.31938116	0.141909737	1.562707843	3.227475107	1.614284769	1.419362012	0.874811711	2.576179409	3.155831083	0.023003579	0.132607344	0.035057331	0.067382611	0.030987204	0.058581641	0.031916165	0.767349391	0.150253816	0.088524869	0.70295204	0.198272089	0.016483143	0.374227609	0.042486209	0.168611875	0.050039797	0.041058445	0.12915707	0.03572717	0.064044434	0.508304139	0.057414499	0.084122592	0.06608474	0.075094363	0.038992893	0.058488576	0.022712131	0.030819895	0.064948824	0.023122154	0.026510683	0.46921042	0.063698124	0.01444435	0.016104997	0.032485397
20/12/2013 16:38:51	448.6793315	12.45058405	44.96845876	0.146766873	1.418822244	3.212799528	1.569966241	1.496698017	0.809357907	2.494356916	3.165020091	0.024279325	0.124740932	0.027040119	0.064893653	0.023302624	0.047816063	0.025997234	0.79843672	0.150610371	0.108070445	0.663510667	0.173458621	0.012434062	0.381199449	0.034948252	0.164431702	0.041123779	0.031517547	0.118098939	0.037939195	0.056732607	0.471668103	0.056835744	0.096429884	0.0636901	0.08503704	0.031604362	0.069093086	0.020534751	0.03085894	0.062839132	0.016853922	0.026224081	0.437872037	0.053393777	0.016937308	0.0136756	0.024910907
20/12/2013 16:39:21	448.9016724	13.76547431	46.04527478	0.127659182	1.490008026	3.124421216	1.565077329	1.499921124	0.787503846	2.547486501	3.148440453	0.030598285	0.141887798	0.031753585	0.056826527	0.028646524	0.049232381	0.021778219	0.770060417	0.151162096	0.089066171	0.699935536	0.221475021	0.018614881	0.411679688	0.034042328	0.173378516	0.050223802	0.038421331	0.115861177	0.032115776	0.067810236	0.537211673	0.050356485	0.063250956	0.04855503	0.07662854	0.020611165	0.06560639	0.022795653	0.029476602	0.059428043	0.024142724	0.027223079	0.368911585	0.061860427	0.013433795	0.023242916	0.028865674
20/12/2013 16:39:51	448.736674	12.73981808	45.09772191	0.164030609	1.450563207	3.181473805	1.572436831	1.530163729	0.870647409	2.523790961	3.172141634	0.033985975	0.161807908	0.038624977	0.060960257	0.020891705	0.063662758	0.023981701	0.82698932	0.149351533	0.090481208	0.689054349	0.185197388	0.009765996	0.418029464	0.049724634	0.17626304	0.047416942	0.041908656	0.119852856	0.042933833	0.073236072	0.497445643	0.047375107	0.078936977	0.056275767	0.077850731	0.037057239	0.067744672	0.032522839	0.034783262	0.069520921	0.024592085	0.026948137	0.472505752	0.059918015	0.014757947	0.017930656	0.029261918
20/12/2013 16:40:21	448.7866618	12.83887196	45.49469729	0.168153063	1.545809957	3.206943297	1.555108042	1.534437662	0.824666145	2.433157315	3.105353598	0.032089795	0.128523136	0.035986356	0.070070357	0.02819066	0.055269427	0.023451396	0.785022856	0.151438986	0.08592335	0.716055128	0.201825255	0.010861177	0.363737497	0.038428888	0.169611391	0.040731125	0.0311287	0.134047425	0.034872627	0.068525484	0.508211004	0.058441687	0.066776423	0.064890775	0.065986045	0.028092136	0.060754846	0.028056834	0.045328365	0.071395068	0.026471855	0.031568219	0.40487394	0.066102077	0.022537057	0.010625734	0.039738943
20/12/2013 16:40:51	448.3169861	13.15273326	46.51333645	0.140259529	1.385230767	3.146649265	1.679546689	1.458801948	0.856387755	2.486981715	3.167500494	0.03020995	0.15624309	0.035516341	0.065584565	0.02329101	0.053764683	0.027463634	0.754566718	0.14203132	0.091631325	0.692575618	0.201574367	0.018920602	0.388953621	0.042404895	0.154020913	0.036221944	0.033522598	0.103766996	0.043100032	0.060969939	0.508867984	0.05293586	0.06996588	0.064900627	0.082537261	0.034938189	0.061722516	0.021606564	0.041754563	0.064731642	0.026420578	0.028903841	0.424697543	0.053765126	0.017810742	0.011322675	0.024069701
20/12/2013 16:41:21	448.0986633	12.31010706	44.83199234	0.171554125	1.462938656	3.202652882	1.484469728	1.499162202	0.827687194	2.552369607	3.106446136	0.02891457	0.125105985	0.024414315	0.068582984	0.021938772	0.055497967	0.024616674	0.749011881	0.142568722	0.094223057	0.668281834	0.201544473	0.014965155	0.388255267	0.047526807	0.158744652	0.052575873	0.038697722	0.107665672	0.05330958	0.069417623	0.532332349	0.051098486	0.068685396	0.074848895	0.080647314	0.027987891	0.05379547	0.024126404	0.025441888	0.07547632	0.021609698	0.020418385	0.461601979	0.052487536	0.021610257	0.019084126	0.027461439
20/12/2013 16:41:51	447.9436646	12.70341991	45.76596205	0.156389757	1.48909796	3.152006193	1.578942553	1.482733824	0.860932869	2.474322957	3.122364125	0.02811073	0.063487406	0.042131871	0.067621986	0.014390053	0.053510411	0.022570901	0.784400264	0.152656803	0.093051698	0.682547652	0.193294063	0.013123073	0.395513825	0.04488847	0.190284339	0.047664972	0.036054828	0.127164736	0.05135479	0.066532285	0.518339693	0.062397193	0.082681266	0.074424524	0.087677448	0.031689784	0.060318488	0.019961278	0.033846992	0.074870931	0.021020777	0.023857035	0.438246433	0.055557724	0.011813044	0.017960528	0.036956881
20/12/2013 16:42:21	447.872996	12.74488368	46.32012233	0.157138838	1.54526952	3.109137513	1.641046141	1.421399218	0.860389838	2.525218263	3.121134661	0.031702677	0.148896101	0.041032284	0.055646739	0.024950973	0.054320606	0.024226132	0.694354558	0.143951326	0.108784902	0.690793025	0.209600241	0.017093447	0.33593093	0.040907015	0.179472465	0.041246584	0.045573521	0.105274292	0.043995898	0.071437324	0.522125292	0.056391562	0.08202496	0.074416771	0.075555942	0.037554004	0.062905646	0.022700025	0.023545473	0.083313747	0.022171469	0.025271466	0.397912536	0.068350045	0.014919015	0.015000565	0.027671637
20/12/2013 16:42:51	447.9670105	12.79274943	46.08179159	0.108061281	1.470313406	3.217485019	1.56957414	1.544372603	0.850509413	2.50802368	3.071560592	0.03541371	0.129880384	0.025490948	0.058945316	0.01700923	0.055996788	0.034855851	0.761185908	0.118415022	0.110262366	0.684507496	0.205407703	0.016734641	0.380897879	0.035927797	0.171521269	0.033618972	0.035727632	0.122357177	0.054709716	0.06321932	0.490368517	0.06826676	0.077159358	0.074054721	0.087940065	0.038304427	0.066527529	0.036411753	0.03568685	0.073860789	0.031777622	0.020443849	0.452657409	0.050949379	0.012129013	0.020059929	0.02891358
20/12/2013 16:43:21	447.2333272	12.81677176	46.27998667	0.164036833	1.422197946	3.156121796	1.463143616	1.497187814	0.788420225	2.496448785	3.03328037	0.029063839	0.143998345	0.02074954	0.056542985	0.027206461	0.058039691	0.027899829	0.703608891	0.165273214	0.078073678	0.675858786	0.19165646	0.015228843	0.396005092	0.031865604	0.163802897	0.034841375	0.038903266	0.131919641	0.053221936	0.074609829	0.478099531	0.053709355	0.09468242	0.06549632	0.084383691	0.037114718	0.068010345	0.021797784	0.029641205	0.063744963	0.035759418	0.020703269	0.430920492	0.062772917	0.008696457	0.014446493	0.042390842
20/12/2013 16:43:51	448.3473409	12.18682323	45.82154719	0.105324905	1.432734332	3.184681585	1.604367746	1.467474378	0.868428003	2.540900283	3.120272048	0.040906141	0.095168655	0.041273991	0.064775042	0.034500794	0.072445524	0.03451698	0.728581734	0.134731242	0.083945295	0.708612881	0.19720691	0.030990831	0.402059454	0.044655279	0.162121127	0.039054516	0.035517285	0.127332436	0.050766991	0.061612623	0.579673001	0.055523897	0.085891599	0.063808549	0.072887927	0.035874425	0.063480999	0.023297709	0.026050521	0.066713529	0.032244882	0.023667131	0.450781654	0.0576427	0.011295081	0.01381302	0.031537307
20/12/2013 16:44:21	451.1029968	13.35020904	45.84753053	0.168399938	1.480639619	3.225282895	1.616379547	1.448862134	0.852535103	2.568352503	3.177831262	0.030603171	0.117157718	0.030157454	0.073326023	0.02422763	0.07076615	0.038188394	0.80486589	0.12974753	0.112432198	0.685989843	0.159970928	0.015473494	0.382211343	0.036783758	0.176673605	0.049320797	0.026413769	0.1201126	0.03877174	0.079798475	0.487676677	0.057096574	0.081809234	0.071922908	0.08387782	0.028413767	0.076592246	0.024556885	0.042799871	0.077608492	0.024487285	0.023820306	0.43488193	0.053212704	0.013250029	0.020122093	0.035399639
20/12/2013 16:44:51	453.741333	12.32983395	46.25324836	0.137101215	1.404465091	3.144782678	1.557417055	1.497892479	0.869725573	2.683778414	3.106151879	0.024691856	0.134962798	0.027761024	0.06976658	0.021147648	0.055738405	0.031349978	0.865591014	0.134242614	0.099313248	0.65032837	0.215458626	0.018523365	0.385260301	0.032134716	0.145541481	0.048732367	0.03721765	0.122161183	0.051632249	0.061715096	0.541890884	0.051489128	0.089427807	0.081257127	0.092623413	0.023901634	0.063722178	0.019094579	0.04124602	0.064997264	0.032057728	0.022277939	0.404187056	0.059687036	0.016086881	0.019419398	0.024432573
20/12/2013 16:45:21	455.7579956	12.4506448	45.05016832	0.132707543	1.438124167	3.247506169	1.583684184	1.455699821	0.896904175	2.630485886	3.110543491	0.028700109	0.123677301	0.047741007	0.052364719	0.023531182	0.04467418	0.026562797	0.877509552	0.15576168	0.103529313	0.684126029	0.228377754	0.018827857	0.425384074	0.03692578	0.164360599	0.042971332	0.031789266	0.122732128	0.064154997	0.068907955	0.52495385	0.062007828	0.081462481	0.075119231	0.085043715	0.031433652	0.061780845	0.021795835	0.03618414	0.072183872	0.029509729	0.024943002	0.479506866	0.067119011	0.014250484	0.015661753	0.021397513
20/12/2013 16:45:51	457.1243286	13.45885149	45.81782253	0.163979586	1.49672187	3.192706106	1.598495081	1.432957057	0.832394318	2.635312605	3.101178044	0.030149873	0.156456396	0.035117726	0.056850419	0.019149044	0.05277996	0.025448303	0.747499983	0.137389141	0.103683837	0.670526587	0.19418793	0.012928575	0.377671361	0.037115522	0.17046176	0.035442402	0.031066893	0.113591896	0.046395687	0.071270175	0.514033101	0.049232569	0.067929977	0.084074847	0.088399264	0.028753889	0.048933878	0.022255162	0.034386195	0.059447171	0.025970505	0.023573469	0.517851715	0.06385629	0.013218222	0.01599468	0.031645899
20/12/2013 16:46:21	459.1416626	13.31567618	44.56803989	0.145736063	1.491387391	3.152521992	1.585116457	1.527268614	0.833075246	2.636384908	3.167281994	0.039372596	0.073153408	0.031505107	0.068369462	0.022072979	0.066629048	0.034056308	0.771306063	0.137850888	0.080055291	0.647942952	0.185576065	0.020740345	0.367810093	0.03469518	0.17090662	0.039593732	0.037831216	0.108916922	0.048522516	0.081766148	0.545462443	0.068140314	0.068696975	0.072926386	0.074354639	0.02742642	0.055369603	0.032798983	0.032817468	0.081927567	0.030237266	0.030602471	0.424725672	0.050199201	0.020304966	0.011212295	0.037112271
20/12/2013 16:46:51	462.7853394	12.91788884	47.21123142	0.146753186	1.427962562	3.21009194	1.611849221	1.516332886	0.897846452	2.745083487	3.187317058	0.029054884	0.129280122	0.039301457	0.072125429	0.024402821	0.056776874	0.037993912	0.794511628	0.141289348	0.101546939	0.673232527	0.218830331	0.015846724	0.407129558	0.040668291	0.157554775	0.04562146	0.023191142	0.10978622	0.044678556	0.069687414	0.489903292	0.053522185	0.078122392	0.068224213	0.077426565	0.032247629	0.058815484	0.027609646	0.029152813	0.068601669	0.016594436	0.025187269	0.409486717	0.054561641	0.016567454	0.013710761	0.025491026
20/12/2013 16:47:21	466.2233276	12.58549347	46.60049814	0.155987276	1.408122263	3.216839843	1.560551327	1.541518331	0.853450696	2.712839656	3.173034543	0.043573829	0.151060611	0.032921329	0.056387015	0.023598167	0.068109183	0.018869049	0.828118939	0.147087833	0.086680126	0.674831595	0.216990019	0.015141949	0.40098407	0.04353585	0.164685528	0.044676159	0.0407103	0.125230303	0.047011309	0.074050613	0.531704494	0.063492539	0.088783976	0.076354951	0.07700594	0.032457658	0.051744367	0.026665973	0.033601385	0.060418228	0.029397755	0.017257835	0.400491871	0.06146692	0.024291545	0.013963063	0.037795496
20/12/2013 16:47:51	468.2509969	12.28488144	46.40747157	0.154381641	1.455855356	3.201116988	1.588912458	1.43538066	0.846085823	2.740730977	3.120221965	0.022424418	0.124244308	0.031668925	0.047929414	0.028220149	0.049641795	0.029294667	0.86742223	0.137226588	0.09869475	0.709532887	0.204990433	0.015155785	0.384386252	0.041606638	0.187886745	0.051834031	0.04420957	0.114427198	0.044943166	0.065094298	0.557078231	0.055348084	0.071235321	0.077037274	0.073814368	0.042912339	0.055667239	0.016106067	0.037038851	0.065432845	0.018814657	0.022755815	0.470299187	0.057904114	0.01417918	0.019060789	0.026256833
20/12/2013 16:48:21	469.8503316	13.01947395	47.07192777	0.149996787	1.503370097	3.216217318	1.566762931	1.549385183	0.845617917	2.743945093	3.137028261	0.040352713	0.113920006	0.028551496	0.072774057	0.024062928	0.04668507	0.031376613	0.854816546	0.140925568	0.114512971	0.678919091	0.172585314	0.009913304	0.381979687	0.0424149	0.173275111	0.038765324	0.030909417	0.119767935	0.057797485	0.069524585	0.525885422	0.052923068	0.083761566	0.071541562	0.084043217	0.030482687	0.057460434	0.018462988	0.03718429	0.073654278	0.023604997	0.028649952	0.43444911	0.057883124	0.015968009	0.016987746	0.03315096
20/12/2013 16:48:51	472.2366638	12.83315269	44.83622983	0.169326826	1.497675899	3.254514225	1.565855053	1.461182673	0.880665004	2.785680717	3.170934841	0.037167353	0.115342783	0.035775549	0.063538943	0.022333073	0.090819947	0.028070466	0.899706282	0.172305048	0.106303087	0.678571458	0.172379038	0.014678154	0.399911953	0.041911987	0.183533834	0.041955275	0.035604093	0.118747273	0.04752953	0.077259468	0.556121644	0.055141563	0.072170073	0.214836166	0.079293304	0.02400878	0.057544265	0.025189362	0.039017737	0.071918555	0.029534012	0.026148337	0.50705841	0.057259105	0.021439256	0.021264148	0.038559544
20/12/2013 16:49:21	474.4626668	13.16287672	45.72441339	0.120423257	1.489456463	3.178264186	1.60080504	1.505876023	0.882492902	2.81134313	3.217177869	0.030133187	0.135116019	0.033761908	0.061603156	0.019861587	0.161901404	0.023366536	1.00555532	0.18510616	0.112332513	0.734815901	0.187463857	0.022429844	0.435957327	0.038723673	0.185116185	0.036310877	0.033151027	0.132124345	0.060507983	0.075626801	0.664373212	0.052492913	0.101583702	0.616629043	0.087417228	0.024836808	0.071280545	0.019345705	0.035517817	0.072853807	0.032953107	0.033876849	0.471227495	0.079382873	0.019660404	0.012698833	0.029078757
20/12/2013 16:49:51	476.9006653	12.87950339	46.43129471	0.155581559	1.499468252	3.252840351	1.64832854	1.474114321	0.882325445	2.85880698	3.130975072	0.039048528	0.092149185	0.03354406	0.068003826	0.031174567	0.220832808	0.032875985	1.119886229	0.144501118	0.094267019	0.696480039	0.201109092	0.015012672	0.526988047	0.040578956	0.19248951	0.057371182	0.038465824	0.137960924	0.037124907	0.088560813	0.750660026	0.041091915	0.091745115	1.134036408	0.083822221	0.02932271	0.060108727	0.014659171	0.04529481	0.067271265	0.031583938	0.026272195	0.547984805	0.066274228	0.014463892	0.033953716	0.044732635
20/12/2013 16:50:21	478.9776713	13.09918942	44.78342854	0.139736128	1.418532302	3.146048903	1.504333691	1.54518195	0.880219365	2.901789829	3.183115176	0.031636473	0.159044864	0.038333147	0.070959041	0.021610407	0.375664377	0.030706493	1.210173648	0.163664944	0.112748331	0.651559597	0.179679105	0.023929761	0.512905235	0.043497843	0.20083465	0.049660672	0.040121614	0.118528768	0.042869425	0.081329931	0.834243032	0.020881319	0.12039381	1.651236849	0.080513413	0.035163808	0.065189944	0.022565454	0.027967751	0.07118411	0.034187362	0.024936645	0.564688092	0.083121952	0.018077261	0.016033856	0.052493218
20/12/2013 16:50:51	480.7250061	12.72676117	47.46841086	0.141658	1.493647505	3.238524469	1.495005793	1.5786041	0.885111798	2.8910155	3.187078131	0.022744511	0.12865859	0.049681194	0.061481632	0.018615308	0.496564074	0.024382352	1.495562439	0.149649695	0.116142092	0.679032624	0.179500354	0.018757056	0.615389917	0.037870473	0.250085565	0.051930425	0.039953524	0.135397372	0.042819103	0.072463117	1.00983127	0.010729437	0.109602275	2.384564008	0.07960159	0.032257043	0.069455654	0.029046564	0.029832226	0.076313554	0.032445985	0.026744912	0.602137219	0.078505565	0.012846949	0.01902188	0.057824292
20/12/2013 16:51:21	481.9783325	13.1044095	45.61177166	0.164415124	1.482560326	3.183940245	1.545809751	1.504785515	0.928114561	2.876233794	3.191164496	0.032069829	0.167020479	0.028744563	0.070202037	0.027925496	0.652711307	0.033393612	1.712912621	0.189667655	0.089478942	0.671051713	0.18455904	0.023281178	0.671040679	0.053121536	0.227777443	0.048489951	0.041666072	0.130586005	0.041216999	0.08435482	1.151490456	0.005021981	0.160214161	3.179058446	0.08484498	0.03445726	0.074270772	0.021618955	0.031839263	0.079869424	0.025073531	0.036118349	0.68486601	0.081908404	0.011387901	0.014084276	0.074776842
20/12/2013 16:51:51	482.8550008	12.85552727	46.64562498	0.144425332	1.44900535	3.186842181	1.547601615	1.572628088	0.90260431	2.830301783	3.138642214	0.032356549	0.141456212	0.030484476	0.061038102	0.024067357	0.762825799	0.044802408	1.816925038	0.152939339	0.107459022	0.66141129	0.207098434	0.021975275	0.697621683	0.037112912	0.250511946	0.060883819	0.055363578	0.136115002	0.04738665	0.086676329	1.304303035	0.009915807	0.164466763	3.84251515	0.071015614	0.037201597	0.076681967	0.023715266	0.039871985	0.063630568	0.026469262	0.028335271	0.766868037	0.090902157	0.017541858	0.025389288	0.074739196
20/12/2013 16:52:21	482.6033325	13.11058495	48.24208738	0.166955585	1.423937041	3.268260707	1.537430322	1.54944277	0.923620963	2.920455486	3.180621695	0.027785858	0.175069459	0.034256516	0.050040727	0.025954612	0.96740164	0.033683475	1.999016971	0.17616788	0.112559997	0.69261993	0.178146836	0.023309703	0.781003611	0.066089412	0.264992883	0.051904423	0.049252847	0.113647926	0.05616293	0.076991117	1.46061227	0.004231037	0.186166084	4.518940272	0.077480089	0.033486851	0.072802926	0.021466485	0.032163477	0.080685714	0.031767965	0.029537493	0.777194723	0.098946432	0.021634575	0.035253401	0.069828731
20/12/2013 16:52:51	482.362325	12.34986361	45.67281384	0.125021698	1.507530044	3.219405652	1.493178943	1.535685908	0.945050754	2.979486427	3.174815515	0.031377268	0.136397678	0.048223545	0.061604446	0.032489399	0.951181188	0.032773298	1.943054922	0.178639262	0.104439587	0.69712399	0.181579042	0.020667506	0.809413088	0.053968457	0.266487171	0.035906108	0.035016539	0.119943105	0.047493868	0.071277644	1.451041437	0.008309006	0.1799853	4.866382888	0.08079335	0.0414419	0.068673473	0.019860645	0.032920605	0.076415337	0.025922055	0.031020491	0.861793178	0.084228546	0.017387224	0.022153068	0.087413016
20/12/2013 16:53:21	482.2183329	12.94009132	46.24819321	0.138512587	1.458342098	3.269723986	1.605788671	1.623887658	0.936677692	2.89065922	3.134772867	0.031434901	0.127717172	0.036242613	0.071057589	0.021076771	0.911712166	0.027130741	2.060686468	0.182101189	0.113544143	0.69198273	0.183333497	0.01974513	0.843818923	0.056430319	0.261520488	0.039505174	0.03025125	0.126716101	0.044482034	0.06052693	1.510046479	0.007760263	0.179978627	4.69094427	0.078252766	0.042976268	0.088865647	0.03182215	0.032404834	0.062110643	0.032559653	0.028941074	0.807714841	0.09035858	0.029970509	0.030004789	0.096518821
20/12/2013 16:53:51	481.7130025	13.03421992	47.53544182	0.148467987	1.528426061	3.300541322	1.55138268	1.543607215	0.953066032	2.949354756	3.232876831	0.033607049	0.124996133	0.030941653	0.079174766	0.029481633	0.927875821	0.016805138	1.917813071	0.183878826	0.10709296	0.688756161	0.193210157	0.019957037	0.800429793	0.040548938	0.255423283	0.042075942	0.038013665	0.129515308	0.043597556	0.074321498	1.481315372	0.008654054	0.152738448	4.741281186	0.094178561	0.041549226	0.073829513	0.016716479	0.028182161	0.074883171	0.021590581	0.025599107	0.830137003	0.097625263	0.017361173	0.027677927	0.07568755
20/12/2013 16:54:21	481.5956624	13.19214723	47.19529599	0.154581518	1.503864239	3.254568646	1.599486326	1.492600304	0.909474235	2.968865667	3.18573169	0.046898415	0.153380083	0.051221146	0.061464085	0.02633122	0.894290903	0.029354101	1.784268711	0.16706076	0.105567629	0.66356723	0.200308719	0.032182087	0.757822724	0.064926362	0.267486995	0.034935103	0.030863081	0.130455399	0.051594082	0.094416257	1.485087389	0.013820509	0.182655641	4.438848915	0.08905953	0.033809179	0.063934386	0.024795089	0.028568887	0.074297182	0.025278019	0.039093062	0.799664214	0.101540474	0.023123423	0.032114316	0.08075251
20/12/2013 16:54:51	481.4846598	13.12980478	46.01206036	0.158664557	1.41975996	3.172083387	1.530533642	1.522553204	0.936882141	2.919172289	3.163184159	0.038651655	0.158006783	0.034334576	0.054456666	0.026863858	0.825853174	0.026681834	1.89508554	0.157146972	0.10419792	0.685010555	0.220944814	0.021213956	0.685355394	0.045233922	0.234426405	0.050441146	0.042336101	0.101014429	0.042587182	0.079052217	1.333913621	0.00623251	0.161609375	4.089669388	0.091936117	0.039677309	0.086718278	0.023688498	0.036471901	0.070136982	0.026050386	0.024182571	0.810258616	0.086941861	0.022746786	0.02452645	0.080037453
20/12/2013 16:55:21	481.726003	13.11062399	46.45679518	0.154450925	1.490899275	3.249850322	1.561586125	1.465476515	0.977311127	2.809568084	3.153199314	0.043839687	0.116265816	0.037146513	0.067610415	0.03203969	0.760242466	0.030415772	1.773880897	0.177957766	0.102836322	0.669197847	0.215867901	0.022029577	0.708457982	0.045721362	0.24129927	0.048681397	0.054935651	0.119171072	0.053051696	0.091202825	1.287350303	0.008882017	0.160405327	3.654013724	0.08780081	0.048358866	0.072578092	0.018659945	0.039444058	0.070208859	0.038371802	0.020583944	0.761567132	0.087721769	0.022637866	0.022150337	0.05885543
20/12/2013 16:55:51	481.1093343	13.07535513	45.60872438	0.140092567	1.488684352	3.29711873	1.592034295	1.484406747	0.948393492	2.830107015	3.208857997	0.033123288	0.102248071	0.042420284	0.060764576	0.025309005	0.639725254	0.034122014	1.614324621	0.140900286	0.120288509	0.684104962	0.194173091	0.019217431	0.645980358	0.047638826	0.23998117	0.047092402	0.036778158	0.118847793	0.036849479	0.080535294	1.207485266	0.005112802	0.144430558	3.098686572	0.076721695	0.033192362	0.054094854	0.012846131	0.039357567	0.083206682	0.028662704	0.017196009	0.713551758	0.080477593	0.015280115	0.017163097	0.064293291
20/12/2013 16:56:21	480.0713298	12.9556554	47.72310884	0.145194177	1.510868225	3.204032353	1.606693387	1.510142926	0.935703438	2.905019902	3.188427055	0.034030685	0.170749363	0.04157764	0.061171645	0.021546549	0.554076613	0.029200497	1.516567297	0.169955685	0.116368683	0.685396535	0.186773418	0.018651615	0.679096302	0.052084466	0.240294488	0.047149192	0.032537681	0.122599556	0.050694312	0.085479299	1.109957347	0.006335337	0.124511915	2.692265816	0.087471089	0.039909131	0.062178031	0.030254893	0.035766755	0.078614662	0.031091484	0.034676409	0.739316603	0.082950892	0.019260893	0.027372075	0.049917524
20/12/2013 16:56:51	479.9753418	12.69904562	45.96695027	0.141044991	1.500713837	3.15692937	1.57549387	1.50726532	0.87358663	2.840545923	3.163475506	0.038565796	0.128882942	0.037907479	0.074534623	0.026561872	0.498918394	0.022785611	1.346212797	0.177951836	0.103922512	0.641388328	0.16596371	0.022903991	0.593863571	0.04216915	0.251016658	0.044360425	0.034376015	0.117980069	0.046756494	0.077171936	0.868670981	0.002232631	0.125964672	2.330547708	0.085153611	0.039647268	0.074871265	0.026652609	0.025285285	0.067914945	0.029182071	0.026363355	0.661267227	0.063848746	0.01894397	0.019364125	0.058258469
20/12/2013 16:57:21	479.8083293	12.68038688	46.67204434	0.177117798	1.491475887	3.208964577	1.559057893	1.524862806	0.91860062	2.872432277	3.141576407	0.037811591	0.130563781	0.03482308	0.064567719	0.035884217	0.43102794	0.040045961	1.369248588	0.171299659	0.096694134	0.683385781	0.205762548	0.016417916	0.539084452	0.039038596	0.217204597	0.047337131	0.047829153	0.12314256	0.047435623	0.072407408	1.032007515	0.010645753	0.139748318	2.060762925	0.083529295	0.045729492	0.065487348	0.016293752	0.036025485	0.078785954	0.027291152	0.03234091	0.621418385	0.078671621	0.015101849	0.017098213	0.051907738
20/12/2013 16:57:51	480.1386719	12.50963149	47.13971931	0.162591091	1.457601782	3.149488574	1.520123002	1.477551529	0.89557821	2.790565786	3.155109817	0.031124429	0.130548078	0.036711817	0.06276955	0.031716171	0.42760515	0.03137269	1.328592122	0.152282567	0.093743916	0.620539255	0.207707127	0.020728656	0.513841107	0.041577721	0.220222143	0.047951745	0.041476045	0.135733634	0.038956487	0.07934321	0.923361155	0.005129893	0.10036787	1.8773783	0.076377489	0.037992922	0.077946033	0.027185473	0.027914418	0.067103493	0.020774423	0.020930873	0.561391931	0.073136161	0.017502714	0.018660893	0.045545646
20/12/2013 16:58:21	481.463328	12.62966361	47.06719191	0.168693081	1.495584363	3.282248227	1.583647116	1.406368933	0.879925104	2.88904869	3.133048907	0.026307151	0.136259842	0.040543476	0.072115962	0.022082852	0.418419435	0.024690067	1.368353373	0.162999952	0.096933868	0.694617259	0.178046614	0.008227312	0.538128201	0.035409977	0.219460245	0.044550037	0.047516187	0.120922354	0.047013043	0.089064395	0.86301914	0.011728872	0.097391978	1.694611984	0.081815058	0.041600283	0.063330584	0.028232367	0.030008217	0.076773239	0.026765001	0.022810018	0.615904281	0.072210405	0.015270248	0.01845263	0.046657972
20/12/2013 16:58:51	481.7449951	13.1466419	46.48333644	0.164511238	1.468334179	3.22044706	1.593450768	1.443380013	0.876041858	2.817804438	3.195644169	0.031520741	0.138984582	0.026632058	0.060658852	0.02254907	0.32902556	0.025528366	1.25450049	0.131490061	0.109987266	0.656707134	0.210175009	0.018994788	0.535777186	0.044444697	0.211955159	0.051138164	0.043856391	0.12112038	0.046277993	0.095798085	0.823112572	0.013154055	0.110252039	1.544287616	0.074818883	0.040593538	0.054842875	0.028986516	0.044023276	0.058754925	0.018831369	0.025637151	0.621477267	0.070552107	0.024134937	0.025646566	0.048565292
20/12/2013 16:59:21	482.6286723	12.59217979	46.51567548	0.15050817	1.468606603	3.203757968	1.599066091	1.464332067	0.903235537	2.837523266	3.140098275	0.03274423	0.139038299	0.048203016	0.072793648	0.026024384	0.315993877	0.028969758	1.147635208	0.147956719	0.095202967	0.682752045	0.226592948	0.021135039	0.464207334	0.043327935	0.197755613	0.054280234	0.036267745	0.133509303	0.043733374	0.090590432	0.783676194	0.050051795	0.104450306	1.295950259	0.07692995	0.040670311	0.078760852	0.030210095	0.040467188	0.068011378	0.023338042	0.018475456	0.611627794	0.079180675	0.016445359	0.021406628	0.044180268
20/12/2013 16:59:51	483.4303284	12.97542787	46.52062443	0.160547192	1.517991563	3.109345895	1.55822857	1.510359605	0.819086089	2.870352116	3.121849806	0.028095619	0.152046069	0.046453176	0.065508026	0.030785505	0.276167035	0.041203185	1.120786755	0.148476573	0.094768912	0.645445329	0.205147382	0.025458373	0.517952024	0.041823692	0.197541592	0.04202706	0.028180199	0.139752363	0.049609258	0.097110503	0.738588528	0.071641926	0.091178986	1.166743178	0.082380899	0.039261917	0.06733674	0.020951206	0.039279386	0.077515656	0.016533627	0.018927099	0.541246685	0.070676015	0.019052586	0.024919844	0.041724298
20/12/2013 17:00:21	482.5693258	12.56762753	45.72991341	0.156843835	1.417661535	3.082329189	1.533128283	1.374449734	0.886568534	2.808469488	3.096122004	0.037963784	0.108990675	0.042670129	0.078046952	0.019318517	0.243107254	0.029686107	1.059611825	0.166146235	0.105187698	0.674105023	0.15997781	0.019078674	0.433154438	0.037238563	0.195527963	0.038760828	0.037090617	0.129723739	0.036711564	0.081951758	0.723872822	0.073352584	0.108008677	1.010999738	0.077844217	0.028140699	0.067378822	0.02120747	0.03316415	0.076215897	0.031070526	0.022972481	0.496144128	0.073719814	0.021495973	0.018744231	0.046911662
20/12/2013 17:00:51	482.0753377	12.53259962	45.4696753	0.157032302	1.409718217	3.236175565	1.548299998	1.423527233	0.879830484	2.828787365	3.098161912	0.031067261	0.178559998	0.03028467	0.057546786	0.024947896	0.227346775	0.025636742	1.03147375	0.148609806	0.117995959	0.673444272	0.207390689	0.014304102	0.50104702	0.035004095	0.217381049	0.050799	0.03505844	0.139251278	0.041469323	0.089967505	0.701385657	0.071801018	0.104757379	0.926537019	0.070933433	0.035561135	0.066124374	0.02216383	0.035579796	0.077028875	0.021108363	0.018789848	0.477228564	0.060919795	0.010985197	0.01335027	0.036414886
20/12/2013 17:01:21	483.032664	13.01028225	46.35549248	0.187258908	1.422693971	3.252547955	1.467456987	1.529697984	0.867618235	2.860770078	3.175143507	0.039277553	0.169066519	0.029446076	0.073965603	0.029130113	0.206184684	0.042692627	1.03442137	0.14781038	0.085788458	0.676003747	0.179283211	0.016533544	0.513330966	0.055040442	0.196860148	0.062497667	0.055757866	0.108626509	0.054412781	0.080312222	0.675227143	0.044121711	0.115771378	0.846893054	0.061936977	0.037885041	0.074014428	0.024028938	0.02740599	0.066219269	0.026969576	0.028805298	0.563078882	0.079812028	0.010211658	0.013938816	0.038878102
20/12/2013 17:01:51	483.6490072	12.54975031	46.92672156	0.14328768	1.420600424	3.277078636	1.534875776	1.452451955	0.860833291	2.848921745	3.135817097	0.02494332	0.16620343	0.0310116	0.058860207	0.025878625	0.186632944	0.036003604	1.019863177	0.156715447	0.108376497	0.604655601	0.224117113	0.016901832	0.423262152	0.040537917	0.19700132	0.065994508	0.028809957	0.10947772	0.054546867	0.071427479	0.692764186	0.050797537	0.096912623	0.761854488	0.085080863	0.032607882	0.070431229	0.022313696	0.027765553	0.064478831	0.030339319	0.028923545	0.519601302	0.074967655	0.012264864	0.016565876	0.03967135
20/12/2013 17:02:21	483.2960002	12.55857671	46.94651418	0.150493351	1.489260602	3.0927565	1.623747119	1.478943441	0.86756872	2.816135596	3.150980412	0.041275756	0.151310039	0.040920628	0.065177398	0.024829484	0.172602874	0.029879987	0.958962485	0.187514673	0.099795325	0.655254354	0.194877945	0.019086078	0.462308983	0.03069257	0.19870557	0.067433414	0.03662496	0.120629925	0.047863868	0.074820413	0.708295668	0.05657518	0.105064581	0.710598999	0.070765478	0.041165673	0.078558451	0.019576012	0.034848008	0.059051115	0.016518963	0.03178454	0.495203392	0.070341597	0.013614826	0.020058427	0.034047709
20/12/2013 17:02:51	483.3670044	12.13597922	46.49173773	0.124679394	1.506272095	3.202498145	1.591676338	1.469208002	0.855624472	2.82936031	3.043949765	0.036323138	0.121411469	0.034248057	0.06020561	0.032127453	0.17057508	0.047002765	0.991077714	0.160584688	0.086920346	0.649945687	0.195925175	0.012901832	0.428138951	0.037632591	0.19142793	0.044895641	0.054721451	0.12378805	0.059206264	0.07403783	0.645772671	0.077407324	0.092286811	0.647269744	0.075463161	0.027717403	0.06521866	0.017769883	0.035846328	0.079137723	0.019782892	0.025260896	0.498176417	0.06333816	0.018464721	0.012668096	0.037457911
20/12/2013 17:03:21	482.9763285	12.82904146	47.11423066	0.133109853	1.480028713	3.158027058	1.609566155	1.426141797	0.838759007	2.802217761	3.21531557	0.03423255	0.177606617	0.031916411	0.058101467	0.018846406	0.152314986	0.020870526	0.960667299	0.179210904	0.107172618	0.651438843	0.224549596	0.012255884	0.406316364	0.050363852	0.185773937	0.049624987	0.033818415	0.134394393	0.038400904	0.091012045	0.624315707	0.059077256	0.077798394	0.603355296	0.072738243	0.031330728	0.07445053	0.030396387	0.029560962	0.080850567	0.022124408	0.029209397	0.524884556	0.068088338	0.02576093	0.017489764	0.037122715
20/12/2013 17:03:51	482.0356649	12.48349522	46.00587138	0.158259218	1.446498867	3.217423422	1.510128991	1.432354814	0.858989671	2.763036573	3.180440926	0.029138879	0.163490903	0.041222605	0.060784678	0.022047859	0.146701798	0.024899189	0.953903493	0.176444323	0.096042148	0.653356042	0.175925919	0.01832388	0.445360071	0.032151953	0.203598731	0.04463257	0.029684375	0.110955186	0.036838166	0.067306949	0.704777769	0.069614327	0.081406969	0.572027424	0.068392671	0.036141632	0.061246555	0.022124957	0.039198087	0.067206538	0.018610015	0.026660514	0.514966851	0.064739988	0.013362634	0.015154747	0.040680015
20/12/2013 17:04:21	481.252004	12.43627606	46.41665283	0.16793869	1.468133354	3.198082067	1.598415819	1.485809579	0.886348143	2.8007135	3.191762866	0.019930868	0.149617336	0.026054247	0.069207633	0.022317413	0.125592609	0.027707603	0.959857824	0.141494912	0.111830518	0.674689639	0.188010273	0.013198296	0.415727245	0.034105415	0.195941723	0.048380592	0.038215249	0.123112877	0.047555186	0.067861561	0.652526541	0.043855454	0.087173446	0.523459866	0.069266138	0.039150836	0.055486667	0.022497073	0.02923591	0.072240173	0.021617606	0.02661109	0.464333421	0.06614198	0.016359877	0.023389862	0.043410375
20/12/2013 17:04:51	479.9896647	12.9082117	47.49237602	0.131543655	1.411368721	3.180938656	1.626719504	1.412379543	0.918707208	2.794450756	3.088925969	0.027879298	0.149685268	0.03123024	0.066802297	0.022545192	0.119002783	0.029859452	0.869854319	0.146634883	0.093452158	0.673660822	0.187280714	0.017182805	0.445607838	0.031845836	0.194385026	0.054928931	0.046703513	0.128129922	0.044266284	0.080123859	0.65966121	0.055082641	0.080274391	0.48077903	0.089476509	0.034331249	0.069274143	0.02864922	0.036802611	0.075224294	0.025508072	0.023731314	0.491400563	0.076268275	0.015937655	0.021945411	0.039714359
20/12/2013 17:05:21	478.6306763	12.95088984	47.05187752	0.12944174	1.497738571	3.254747168	1.585256993	1.522800148	0.863447295	2.737114121	3.203101794	0.035360697	0.142363966	0.025178734	0.064368704	0.025138388	0.141745763	0.031421737	0.933460478	0.154042707	0.106635808	0.650691597	0.214058918	0.021136092	0.468145107	0.048176641	0.179882231	0.035657757	0.034886541	0.121645138	0.04346825	0.074431571	0.622480086	0.053765317	0.099166009	0.449252029	0.072200606	0.039406748	0.058993291	0.021560396	0.035227603	0.073680901	0.020285943	0.019922355	0.538669295	0.071188098	0.01483523	0.019107232	0.026716667
20/12/2013 17:05:51	477.6059977	12.55573306	47.59334951	0.160035535	1.494971248	3.151452043	1.523216989	1.495795984	0.846719498	2.675762901	3.164782432	0.032730637	0.128532453	0.038625596	0.070132351	0.018187961	0.119262244	0.036215162	0.96634433	0.145500932	0.094380809	0.64916078	0.214360284	0.014706589	0.417984035	0.030014939	0.179890351	0.053706989	0.039095269	0.124389629	0.044591288	0.066477012	0.578126484	0.071085419	0.074538663	0.425630959	0.076903094	0.035364262	0.061965907	0.021734114	0.030585136	0.062309668	0.026093413	0.019690051	0.516700292	0.062285148	0.01788737	0.024487069	0.030576986
20/12/2013 17:06:21	477.5223389	12.68067575	46.50512636	0.171280197	1.465452989	3.174202313	1.515484728	1.460771261	0.859948319	2.793490365	3.126863007	0.040279098	0.171769304	0.042755591	0.065002541	0.029285471	0.129115997	0.032049624	0.858902234	0.146540564	0.09081418	0.665280742	0.221078448	0.011088963	0.415414387	0.050517522	0.191615507	0.046900818	0.033993984	0.133014653	0.0371272	0.075827527	0.654930831	0.078174384	0.110196217	0.449688852	0.081646504	0.029595332	0.058020263	0.018866517	0.034627378	0.06207149	0.03334499	0.034163394	0.493130263	0.064100358	0.017212948	0.017175644	0.036360581
20/12/2013 17:06:51	478.1416728	12.87814	46.95874367	0.171217826	1.464463145	3.17788815	1.582973327	1.636222283	0.837935141	2.749296136	3.144495407	0.044325276	0.157787985	0.038396133	0.069195037	0.022230347	0.139582716	0.031731775	0.906708068	0.143173482	0.105468021	0.72518463	0.202500745	0.00951841	0.431327806	0.035557953	0.193031323	0.04648793	0.029412725	0.141269464	0.028624131	0.066752263	0.662674231	0.063529912	0.082951002	0.433661707	0.068965181	0.031008172	0.061547545	0.017712843	0.037725589	0.074515011	0.029392815	0.028086317	0.483968695	0.072144532	0.026707693	0.014720037	0.044034333
20/12/2013 17:07:21	478.674998	13.02668003	45.86308881	0.15580338	1.47333426	3.120488715	1.585404254	1.541323749	0.944613768	2.836825773	3.143357218	0.042435902	0.152884412	0.045522107	0.069427038	0.021737789	0.114864355	0.03019169	0.845432274	0.167453092	0.103808461	0.676778817	0.169887765	0.019195873	0.428297872	0.043753283	0.155107664	0.051155146	0.034615863	0.114115515	0.043490571	0.090005642	0.655565575	0.052306549	0.058175222	0.419284422	0.080591228	0.030374602	0.06642558	0.019808316	0.029509099	0.057614374	0.03067447	0.023640965	0.459077568	0.065384939	0.020736225	0.01345528	0.032231461
20/12/2013 17:07:51	479.7960002	13.20191165	45.72507636	0.147103417	1.419667432	3.227288111	1.599648062	1.498218966	0.885514347	2.661723949	3.15800091	0.029010624	0.121803074	0.023051715	0.076903405	0.021391598	0.106452757	0.045041774	0.856527452	0.169846597	0.090452455	0.669923453	0.188085407	0.014042004	0.393344384	0.038593938	0.182349368	0.052780336	0.027921266	0.117668227	0.051932834	0.080874194	0.616855352	0.060241096	0.099458044	0.38454319	0.07377015	0.033422872	0.069960039	0.03631753	0.037648766	0.073665997	0.022837363	0.028347234	0.431501753	0.074747996	0.018256834	0.015568054	0.034467295
20/12/2013 17:08:21	479.8046672	12.32528445	46.15695586	0.167602859	1.451577828	3.192773417	1.589991281	1.50379446	0.866042502	2.804958526	3.131207004	0.038496907	0.108635551	0.022398854	0.062019458	0.023133486	0.121315953	0.029909332	0.894014752	0.178328327	0.094822823	0.658550431	0.146354009	0.014174652	0.427849886	0.039586659	0.15946296	0.041904992	0.026629582	0.115616979	0.047282168	0.073752796	0.645302419	0.051285911	0.096088727	0.416900449	0.068092004	0.025654867	0.059527253	0.02473265	0.033655537	0.070917869	0.028223829	0.023953332	0.478481785	0.059352099	0.014066997	0.016306099	0.036664448
20/12/2013 17:08:51	480.5896606	12.96495585	46.54993597	0.170918849	1.429133066	3.063639898	1.541539007	1.497280881	0.832691466	2.710313154	3.226246719	0.026050933	0.140300937	0.036658958	0.06320384	0.025078844	0.119936914	0.03321062	0.881423641	0.145189185	0.094840575	0.673913642	0.186331082	0.017041365	0.368453078	0.042147387	0.180641048	0.047555166	0.042325376	0.121862592	0.037029639	0.054538871	0.629442174	0.057008952	0.09471237	0.38543922	0.089169561	0.025410685	0.064297248	0.017377602	0.025016568	0.076999817	0.026456843	0.021222094	0.469524769	0.079397893	0.020594497	0.012308844	0.041819843
20/12/2013 17:09:21	481.160675	12.48422565	45.49446918	0.146316517	1.400859746	3.179789473	1.577450675	1.483432744	0.864794497	2.733149824	3.134091345	0.048232003	0.149300097	0.040194636	0.05026836	0.022266745	0.11859346	0.036592341	0.920552168	0.159975797	0.098410051	0.666753401	0.218232245	0.015738315	0.408592584	0.043174667	0.172646676	0.052533586	0.037079055	0.134859819	0.044541521	0.077141117	0.576990335	0.063241258	0.080540258	0.367490406	0.080114856	0.030704501	0.065073111	0.016977765	0.038804537	0.073128049	0.021399924	0.02283091	0.481546766	0.066398651	0.021611945	0.02439394	0.039590299
20/12/2013 17:09:51	481.5913289	12.51544157	45.09052758	0.140918942	1.375164271	3.19458014	1.600526041	1.46113683	0.870567586	2.713127492	3.137691863	0.035718596	0.138593569	0.044536178	0.069060031	0.024445755	0.100676757	0.030467339	0.885309879	0.151830652	0.098845211	0.640031801	0.212667246	0.009801588	0.441055245	0.04349925	0.173853917	0.0372618	0.029411753	0.099727448	0.032433493	0.069035254	0.648085604	0.072461026	0.098080344	0.343018592	0.082757021	0.032966323	0.063253158	0.018670156	0.04003393	0.0690008	0.037413132	0.030453486	0.48632073	0.066952272	0.015207557	0.023007795	0.038488092
20/12/2013 17:10:21	482.021993	12.633076	47.86446031	0.13294697	1.42099305	3.141258927	1.542496224	1.442935614	0.851382136	2.699573393	3.191421136	0.036449146	0.114195379	0.039786977	0.061994871	0.016971879	0.115834052	0.027655979	0.930604906	0.175542051	0.096635778	0.700364549	0.199148609	0.022649526	0.418922572	0.02883417	0.171911385	0.044921545	0.03297445	0.127669984	0.030108672	0.074504014	0.572115902	0.074488508	0.07673681	0.362690465	0.085316306	0.029778243	0.053093191	0.022907235	0.040481282	0.063052538	0.019551167	0.026016777	0.475900378	0.065946591	0.014896763	0.010002696	0.039666173
20/12/2013 17:10:51	481.7840068	13.15182794	46.28054022	0.14835307	1.45715886	3.060970911	1.598903202	1.43565676	0.797346977	2.745264841	3.062239234	0.034194604	0.139195002	0.041885563	0.058102439	0.027088712	0.110233337	0.026264843	0.875594393	0.132220831	0.100614352	0.680758778	0.194400258	0.016137891	0.394783633	0.044368209	0.172485645	0.037715564	0.036954995	0.125955286	0.039113629	0.075407524	0.625968654	0.065582969	0.095434011	0.345633897	0.078937756	0.021106625	0.063324626	0.024172351	0.025756231	0.062033645	0.020388608	0.023582714	0.50633432	0.061955511	0.012328451	0.014593644	0.028155252
20/12/2013 17:11:21	481.7130025	12.56504357	47.15695556	0.165859227	1.456528791	3.261301091	1.572863769	1.526496287	0.876800621	2.711745747	3.108997646	0.03740046	0.180639013	0.040251829	0.045174292	0.023462735	0.110933823	0.027787624	0.9066373	0.150171343	0.102351801	0.671897881	0.198035062	0.008757382	0.420473562	0.038684564	0.17440979	0.046197178	0.041167111	0.12973711	0.03463599	0.090701127	0.582399859	0.057885978	0.07820232	0.343375596	0.064332378	0.029908223	0.054483247	0.028255591	0.029717725	0.069330986	0.024005012	0.021914336	0.494571684	0.054708086	0.012674151	0.020133651	0.030691286
20/12/2013 17:11:51	481.2146708	13.50159557	46.39546645	0.166350322	1.43655968	3.192927961	1.525665803	1.510828437	0.858824707	2.827093908	3.201405809	0.038631653	0.100375607	0.041994883	0.065805353	0.02765169	0.097632063	0.027411423	0.907807399	0.141112782	0.116950126	0.702321955	0.200543393	0.018430624	0.412445645	0.035392612	0.157841418	0.055385773	0.035910644	0.111794778	0.042249498	0.08025712	0.631226779	0.052425343	0.085210801	0.331422479	0.076187647	0.029377971	0.065497286	0.021057371	0.033471254	0.069070887	0.023470151	0.019522827	0.470692554	0.056160545	0.014000624	0.020471227	0.029565089
20/12/2013 17:12:21	481.206665	12.39241205	45.9978823	0.131908595	1.417196507	3.184059571	1.508698174	1.442340038	0.868855653	2.745120433	3.0600105	0.029223738	0.158734788	0.019775552	0.062243216	0.026402523	0.105685954	0.037621524	0.917190638	0.133434885	0.095816244	0.653475386	0.201375613	0.014275944	0.396778677	0.046613152	0.161305543	0.054270178	0.0363203	0.101220255	0.036434307	0.083454808	0.580702534	0.050568903	0.068358417	0.333883027	0.087109065	0.025989918	0.070837884	0.026558882	0.024279891	0.068092592	0.035381852	0.027823342	0.46815683	0.06240638	0.012974074	0.02276293	0.036963556
20/12/2013 17:12:51	481.2533366	12.66702804	46.47223547	0.152056384	1.412653684	3.283023535	1.636035665	1.525979188	0.835735308	2.727007112	3.226118269	0.0287772	0.145302826	0.037461922	0.058893015	0.027256369	0.086971307	0.021773018	0.884923417	0.151884011	0.103742349	0.682366107	0.20470617	0.012604382	0.419927443	0.038996054	0.160009491	0.037288861	0.025732747	0.112477075	0.034363069	0.063627663	0.590256437	0.050033069	0.08746465	0.342293994	0.074230668	0.027501638	0.063407153	0.024045395	0.036819466	0.07299954	0.016709153	0.023514503	0.451575943	0.049803521	0.016972041	0.023445924	0.036682105
20/12/2013 17:13:21	480.7746684	13.07091912	48.1542745	0.157635798	1.492809596	3.109792379	1.589493757	1.541801846	0.89597726	2.699737981	3.168385585	0.027429717	0.11870056	0.033681912	0.056626603	0.015787132	0.101172296	0.033755956	0.883969012	0.135610423	0.108196365	0.637352409	0.189308734	0.011492537	0.423170095	0.034665348	0.170756167	0.052647324	0.036110086	0.111955629	0.036667523	0.100714794	0.594423729	0.049999447	0.054783294	0.346028717	0.079082475	0.022940567	0.067048776	0.02967997	0.037033849	0.076548652	0.026001527	0.030794412	0.463362312	0.069780669	0.022052176	0.017173543	0.030949348
20/12/2013 17:13:51	479.7073263	13.37834195	47.10461882	0.129015323	1.43443314	3.184823391	1.61452582	1.471655172	0.870004568	2.718658623	3.090668977	0.046672583	0.141496276	0.042823492	0.055094115	0.014367548	0.102234885	0.030566684	0.865512041	0.141675581	0.099252834	0.670026205	0.208374009	0.019446105	0.437352641	0.034012029	0.154089411	0.048876378	0.033252	0.118560775	0.052389787	0.073296149	0.626954345	0.060254461	0.071500652	0.360090483	0.068751552	0.028606398	0.065220428	0.027175486	0.031482621	0.07019868	0.025562321	0.020884405	0.460426342	0.058816072	0.01458128	0.026559919	0.038440994
20/12/2013 17:14:21	479.4723307	13.15457483	46.18763095	0.157742003	1.356057463	3.155506559	1.54097589	1.475884768	0.884384752	2.644602545	3.112902069	0.038612414	0.153717671	0.04567495	0.068131841	0.027061551	0.092273569	0.027972197	0.856876856	0.156191471	0.096967622	0.636719138	0.187716326	0.029783485	0.393105602	0.036196512	0.185140573	0.059276989	0.032120396	0.115497748	0.044889633	0.076399018	0.606388387	0.05843591	0.081300025	0.320544131	0.093102334	0.021846252	0.065702989	0.018892096	0.026606493	0.078056135	0.027831832	0.026940253	0.503170256	0.050356797	0.019386191	0.021116341	0.032128373
20/12/2013 17:14:51	479.5726624	12.85580318	47.87856812	0.148632134	1.413642822	3.143079709	1.485169979	1.467187692	0.879685565	2.750197685	3.085400819	0.027083957	0.111394105	0.034426273	0.060903971	0.026435045	0.103546671	0.02837247	0.953751103	0.133446786	0.090338237	0.653362897	0.18139324	0.014662681	0.406670552	0.034658765	0.161482877	0.038763984	0.04057918	0.125805536	0.028668474	0.09331214	0.569189444	0.052126029	0.083257725	0.308509561	0.09805798	0.031366618	0.065270022	0.019808927	0.030399381	0.070634941	0.025206947	0.026516395	0.464202466	0.048114365	0.015126189	0.026468412	0.0297256
20/12/2013 17:15:21	478.7440084	12.80428289	47.11355348	0.129178635	1.398728369	3.100269235	1.562742538	1.480703181	0.863241458	2.733263981	3.066896987	0.040521013	0.109718072	0.036517796	0.054316673	0.020646615	0.10107194	0.025387902	0.911085695	0.162293598	0.104390496	0.67775791	0.206282881	0.021252703	0.421510505	0.048628328	0.173665943	0.052360111	0.036053365	0.121957886	0.03932407	0.072240274	0.618112587	0.051948093	0.079031402	0.288171963	0.07401884	0.024276975	0.059609313	0.03252072	0.032860984	0.067595169	0.022302149	0.022738272	0.506753492	0.072699942	0.025121982	0.018630113	0.032535501
20/12/2013 17:15:51	478.4370015	12.55868146	46.11080258	0.140588652	1.453439352	3.16677422	1.531411779	1.509736153	0.847005656	2.737218595	3.1087703	0.028513121	0.166021434	0.038202764	0.071669024	0.023536129	0.100065483	0.023846965	0.908813255	0.145729208	0.099454213	0.648565227	0.161231363	0.016104978	0.411319529	0.048171291	0.176074	0.043486501	0.040782994	0.116071808	0.040374916	0.073520746	0.558249763	0.04936672	0.074521099	0.306960013	0.071186792	0.023849908	0.056439324	0.023055795	0.041248733	0.080406435	0.029460563	0.026384961	0.467876506	0.048951187	0.011395761	0.011045503	0.031229178
20/12/2013 17:16:21	477.3376668	12.81178215	46.51334144	0.126821081	1.45442353	3.144817495	1.53678426	1.484873486	0.833436516	2.701606473	3.081332447	0.022917253	0.113875136	0.033515905	0.067048453	0.03020043	0.097131531	0.032800728	0.866719031	0.122484324	0.116969979	0.676105196	0.219207087	0.014724654	0.371362932	0.037594994	0.184552886	0.042315674	0.032355441	0.113673032	0.03915101	0.072255777	0.622193563	0.06080423	0.110075144	0.27999846	0.074354059	0.028382549	0.059423856	0.018616571	0.032183866	0.055320866	0.021027312	0.021197555	0.537148154	0.060886071	0.018846785	0.020816418	0.033567737
20/12/2013 17:16:51	477.1370036	13.60010757	45.39279264	0.15603452	1.341296353	3.240645541	1.663998346	1.546950264	0.882185256	2.704546881	3.20850197	0.028808793	0.142385656	0.028847776	0.0658381	0.028970368	0.102770885	0.024569672	0.825253235	0.124074121	0.101797884	0.64780178	0.162744021	0.022833759	0.393189427	0.029461911	0.18117525	0.054526486	0.035830484	0.113417638	0.039145366	0.080285936	0.600282391	0.057783396	0.06090427	0.292394306	0.062499961	0.02916569	0.066271166	0.01715839	0.039883293	0.062013873	0.018707508	0.022316525	0.467238307	0.058203622	0.021225559	0.022808411	0.036339957
20/12/2013 17:17:21	477.2220052	12.57950688	45.42547849	0.132061444	1.412520021	3.225365253	1.574641908	1.447982583	0.896769215	2.663298606	3.144580345	0.027473312	0.161531501	0.023887958	0.066958727	0.022005737	0.111072052	0.011280486	0.860203968	0.1471569	0.102761198	0.636269302	0.174319125	0.013404354	0.39761583	0.038105905	0.157539873	0.044066526	0.038983771	0.121882763	0.034853069	0.069059949	0.577690862	0.049436546	0.074948226	0.320659339	0.070894035	0.032408293	0.064356093	0.021368664	0.033893811	0.065954719	0.026512942	0.027391601	0.440601887	0.057516493	0.010498236	0.02167653	0.033805601
20/12/2013 17:17:51	477.0650024	13.21223543	46.65837417	0.137189397	1.484355254	3.11122424	1.563190911	1.465520178	0.859189982	2.712975623	3.21229697	0.026002387	0.11556999	0.027873865	0.059765126	0.0190444	0.094961356	0.032608049	0.834378612	0.151957438	0.103520192	0.647095409	0.207370708	0.015123658	0.410003633	0.043992482	0.165564069	0.041196075	0.03328898	0.125827401	0.036156505	0.081077782	0.542137484	0.066400273	0.071144343	0.27360867	0.073912691	0.033867818	0.052748818	0.018201828	0.033748661	0.068037371	0.028272387	0.022630189	0.477115521	0.059281811	0.012686232	0.010908392	0.043987143
20/12/2013 17:18:21	477.0939941	13.26373143	45.46023615	0.15499395	1.338067897	3.107305881	1.522363549	1.501753506	0.853470835	2.650127412	3.187000561	0.024470405	0.154144064	0.031499671	0.067001733	0.019682476	0.100228099	0.029833102	0.785130126	0.178090392	0.110382657	0.666127532	0.220839474	0.015453555	0.376254901	0.03439149	0.181616271	0.048191149	0.037238238	0.12444062	0.036766814	0.070293249	0.590586791	0.063081025	0.07250203	0.299228044	0.067318318	0.033197034	0.063241306	0.012406431	0.038119807	0.064843049	0.028996119	0.023668658	0.436609648	0.051246755	0.011878063	0.016669573	0.029730897
20/12/2013 17:18:51	477.2616577	13.18278774	47.76857532	0.14990302	1.441755267	3.142522629	1.529644409	1.423438287	0.767161965	2.72491943	3.184376076	0.035953598	0.152941699	0.032295568	0.063966885	0.028952835	0.107389422	0.035476505	0.849575558	0.141697686	0.124143309	0.664373014	0.19049702	0.009385819	0.447557744	0.045799109	0.155490082	0.048600106	0.032120137	0.101445208	0.050774073	0.082223001	0.549364584	0.065841975	0.076059498	0.295987144	0.073219893	0.037420982	0.059098554	0.025907915	0.032346869	0.066799777	0.028383469	0.02170381	0.484738245	0.041943538	0.013457689	0.01778674	0.04564741
20/12/2013 17:19:21	477.1333313	12.58453153	45.4147252	0.14647821	1.394271403	3.102109206	1.474486894	1.457223388	0.819869201	2.713018265	3.119464999	0.019432087	0.165583905	0.028893167	0.071582324	0.030706764	0.104990322	0.029367084	0.779157038	0.141232686	0.094468829	0.679368364	0.191762299	0.014241574	0.425388385	0.047977896	0.178057398	0.050784302	0.041955952	0.119265674	0.051115157	0.082694636	0.578457604	0.054800961	0.078268018	0.27639557	0.07197559	0.039031692	0.061545981	0.024913789	0.029447568	0.059168062	0.0266879	0.025271952	0.491364271	0.06054216	0.011736924	0.01493122	0.030415805
20/12/2013 17:19:51	477.9973246	13.63043658	45.77954613	0.130207849	1.444418951	3.1020563	1.511097131	1.462822987	0.791914947	2.667477579	3.176202125	0.021883775	0.140567154	0.026231718	0.071867295	0.018748748	0.097005277	0.038889304	0.87193144	0.152188026	0.085790925	0.677135509	0.222913927	0.015100772	0.402217139	0.031601755	0.172626145	0.042337917	0.046551468	0.113782457	0.033616222	0.077414624	0.596490459	0.049644912	0.089096688	0.29378244	0.07907397	0.041632959	0.063148081	0.014552308	0.03632142	0.074323059	0.034022682	0.038559251	0.48075781	0.053256352	0.020247309	0.014132399	0.038082573
20/12/2013 17:20:21	478.3299967	12.85789889	47.28857416	0.138094117	1.418466738	3.150285061	1.556477519	1.537842158	0.892770332	2.668618589	3.262287251	0.035472026	0.130667217	0.02869002	0.063592321	0.02477399	0.105680873	0.028346195	0.833424899	0.157890796	0.102863974	0.631100567	0.20612649	0.012853047	0.449615265	0.030357404	0.196409554	0.048214618	0.038237654	0.139143705	0.047821018	0.072437741	0.59621766	0.054127028	0.084136838	0.270260869	0.070570883	0.032083216	0.06986931	0.017142773	0.031884408	0.057581811	0.028376554	0.01730943	0.461936613	0.066545255	0.02110392	0.016622849	0.035477926
20/12/2013 17:20:51	478.7430013	13.15176884	46.53718137	0.156830882	1.388537253	3.108365213	1.541227019	1.465226448	0.886081913	2.704365648	3.094472976	0.02671232	0.145746055	0.030617151	0.056710748	0.027694298	0.09820338	0.02667754	0.847902125	0.147466389	0.108022088	0.70728103	0.183200698	0.014245815	0.392607304	0.026767161	0.172462214	0.046691932	0.040817077	0.127159203	0.042349457	0.056275855	0.575085422	0.061673922	0.074610367	0.264740935	0.074355032	0.040187133	0.065225836	0.028451485	0.030231756	0.082775225	0.036855648	0.018948449	0.45141605	0.066128681	0.015991206	0.018731659	0.028296504
20/12/2013 17:21:21	478.8766581	12.46303559	46.51719689	0.149320527	1.475899393	3.061550434	1.585401099	1.476613109	0.869355485	2.693478588	3.059005009	0.029567279	0.170909153	0.02928811	0.067104732	0.021186447	0.088536706	0.024662511	0.835173669	0.138051735	0.109041784	0.587885111	0.204126029	0.01896551	0.40858516	0.040310058	0.171946617	0.05210373	0.034716706	0.112278386	0.033516085	0.075726808	0.601012274	0.055140005	0.095188602	0.280141475	0.067488337	0.028633883	0.065021995	0.026953063	0.033898559	0.057440711	0.021736966	0.024500039	0.453349961	0.053174272	0.018979897	0.01855471	0.01957492
[truncated: 75,202 more rows]
[truncated: 9 more columns]
