# Supplementary material for: Proof of concept study: Testing human volatile organic compounds as tools for age classification of films
Source: PLoS One. 2018 Oct 11;13(10):e0203044. doi: 10.1371/journal.pone.0203044 (PMC6181293; doi:10.1371/journal.pone.0203044)
Supplement: S10 Table — All dates in the ticket sale data and in the compounds tables are in local time (UTC+1). The units in the compound S9 and S10 Tables are in ppb besides for CO2 which is in ppm. (TXT) [file pone.0203044.s010.txt]

dateandtime	co2	m31.0178	m33.0335	m42.0423	m43.0542	m45.0335	m47.0152	m47.0491	m57.0699	m59.0491	m61.0284	m63.0084	m63.0263	m63.0463	m65.0215	m65.0604	m67.0542	m69.0335	m69.0699	m71.0491	m71.0855	m73.0648	m75.0440	m77.0536	m79.0542	m83.0455	m83.0855	m85.0648	m85.1012	m87.0441	m87.0804	m89.0597	m93.0699	m95.0129	m95.0491	m95.0855	m97.0298	m97.0661	m97.1012	m99.0440	m99.0804	m101.0597	m101.0961	m103.0780	m107.0855	m109.1076	m111.0363	m111.0800	m111.1178
19/12/2015 15:34:51	1514.525	13.40092696	26.39924811	0.441227333	2.402770328	11.34662854	2.065304632	4.308475099	1.791080051	12.1713406	7.706262824	0.095880383	0.240142586	0.140870515	0.220411121	0.08893616	0.159544369	0.056964897	3.839729166	0.311344981	0.287217997	2.028930898	0.634540796	0.01856313	0.772593074	0.096003197	0.510480038	0.106776483	0.101996512	0.344601442	0.107783395	0.329288856	1.36436158	0.186691134	0.248059968	0.216499506	0.294468324	0.084550505	0.172925568	0.089841741	0.148783558	0.230261557	0.049638774	0.076889246	1.041907402	0.120245292	0.060400352	0.064578903	0.10205994
19/12/2015 15:35:21	1513.56	13.60174257	26.42270107	0.47317438	2.399135636	11.37205512	2.085587999	4.230188642	1.750027088	12.1696393	7.620779697	0.0768665	0.254651862	0.141753229	0.22668142	0.086051414	0.16420419	0.054069312	3.912288785	0.318645069	0.284033254	2.017925002	0.634696034	0.02116698	0.778843962	0.072839858	0.517209221	0.114758701	0.115178489	0.352836649	0.091271126	0.317140648	1.364052808	0.173949605	0.229631812	0.210174079	0.274100177	0.088074519	0.169727315	0.086621382	0.15860505	0.238686804	0.049146378	0.072670086	1.02804296	0.116717741	0.061664439	0.054509654	0.09329836
19/12/2015 15:35:51	1512.926667	13.11954531	26.10472322	0.479686777	2.391551019	11.45184608	1.986224863	4.291380344	1.787971487	12.24279633	7.6936188	0.073938202	0.257019829	0.136554864	0.22088148	0.099198574	0.17455135	0.050272779	3.942436933	0.310865682	0.280215393	2.031320943	0.629325482	0.023620519	0.764130854	0.081136349	0.51025933	0.108459449	0.101384382	0.346187992	0.094826209	0.336831701	1.337618402	0.169966336	0.24044525	0.209892953	0.270530402	0.084534539	0.163848949	0.080146891	0.159369191	0.225699291	0.055525466	0.079659548	1.024291225	0.129542915	0.052323862	0.059284996	0.097581217
19/12/2015 15:36:21	1513.86	13.32698976	26.63512159	0.476866273	2.371543231	11.27115643	2.018437768	4.295906335	1.74406566	12.21711865	7.684946633	0.082169856	0.259246364	0.154565354	0.230029867	0.083918106	0.154883825	0.0563444	3.970832452	0.306700212	0.293998561	2.013277034	0.624269107	0.023821065	0.732173455	0.093519114	0.518087981	0.106572245	0.091621947	0.333898522	0.105644524	0.3311015	1.352031325	0.167480667	0.230509279	0.215377956	0.271668715	0.081985463	0.17183882	0.080510344	0.15743051	0.234813461	0.052684021	0.074063244	1.042996346	0.129045762	0.062716988	0.063877876	0.096274789
19/12/2015 15:36:51	1514.65	12.92102301	26.38967209	0.470590285	2.3664134	11.38630715	1.969971267	4.327517801	1.803633028	12.13803881	7.644446904	0.076015108	0.25034398	0.149896791	0.229050965	0.091633051	0.162441793	0.040589905	3.94249589	0.314004987	0.274303831	2.062036586	0.634083772	0.024987927	0.730850045	0.08851848	0.502604259	0.10422865	0.104153978	0.345062372	0.105186915	0.325060217	1.358472274	0.19175094	0.224747774	0.215689326	0.265385587	0.080369118	0.171880458	0.07755367	0.160086849	0.244870965	0.046064422	0.074476998	0.995566294	0.128310187	0.053956065	0.064409355	0.086768723
19/12/2015 15:37:21	1516.445	13.41195293	26.08176598	0.466029285	2.376384227	11.39750458	2.100830252	4.299646864	1.787550953	12.2165363	7.680132267	0.089301711	0.237732317	0.147031015	0.228847097	0.09693644	0.166139666	0.052552571	3.943027991	0.306287839	0.285423756	2.04667568	0.642570265	0.023886459	0.742432301	0.095319624	0.496293953	0.11902753	0.10583212	0.345161382	0.095955862	0.321844021	1.336340608	0.166996247	0.239425764	0.222098302	0.266725887	0.08845358	0.164829132	0.07254712	0.16497035	0.242416711	0.049293368	0.074288146	1.017317806	0.127627335	0.064347395	0.046585519	0.097005767
19/12/2015 15:37:51	1516.22	12.97380101	26.88706635	0.463259853	2.438920629	11.34503471	2.023873582	4.291865629	1.796017711	12.22709576	7.801342328	0.084736732	0.237424362	0.144533547	0.236475628	0.092317318	0.160491919	0.050976471	4.060539815	0.305746152	0.281235218	2.068374174	0.644732817	0.025813064	0.780251117	0.09120791	0.503812227	0.100848506	0.105196785	0.352984268	0.099394167	0.362907428	1.3426537	0.176526578	0.235328887	0.214790403	0.269289446	0.08361803	0.173143327	0.084168104	0.156628268	0.233542916	0.050560868	0.078746889	1.013036605	0.120645561	0.059671302	0.05631234	0.093348205
19/12/2015 15:38:21	1517.426667	13.20060053	26.50207851	0.483818503	2.40744141	11.45772338	2.027425732	4.281792893	1.800524739	12.23070053	7.710147385	0.084110899	0.25077442	0.141653976	0.222387884	0.089420876	0.166793172	0.047922403	4.015349163	0.300845802	0.270272421	2.076082675	0.635998861	0.025018879	0.759972863	0.096929828	0.499560317	0.101676511	0.100499775	0.339659079	0.105503668	0.33716891	1.304520956	0.173884191	0.235703402	0.221753994	0.275190488	0.073431474	0.166919018	0.080726426	0.150838002	0.241815911	0.053879005	0.079023908	1.019400501	0.123679442	0.058900393	0.057909925	0.092095719
19/12/2015 15:38:51	1521.923333	13.21451953	26.43076972	0.478467329	2.366629607	11.20564029	2.081637152	4.211694763	1.775853462	12.22896719	7.61438715	0.095010676	0.23666554	0.148360264	0.227108084	0.092758683	0.166232076	0.059974841	3.956887967	0.299659945	0.295273017	2.040131442	0.627772272	0.028607049	0.772452172	0.087368987	0.515072484	0.103721995	0.101510596	0.346108222	0.104296103	0.313720633	1.345070568	0.16297455	0.248252437	0.227898143	0.262765268	0.074316699	0.177790447	0.081452271	0.159259438	0.227053108	0.044506206	0.075218503	1.027732023	0.127264251	0.054302195	0.063078405	0.095285052
19/12/2015 15:39:21	1523.205	13.43706541	26.43785638	0.45179779	2.363100831	11.29537204	1.997901129	4.148730625	1.772405465	12.16405368	7.629120488	0.081837839	0.256473817	0.154659313	0.221567213	0.085365341	0.165495675	0.052059396	3.918877472	0.29513669	0.26541993	2.027188415	0.619029565	0.026555447	0.74780478	0.090617732	0.49985266	0.12183259	0.108149548	0.339611904	0.094253195	0.328764609	1.325946846	0.178217118	0.226483247	0.215359625	0.270462375	0.08350512	0.150514513	0.087451144	0.154658065	0.232956247	0.047003421	0.074191769	1.055685463	0.122303261	0.053768444	0.056235256	0.096646267
19/12/2015 15:39:51	1520.446667	13.18422095	26.35337381	0.464565174	2.348306071	11.29600901	2.02135111	4.180947763	1.787178696	12.19561798	7.688457271	0.077812332	0.242478426	0.142404678	0.218883959	0.084939067	0.164523719	0.064929492	3.897876901	0.319570562	0.283834447	2.031256966	0.629042081	0.028516112	0.764023199	0.082521202	0.521873294	0.106018394	0.101299363	0.337474406	0.107233575	0.322980128	1.312046621	0.163245987	0.237408982	0.211497651	0.27647305	0.076537726	0.162253471	0.086254841	0.159697925	0.22732674	0.057411287	0.072765699	1.013809288	0.127629009	0.06167195	0.059461937	0.096785887
19/12/2015 15:40:21	1517.783333	13.01825743	26.22921166	0.477829079	2.389711838	11.17260514	2.140152787	4.181985549	1.760114919	12.17535884	7.63919204	0.079818604	0.276525022	0.130204169	0.226054215	0.084592712	0.167193334	0.046115532	3.985758745	0.297110202	0.270981879	2.055807638	0.62655595	0.01854611	0.760028807	0.087027222	0.508319504	0.105138353	0.104227382	0.342605805	0.097324944	0.338787166	1.346116375	0.176975423	0.242126052	0.206860074	0.270506311	0.076535594	0.171627617	0.076289079	0.150111604	0.239058642	0.059452386	0.075898502	1.057492378	0.126816188	0.053177748	0.064171526	0.09000586
19/12/2015 15:40:51	1517.465	13.23099604	26.10007366	0.465567357	2.369165029	11.3833672	2.069637821	4.157407263	1.776320062	12.01131969	7.670106544	0.071625598	0.270443557	0.150934249	0.221200452	0.089289143	0.16739397	0.059454463	4.001824814	0.300736457	0.273480462	2.055845324	0.628758391	0.023085981	0.777008149	0.089965715	0.51786573	0.097557831	0.102434827	0.344924013	0.102211367	0.336461288	1.360734947	0.163127857	0.246536401	0.211591753	0.267504075	0.076352977	0.166191654	0.082550756	0.157164778	0.229325417	0.059370625	0.082165869	1.02353364	0.116291926	0.061101567	0.060816399	0.095241582
19/12/2015 15:41:21	1516.516667	12.96169693	26.05251401	0.465466936	2.363455227	11.40898467	2.081788893	4.168087849	1.761819204	12.22589388	7.61114455	0.080793619	0.231655737	0.15672269	0.215068507	0.0860679	0.173495066	0.043372386	3.969990331	0.304526127	0.27958359	2.056276539	0.655359382	0.022733108	0.789834421	0.084784225	0.509535403	0.115960142	0.102947569	0.350989372	0.103705826	0.344791728	1.372449949	0.161762328	0.233791842	0.227494994	0.263993393	0.08140345	0.174567984	0.086014185	0.150215249	0.238467431	0.051444721	0.084508373	1.025867309	0.124766873	0.060964444	0.064255053	0.086870655
19/12/2015 15:41:51	1514.786667	13.01355527	26.30314464	0.472372623	2.364401232	11.06127068	2.059703174	4.125673677	1.773798658	12.22864041	7.742722538	0.076219775	0.272516526	0.144169377	0.224388374	0.084773403	0.176988798	0.04329159	3.955968655	0.311265323	0.266426575	1.985781889	0.636217065	0.018588584	0.791056566	0.095962723	0.525809432	0.105700168	0.096011522	0.336054165	0.099970762	0.326070888	1.389097188	0.170422558	0.237034451	0.232645071	0.280889967	0.074640514	0.160123563	0.075396063	0.162669797	0.220869369	0.051339498	0.077918207	1.042964663	0.129441852	0.055987649	0.05238891	0.09447706
19/12/2015 15:42:21	1513.456667	12.86269887	26.17599232	0.460444773	2.367196349	11.45165618	1.98256791	4.201883371	1.801008019	12.12619652	7.708917448	0.079633274	0.24019304	0.149083071	0.212938093	0.088535473	0.178161474	0.051644798	4.000910427	0.304326076	0.287056691	2.060152386	0.646936099	0.026755907	0.757035095	0.079418829	0.509249919	0.116950233	0.105458921	0.348316828	0.105204558	0.330357594	1.362943292	0.1753567	0.221011436	0.242097203	0.272119258	0.076404969	0.16200114	0.089912208	0.163743407	0.240569595	0.046590963	0.081011818	1.024820425	0.122013909	0.056670165	0.063571307	0.092542915
19/12/2015 15:42:51	1513.715	12.90128898	26.16310262	0.468381324	2.388247511	11.31622525	2.09440492	4.227586063	1.776980348	12.32070324	7.756297617	0.084163724	0.252117785	0.130971403	0.214000463	0.08926317	0.176125115	0.058305181	3.974442923	0.325002075	0.274990411	2.031409211	0.620441495	0.025209634	0.789219582	0.090733013	0.527004975	0.108073135	0.104420607	0.345848824	0.105744443	0.332314837	1.362302604	0.178054581	0.226365089	0.237552837	0.265146185	0.072235268	0.176072888	0.078842979	0.164476298	0.225850768	0.048160998	0.074836528	1.051527065	0.117449725	0.057593354	0.05709929	0.095623543
19/12/2015 15:43:21	1515.926667	13.27038603	25.99774353	0.471102226	2.336724197	11.31377743	2.048809956	4.172348792	1.794055785	12.20301786	7.719040245	0.088210943	0.232146148	0.154531042	0.214952623	0.087003822	0.190339495	0.042777976	4.071353655	0.312666089	0.280959154	2.061280531	0.655518678	0.028216926	0.788327117	0.086904611	0.53287283	0.11212828	0.100218296	0.330073692	0.108230134	0.343124917	1.384876843	0.167388455	0.224657056	0.244196209	0.264855745	0.067245311	0.165142021	0.078273171	0.154318197	0.240955384	0.051053744	0.075783913	1.058852283	0.12299326	0.063821098	0.058379662	0.100982486
19/12/2015 15:43:51	1518.963333	12.99415142	26.03839902	0.473519568	2.416473956	11.26857587	2.065813745	4.187735971	1.774714622	12.21937581	7.805332379	0.08721401	0.257541183	0.147837751	0.2129811	0.086732495	0.181348721	0.046204661	4.006481429	0.3227025	0.295343606	2.066925293	0.612632366	0.02423435	0.734142344	0.090023471	0.500541117	0.119299252	0.103262175	0.355146793	0.09572759	0.334808491	1.367083809	0.17254732	0.229287792	0.235721639	0.281748061	0.072461545	0.181961024	0.081965093	0.160800529	0.242256749	0.045560786	0.080584616	1.031620642	0.11639437	0.054172082	0.059865999	0.094542627
19/12/2015 15:44:21	1523.36	13.18596708	26.68269759	0.462767168	2.388617258	11.44039959	2.07432276	4.14441243	1.763347107	12.24243386	7.683668605	0.088725811	0.232111026	0.156044569	0.217378672	0.087003681	0.176714136	0.057274028	4.128891921	0.309565351	0.27345859	2.00578052	0.639124412	0.026743498	0.770361292	0.096916435	0.487342483	0.127629031	0.099913572	0.321498913	0.094432358	0.335075891	1.301281706	0.172247396	0.238568316	0.235233789	0.259746528	0.081399621	0.17189617	0.074546991	0.151880134	0.229666016	0.049270144	0.081018063	1.041510984	0.126753149	0.057001064	0.058143407	0.097581537
19/12/2015 15:44:51	1527.533333	13.53004603	26.2342226	0.500757452	2.400890096	11.23872809	2.112454708	4.257083927	1.789031479	12.34599199	7.622924884	0.081099708	0.231121455	0.161986586	0.220238637	0.090064663	0.174754536	0.058733869	4.133471079	0.309538785	0.284539376	2.075501286	0.634117464	0.024467997	0.772290394	0.090680812	0.5007444	0.110948049	0.100623782	0.345836255	0.09659653	0.334913481	1.328602187	0.178892759	0.22944568	0.230099821	0.281331866	0.069098934	0.159146545	0.076532828	0.156382094	0.243289326	0.046857299	0.076107343	1.038605985	0.127177685	0.060356312	0.058529704	0.091285367
19/12/2015 15:45:21	1532.016667	12.972169	26.2596974	0.483592455	2.378897303	11.64401912	2.035451886	4.180822949	1.764267802	12.49736334	7.748210486	0.085574984	0.236268581	0.15077558	0.217563782	0.079716464	0.169311382	0.0593207	4.235122024	0.31827246	0.280630796	2.058153954	0.638935058	0.029696691	0.761598642	0.096950692	0.502420848	0.109853328	0.109717871	0.341528219	0.099350189	0.339667922	1.339169875	0.174251145	0.236382394	0.242981478	0.284278856	0.07865518	0.164932513	0.087373711	0.155906984	0.23072005	0.038591461	0.079693499	1.049172984	0.127691556	0.061757307	0.052478674	0.100044896
19/12/2015 15:45:51	1538.406667	13.13755315	26.77736998	0.498749065	2.368207737	11.42514272	2.063599013	4.140186774	1.770267544	12.36560183	7.760708457	0.084485059	0.261608843	0.144075233	0.215259439	0.08869033	0.174075919	0.054873324	4.089027058	0.306493616	0.289559462	2.05604877	0.65887121	0.020957285	0.738818825	0.081872145	0.505054069	0.104591822	0.103069228	0.337247048	0.093851298	0.339220092	1.28484668	0.172249219	0.233400298	0.248228689	0.286603644	0.072000997	0.178636476	0.072315001	0.167725727	0.231039219	0.043936621	0.087297554	1.018938299	0.129917758	0.057798281	0.051770047	0.090844134
19/12/2015 15:46:21	1542.33	13.45720162	26.49167109	0.487131703	2.42903194	11.55788211	2.058846964	4.173557672	1.769535544	12.5621823	7.810873272	0.077372158	0.246404957	0.142740316	0.230932297	0.086308683	0.171349309	0.045499565	4.17010347	0.318225239	0.269098941	2.050569623	0.645251634	0.023660396	0.731708291	0.077544559	0.522379391	0.109302719	0.113992554	0.324498482	0.095765523	0.344799588	1.296002894	0.177318231	0.227793622	0.23724952	0.284951246	0.073567804	0.160500635	0.087087516	0.151274395	0.224283184	0.054218476	0.080675359	0.979001465	0.139413011	0.06422387	0.058843665	0.100714611
19/12/2015 15:46:51	1544.383333	13.36863329	26.26518032	0.479213805	2.376868899	11.46948579	2.072034565	4.224064846	1.764064898	12.52362142	7.848557404	0.081065671	0.249151936	0.151354062	0.223625161	0.101077271	0.157826886	0.054899104	4.132754585	0.325383582	0.280348099	2.001875047	0.640336962	0.023880328	0.756187366	0.083460113	0.521824957	0.109705117	0.09632991	0.326966958	0.09408418	0.3298955	1.312779049	0.178640613	0.227646008	0.233191324	0.269848805	0.073407962	0.160674325	0.07622827	0.157440658	0.241358194	0.050082511	0.075632036	1.009649461	0.130998682	0.058003461	0.056887046	0.088046363
19/12/2015 15:47:21	1547.63	12.89731929	26.51814784	0.480600676	2.34652944	11.42925591	2.103663445	4.230671656	1.78043438	12.39506654	7.71220217	0.077368656	0.227802622	0.148299025	0.222972581	0.089344021	0.170263307	0.049461798	4.248258643	0.306057225	0.285583555	2.053555537	0.625900361	0.026142507	0.749103703	0.080742886	0.523560029	0.118154064	0.098362617	0.341130602	0.096995163	0.339771917	1.276117202	0.17836173	0.232584479	0.226518818	0.274655668	0.075175782	0.16204073	0.086017991	0.155570178	0.242872626	0.049506349	0.087264368	1.018397725	0.120278831	0.062323286	0.058631523	0.096301144
19/12/2015 15:47:51	1549.39	13.09804931	26.49468599	0.465650927	2.341248209	11.42005326	2.08571776	4.149254154	1.788994588	12.43849371	7.783656306	0.092158662	0.222757957	0.159000737	0.221964679	0.087597742	0.175825634	0.054960474	4.248670774	0.316863335	0.269705618	2.046616039	0.640676634	0.019463449	0.755868447	0.090228375	0.521840869	0.10397417	0.101213797	0.330351796	0.100160464	0.321376603	1.278175875	0.180780254	0.230509955	0.232419318	0.271870956	0.074553075	0.162579985	0.079189187	0.158258149	0.242748349	0.050648581	0.082418946	0.972369233	0.125648895	0.060130237	0.062839157	0.087920933
19/12/2015 15:48:21	1546.9	13.17457069	26.23348083	0.487190863	2.342011143	11.42476409	2.102359125	4.130432548	1.771382057	12.4308444	7.768329041	0.089202779	0.246442006	0.131144826	0.213928018	0.092424737	0.168026212	0.057772651	4.217453799	0.296048778	0.264529058	2.054523001	0.663619737	0.026513344	0.75187332	0.085733417	0.509067172	0.114300512	0.102538026	0.346839069	0.094793731	0.330756778	1.263259956	0.166572048	0.249059917	0.219882038	0.262923812	0.07452068	0.158176335	0.081140426	0.151085264	0.219004194	0.054655055	0.085232696	0.98676516	0.126120387	0.053261964	0.068522708	0.087846144
19/12/2015 15:48:51	1547.586667	12.86036233	26.49437786	0.48819514	2.369354516	11.37798226	1.942056513	3.981361991	1.756869491	12.42131575	7.775280831	0.084853333	0.239492153	0.149256542	0.216350394	0.082903981	0.164681523	0.063164625	4.170457853	0.302522742	0.291677205	2.028333889	0.640434976	0.026577777	0.731913681	0.098501421	0.503072739	0.097703531	0.103303817	0.34617643	0.103927489	0.320164859	1.255155689	0.186228483	0.229314497	0.219603098	0.264238558	0.076575544	0.162585681	0.087258254	0.155769494	0.241457781	0.048400988	0.078974499	0.966750265	0.126819344	0.06117742	0.053218477	0.091269655
19/12/2015 15:49:21	1547.186667	13.0007908	26.47245363	0.471162993	2.350596439	11.47171462	2.089041163	4.021917427	1.781065804	12.52317892	7.848159542	0.08373115	0.261340603	0.134585138	0.221227994	0.088429349	0.168124971	0.052274938	4.181181021	0.317897869	0.263767271	1.97779831	0.625195011	0.022738868	0.759381131	0.085187805	0.509383843	0.110673361	0.101721859	0.321305624	0.105564687	0.336602542	1.306292152	0.174153057	0.229510109	0.226277164	0.270872677	0.08457933	0.156606158	0.077828055	0.159145704	0.229677028	0.05760284	0.073968251	0.983115266	0.122993078	0.059276015	0.04893355	0.096688826
19/12/2015 15:49:51	1545.825	12.78492491	26.22099354	0.480705602	2.322247108	11.53154604	2.05492476	4.047771795	1.784780207	12.49078498	7.751465067	0.081472971	0.268730337	0.144881278	0.205179163	0.086769236	0.173358073	0.0543072	4.102244919	0.319347394	0.267434158	2.003035833	0.632198052	0.026703837	0.755681901	0.081848733	0.514535407	0.106449945	0.10195051	0.334245868	0.101071025	0.322983861	1.290946167	0.180780661	0.224905186	0.219224883	0.274763565	0.078117302	0.161220937	0.0739637	0.159733306	0.217380605	0.060364312	0.082466523	0.958158635	0.125760781	0.056799897	0.059835668	0.089410022
19/12/2015 15:50:21	1545.17	12.8827113	26.50226986	0.47887277	2.297390886	11.09129369	2.070566755	4.02946532	1.742378202	12.41022189	7.760981831	0.06886691	0.237979177	0.157429201	0.216072023	0.090090299	0.17160543	0.049256935	4.084105371	0.318142743	0.272699279	1.987750899	0.618871562	0.018312664	0.749825015	0.091083691	0.488453784	0.106234509	0.094327518	0.332807331	0.10863407	0.320352203	1.308853854	0.171455442	0.222529073	0.221067404	0.275105526	0.070488889	0.169668527	0.090500835	0.154885288	0.223980898	0.046416996	0.072092613	0.965365802	0.13020456	0.059364459	0.063433127	0.082280391
19/12/2015 15:50:51	1542.31	13.22652017	26.27211912	0.4717767	2.365616384	11.20287615	2.036465573	4.009109449	1.761234276	12.29333773	7.721077877	0.089677686	0.260099224	0.12714461	0.196970521	0.088218317	0.166250057	0.044665422	4.09041957	0.317699913	0.266111523	2.012332839	0.637189218	0.021101135	0.744987497	0.07641933	0.506859894	0.106209718	0.106408949	0.337997425	0.097513332	0.336944219	1.264350763	0.173442441	0.228732987	0.218566192	0.272861091	0.073931368	0.170163164	0.086516092	0.156148037	0.245568975	0.048282688	0.079854633	0.950117662	0.141920459	0.057608778	0.058355465	0.091719273
19/12/2015 15:51:21	1539.57	13.50282203	26.17284913	0.463675749	2.361805681	11.41219773	2.073983819	4.001231084	1.768690644	12.33189035	7.733437061	0.084610686	0.24026934	0.149152289	0.214907041	0.081341852	0.171894485	0.047409054	4.052187205	0.315305803	0.269717602	2.015099309	0.612428452	0.021435509	0.736559677	0.082323156	0.476532779	0.106297818	0.105754591	0.332863216	0.087634886	0.316662066	1.265147528	0.180870001	0.241773828	0.196534969	0.260088978	0.094643119	0.16261128	0.080390346	0.158161038	0.230815741	0.049449827	0.074783688	0.985628488	0.122463199	0.056089388	0.055197957	0.090613197
19/12/2015 15:51:51	1537.596667	13.35519589	26.42570857	0.47319329	2.280959635	11.39597537	2.005220011	3.950144008	1.750137826	12.44665002	7.715670611	0.086027887	0.251890332	0.14486535	0.201074725	0.091979208	0.163965879	0.041532864	4.079870262	0.291790066	0.284169371	2.039041204	0.636543018	0.024048805	0.710646078	0.090987581	0.4930432	0.11397073	0.107806563	0.331836272	0.096585803	0.325782441	1.232722988	0.184876511	0.220534281	0.228368657	0.270279118	0.081669272	0.163117117	0.07890183	0.154771178	0.228833272	0.05411817	0.071279817	0.967947443	0.122548829	0.060354981	0.061924995	0.096035275
19/12/2015 15:52:21	1536.673333	12.95061223	26.6180774	0.480285317	2.375677234	11.48920306	2.095037808	4.002040084	1.777243694	12.54347629	7.800518566	0.087042333	0.235465627	0.14721609	0.212247308	0.087827322	0.173569039	0.049576104	4.040871	0.314895088	0.276694315	2.033761619	0.654543251	0.023916713	0.743265842	0.101593529	0.513374027	0.111565358	0.096407233	0.348589028	0.098168812	0.336015735	1.278613879	0.164529665	0.239461922	0.222685382	0.264878883	0.07596599	0.168570472	0.080784904	0.154901818	0.247885148	0.043772944	0.074874559	0.978398268	0.125554746	0.06125591	0.061981506	0.094375397
19/12/2015 15:52:51	1537.636667	12.86036261	26.40879435	0.473313149	2.369423553	11.83822768	2.064124811	3.987384431	1.722260779	12.42532548	7.723735989	0.077735664	0.245301331	0.135741547	0.214770476	0.077691917	0.163329049	0.0468747	4.086410328	0.31823539	0.267885002	2.031753494	0.649268034	0.022113268	0.740391756	0.09140853	0.503567593	0.100325969	0.095442458	0.349524857	0.092132341	0.327750791	1.21888517	0.180264609	0.233044092	0.214235049	0.273709827	0.070867551	0.168426831	0.091163727	0.156809368	0.238454535	0.051514029	0.076035979	0.971007567	0.119846775	0.062522448	0.056738246	0.094625948
19/12/2015 15:53:21	1537.51	12.84218552	26.2401962	0.459840969	2.333010553	11.85982853	2.112687793	4.017114782	1.736108659	12.40597692	7.790976169	0.079355837	0.252951006	0.151128395	0.208113078	0.083982899	0.167242789	0.049106178	4.064678972	0.297200884	0.262980377	2.034277861	0.639838436	0.02475827	0.726160744	0.094969866	0.502709918	0.114953445	0.104114723	0.344998924	0.086391146	0.339017117	1.24160845	0.176529012	0.228080394	0.221596895	0.281166066	0.081363757	0.162427976	0.08268993	0.161445125	0.223227796	0.049254374	0.073780001	0.974879897	0.123513298	0.06412293	0.06257114	0.094726106
19/12/2015 15:53:51	1536.373333	13.33379269	26.10603628	0.469108947	2.349294421	11.34039612	2.06938401	4.02930436	1.778295076	12.45039485	7.788383436	0.075160818	0.23702655	0.141873514	0.21144066	0.083445919	0.172169696	0.051378781	4.057860522	0.312154606	0.249823737	1.988408944	0.658287573	0.027370658	0.743434167	0.095718288	0.487151815	0.109192962	0.093749196	0.332937727	0.101227921	0.326979388	1.24099482	0.177485352	0.2331931	0.238902902	0.265786656	0.076106379	0.1750449	0.071819978	0.158594219	0.246854768	0.040838399	0.072936682	0.96796419	0.121719133	0.064061969	0.049812684	0.089409614
19/12/2015 15:54:21	1535.696667	13.00923677	26.59188466	0.45013627	2.339326188	11.3995985	2.069492935	4.02318553	1.776238548	12.58326956	7.740721636	0.084108718	0.234429796	0.141124373	0.213191119	0.083495792	0.171791145	0.04867841	4.098715911	0.303524465	0.262095312	2.036431521	0.65019425	0.026322118	0.757144795	0.096047019	0.507948448	0.113818621	0.108149979	0.339646435	0.101584787	0.334714259	1.271475773	0.18054441	0.231475967	0.237355204	0.258848167	0.07834725	0.166897456	0.081741824	0.15870677	0.237983158	0.055987056	0.082107204	0.974058079	0.132845423	0.058229138	0.068945138	0.089560564
19/12/2015 15:54:51	1537.215	13.35086458	26.56017377	0.452767241	2.350372253	11.59559778	2.016650568	4.057316746	1.792012733	12.3443962	7.724057892	0.097288594	0.221788417	0.142200432	0.217153853	0.073413832	0.165919545	0.049883341	4.128497648	0.32901158	0.265320711	2.034740332	0.662866175	0.024733718	0.758994072	0.089644263	0.503481765	0.098187199	0.101392449	0.348573951	0.099330317	0.34225153	1.242571588	0.15638862	0.232696262	0.246222058	0.265409154	0.083280454	0.162675558	0.079761419	0.172001037	0.233655731	0.045464524	0.08128529	0.996783217	0.131323033	0.064949799	0.061562494	0.092648948
19/12/2015 15:55:21	1538.096667	12.99733704	26.4660382	0.471166616	2.312984851	11.17959782	2.048994341	3.973295752	1.789536105	12.4436516	7.797472817	0.081784534	0.255600934	0.136676719	0.214979588	0.080658932	0.182159905	0.057176939	4.087760125	0.310908998	0.260871651	2.03274882	0.640371013	0.021649547	0.775319215	0.095098811	0.50689421	0.120855122	0.101094426	0.332856188	0.095751776	0.344211652	1.279128259	0.188854572	0.229675805	0.227528902	0.261955768	0.076901664	0.157940189	0.087006991	0.160424052	0.233984478	0.048921488	0.0820221	1.008636207	0.12626333	0.06280526	0.06294956	0.084051787
19/12/2015 15:55:51	1538.363333	12.9378803	26.41752936	0.472598031	2.321671111	11.33111245	2.032367639	3.9179071	1.729589674	12.50902397	7.738321743	0.098186616	0.237030556	0.13951336	0.212303774	0.080567881	0.163675315	0.041081204	4.134540251	0.308591222	0.2736496	1.996647866	0.628224998	0.026721256	0.777686609	0.077241043	0.491409203	0.11183173	0.100468776	0.341630353	0.106598873	0.34080322	1.235441049	0.171379449	0.252108765	0.222927451	0.287808992	0.067142345	0.173915899	0.078625774	0.162940307	0.238197211	0.047102208	0.079514148	0.970583585	0.118669401	0.056799047	0.066092035	0.091212615
19/12/2015 15:56:21	1538.863333	13.27472485	26.38985234	0.462604727	2.380746387	11.11335813	2.019410054	3.940106783	1.759687379	12.34286451	7.728546148	0.08308231	0.236793679	0.152102252	0.207899101	0.085759215	0.167999834	0.059433936	4.12183129	0.317125098	0.258483712	2.022057341	0.627394004	0.028447343	0.756304086	0.100538437	0.481245513	0.115412836	0.100662049	0.345199944	0.096933492	0.337508792	1.236430516	0.177867994	0.224574377	0.234015645	0.268254014	0.080089013	0.174871614	0.08348135	0.154010021	0.237220727	0.052118864	0.086674718	0.973099288	0.126394555	0.052882436	0.053583539	0.101535874
19/12/2015 15:56:51	1538.45	13.36148617	26.45373901	0.464002265	2.349565143	11.26192951	2.056659442	4.011533489	1.732103052	12.39027556	7.782960517	0.081240931	0.242751058	0.14400558	0.211109907	0.084941484	0.172814095	0.051585253	4.05775428	0.324250014	0.265135304	1.982644588	0.640752519	0.022085325	0.741359756	0.095530208	0.511290079	0.106627507	0.104212242	0.340947322	0.098469198	0.317986389	1.281184117	0.1722598	0.231490704	0.224406415	0.252317591	0.095724042	0.152208151	0.07934606	0.16532356	0.232703591	0.055628582	0.072807403	1.02744607	0.123311114	0.057314483	0.056919722	0.100145986
19/12/2015 15:57:21	1537.966667	12.98756953	26.48020102	0.471497744	2.321003362	11.44604202	2.129893566	4.004037658	1.793977967	12.40080286	7.814682251	0.086143912	0.248437318	0.146271281	0.216513352	0.07858025	0.174585187	0.058448262	4.164760607	0.331038458	0.250233269	2.019537497	0.654943556	0.028077778	0.765077425	0.090771315	0.520428856	0.11296535	0.101443458	0.344183744	0.092303877	0.316266796	1.30839013	0.182065794	0.234910904	0.231008043	0.278682733	0.076241701	0.168472322	0.080368033	0.164761761	0.230449007	0.047536067	0.077718588	0.992185091	0.129309051	0.066772061	0.057283044	0.091327418
19/12/2015 15:57:51	1537.8	13.38420681	26.34028842	0.462137169	2.297228152	11.28958655	2.110049013	3.949248632	1.795908843	12.35616881	7.742955833	0.086296169	0.233940042	0.156381275	0.219254652	0.087126903	0.161568796	0.052536097	4.099958699	0.321255159	0.280946397	2.012474331	0.648928072	0.030164096	0.760259985	0.086435959	0.502900256	0.106332823	0.10646073	0.335014731	0.0973851	0.336581004	1.277248797	0.163663966	0.249120693	0.215415027	0.272858165	0.083165707	0.173681087	0.076287353	0.158147936	0.238324358	0.054214464	0.076247083	1.018526018	0.119329437	0.059397533	0.053311791	0.097605159
19/12/2015 15:58:21	1539.52	12.88293671	26.25968798	0.482985426	2.358225127	11.23595565	2.145290645	4.077955715	1.772644656	12.34730382	7.772133012	0.092770395	0.245341138	0.155764205	0.208907865	0.093709862	0.164732126	0.053648437	4.139342145	0.310967126	0.273532425	2.036950568	0.635270813	0.026338547	0.763880289	0.080713139	0.478026178	0.100075065	0.093703364	0.331108748	0.08981168	0.336471741	1.297457693	0.16379496	0.2311708	0.211562037	0.259798536	0.081508522	0.162069657	0.072087709	0.1606795	0.255899212	0.053562116	0.075573535	1.005425498	0.132151912	0.06710098	0.056558655	0.088692456
19/12/2015 15:58:51	1542.516667	13.05587886	25.98060374	0.460021097	2.304285804	11.3499962	2.081230905	4.024807212	1.776618155	12.51946371	7.718668868	0.084650309	0.278904383	0.126983972	0.220855233	0.077951128	0.167748758	0.054307578	4.156441065	0.294031627	0.278737627	2.013077863	0.655745674	0.024028576	0.752249269	0.085536281	0.508899005	0.113144434	0.103974096	0.341447685	0.092453626	0.331191151	1.341456062	0.186964712	0.223725576	0.214574646	0.268608738	0.071555577	0.169606168	0.0853887	0.149033226	0.237830116	0.051079198	0.075653778	0.997592423	0.117076759	0.056199963	0.06439754	0.091159786
19/12/2015 15:59:21	1543.913333	13.26098763	26.4673091	0.473970622	2.343653342	11.39396031	2.131364628	4.011657116	1.787199163	12.49482673	7.723677093	0.080669588	0.252366168	0.151170482	0.219075685	0.077694757	0.178490258	0.048036723	4.232058448	0.316451229	0.261811652	2.060221291	0.647920169	0.022565169	0.773134247	0.086955227	0.493061638	0.106934928	0.100900772	0.355690859	0.105700551	0.322200447	1.298951441	0.174857779	0.230142853	0.237417057	0.270657769	0.07849047	0.168175047	0.078770208	0.165651549	0.236161524	0.054957699	0.074437818	1.011231846	0.121827302	0.067372203	0.060760306	0.091669209
19/12/2015 15:59:51	1546.886667	13.35162567	26.25359417	0.466849758	2.353713701	11.43331976	2.030506542	3.898734317	1.775669575	12.46518889	7.75715384	0.078728152	0.262921149	0.133427212	0.218544843	0.075101967	0.160678015	0.049431139	4.249747259	0.334107558	0.279843758	2.040421333	0.658082112	0.027447856	0.745177564	0.083422789	0.503073538	0.115662723	0.097523097	0.347009369	0.095221509	0.327483526	1.290202243	0.173868863	0.236265657	0.224981803	0.255811295	0.074329449	0.176023899	0.078679619	0.160714168	0.243398061	0.043893372	0.080228534	1.002501982	0.126823099	0.053283426	0.063844808	0.095805139
19/12/2015 16:00:21	1549.48	13.24547854	26.20603987	0.465809323	2.377814485	11.37119952	1.964767518	3.963844022	1.752211394	12.42952478	7.738693104	0.068539518	0.268402762	0.157119792	0.215035037	0.077409785	0.173315128	0.040058464	4.245351563	0.307669532	0.259885561	2.022877691	0.646187354	0.022834617	0.760475557	0.085514892	0.501140667	0.110431296	0.096732145	0.337917555	0.094530021	0.345650088	1.284276284	0.177846711	0.23365583	0.219864347	0.251967348	0.084942499	0.158017766	0.067408546	0.154249588	0.236369222	0.05527948	0.071790481	0.975518212	0.127304234	0.060583878	0.064790016	0.082244681
19/12/2015 16:00:51	1551.33	13.51820218	26.81882898	0.476350329	2.342424499	11.46265376	2.075525022	4.009733501	1.802186322	12.56616091	7.73430645	0.091846503	0.241208466	0.145165525	0.215903408	0.086216059	0.17144471	0.049397191	4.245292989	0.317697055	0.274579812	1.999093118	0.648738311	0.022715763	0.743958817	0.085863335	0.494358226	0.121366548	0.094701617	0.355987166	0.102085879	0.340045889	1.291811017	0.176464661	0.246361239	0.217160151	0.264752817	0.077846347	0.168211649	0.088482293	0.155822703	0.236764536	0.057409069	0.071671943	1.00274432	0.136115269	0.058283664	0.061094772	0.096508294
19/12/2015 16:01:21	1553.623333	12.82327765	25.84812082	0.465075759	2.354422025	11.26088	2.093793251	3.89418713	1.811612393	12.51024227	7.77258643	0.095312498	0.219979049	0.151730174	0.214764225	0.078899248	0.177709235	0.051314764	4.257392022	0.312837922	0.270785405	2.018334276	0.640596452	0.024176691	0.77725736	0.093572263	0.495807759	0.117197876	0.095328333	0.338796264	0.096058091	0.321344884	1.299813271	0.18918971	0.233161752	0.210620608	0.269621429	0.073268089	0.165644164	0.080013626	0.151746668	0.231099335	0.053164777	0.082334259	0.995703195	0.116685675	0.058809059	0.053729657	0.093190162
19/12/2015 16:01:51	1557.07	13.28078797	26.58289569	0.471999616	2.370717064	11.37055213	2.039413142	3.858495981	1.780358198	12.50754687	7.792532186	0.072554391	0.266257666	0.147373849	0.198565538	0.07878233	0.184412158	0.045588749	4.184358673	0.317432858	0.284000553	2.017919918	0.650153627	0.024511305	0.76580621	0.086704531	0.498084272	0.104659516	0.105858854	0.339769386	0.093613711	0.330228004	1.295684511	0.171923464	0.224901015	0.21162443	0.259974702	0.079128568	0.165148823	0.072902882	0.161289929	0.241835249	0.044127804	0.080785557	0.989058248	0.125871164	0.055504521	0.055924064	0.09030049
19/12/2015 16:02:21	1559.813333	13.09455224	26.28154032	0.464724342	2.3176723	11.41009432	2.102868457	3.961981813	1.813488529	12.57648634	7.816771317	0.093446175	0.24227317	0.140578576	0.208834304	0.079599886	0.175197771	0.050817534	4.266781139	0.313590915	0.265968715	1.986816133	0.646771102	0.027878317	0.766743972	0.088171458	0.482560477	0.112235657	0.101865904	0.342844097	0.093374489	0.322089785	1.31407464	0.181832562	0.213088441	0.232495093	0.273439394	0.076748712	0.171849819	0.079876691	0.164837409	0.229265981	0.047273161	0.073876382	0.975463619	0.121986958	0.055085664	0.054263937	0.08876564
19/12/2015 16:02:51	1559.87	13.36955573	26.43072922	0.466930043	2.337794354	11.39947459	2.13887822	3.882595059	1.774505258	12.73885367	7.73866649	0.092935758	0.266089945	0.146334935	0.209869107	0.082147893	0.178785451	0.049943712	4.261153556	0.314039166	0.27045617	1.979419728	0.670289409	0.024903266	0.777854304	0.094091787	0.502849898	0.115037776	0.105371142	0.355451932	0.09940286	0.340550103	1.308542318	0.185226043	0.217959855	0.230916686	0.277836417	0.078071654	0.163735262	0.082942585	0.175863823	0.231433788	0.042786645	0.080023299	1.047116554	0.126882587	0.056814394	0.061826726	0.08635558
19/12/2015 16:03:21	1558.77	13.12398067	26.3282352	0.476772011	2.365759427	11.49246729	2.101973814	3.911031868	1.766480059	12.61680491	7.731680269	0.084404156	0.253727197	0.145242352	0.211523629	0.085421117	0.166861381	0.039439516	4.262521315	0.318856303	0.262545419	2.047966956	0.642513192	0.027504554	0.79263613	0.091122663	0.512465292	0.114402373	0.098604137	0.344426766	0.098197894	0.332146793	1.315663081	0.172700481	0.232937362	0.220486162	0.260723947	0.067330915	0.16843548	0.089218581	0.142617749	0.227435286	0.053463867	0.080515687	1.015054533	0.121584338	0.061081335	0.061801364	0.093400117
19/12/2015 16:03:51	1560.02	13.38459623	26.14659349	0.495001247	2.270036543	11.36899674	2.080898329	3.863653353	1.798844016	12.57847947	7.76192619	0.07598712	0.271559298	0.149815336	0.18913476	0.079102932	0.175364421	0.049244477	4.308725761	0.326997	0.263289895	2.017305113	0.645408737	0.023726798	0.759838777	0.102287911	0.483813951	0.106975327	0.11024217	0.334824842	0.107098494	0.340395554	1.32271809	0.159422702	0.24206859	0.223132867	0.259487771	0.090522475	0.158311441	0.083081961	0.157357718	0.250222689	0.046933208	0.081887953	1.020421022	0.127098395	0.05708299	0.052087508	0.101755208
19/12/2015 16:04:21	1561.97	13.08012543	26.37156149	0.482266551	2.331436845	11.2684647	2.045747554	3.766651691	1.773177949	12.59701277	7.702221032	0.081039	0.285090886	0.143340422	0.204868605	0.079475338	0.178745651	0.058610112	4.190212058	0.322132223	0.266751174	2.021267	0.665547558	0.024717291	0.775367281	0.09493659	0.492451224	0.11496171	0.107383808	0.332529329	0.110983153	0.333511901	1.333785399	0.169853184	0.225325478	0.229776104	0.267593225	0.087779483	0.16185846	0.090304032	0.160117415	0.222991028	0.065012596	0.070943294	1.011087682	0.129496419	0.05651643	0.065617707	0.091122911
19/12/2015 16:04:51	1561.156667	13.17134555	25.91599492	0.457391817	2.328755983	11.86772842	2.092979521	3.924094305	1.730920463	12.5292801	7.852454625	0.082098904	0.258417719	0.140460969	0.218403408	0.080252425	0.16731978	0.051007849	4.320584454	0.330899217	0.273581904	1.997705562	0.638377517	0.026224322	0.791255505	0.094979566	0.513825969	0.117367193	0.104500544	0.345574477	0.094285255	0.342662159	1.367931415	0.183678736	0.226438755	0.218512539	0.267166387	0.06965576	0.178210259	0.07056596	0.163190133	0.225713411	0.052111575	0.083722136	1.035090642	0.128996176	0.056732504	0.06365592	0.089941305
19/12/2015 16:05:21	1558.925	12.97956561	26.18235512	0.498003092	2.308311562	11.27870964	2.045666701	3.847753728	1.787533372	12.56502796	7.798670927	0.070466202	0.239913922	0.155186172	0.208444954	0.085581414	0.167286229	0.058238991	4.212353075	0.317231791	0.261668985	1.954864898	0.65796485	0.0249982	0.786919143	0.079527658	0.508770979	0.114127527	0.108845081	0.341161828	0.094880893	0.328212951	1.335025963	0.177897472	0.229263517	0.230101294	0.260352871	0.067825253	0.18251163	0.081183782	0.167091051	0.23401089	0.050379389	0.077900787	1.022195041	0.13213306	0.063399195	0.061958676	0.089672647
19/12/2015 16:05:51	1557.716667	13.50226525	26.2091041	0.488786847	2.365261941	11.47433761	1.98447912	3.875572477	1.763461858	12.53245054	7.809344475	0.079769366	0.245530575	0.157967535	0.214780769	0.081971021	0.171358496	0.053076043	4.255203959	0.30648073	0.25933487	2.040131761	0.652425298	0.032099296	0.799740229	0.090346214	0.518291012	0.109344995	0.099044213	0.338118104	0.091969831	0.32953369	1.337326975	0.186725717	0.239347853	0.223092133	0.250431562	0.078763936	0.161933877	0.077180804	0.156942354	0.239162302	0.049303125	0.084602338	1.031549182	0.134558383	0.065004741	0.053909686	0.10359507
19/12/2015 16:06:21	1558.036667	13.34806239	26.25169142	0.483526447	2.365033018	11.55658909	2.010416886	3.8653038	1.739812253	12.62073837	7.873421557	0.079970868	0.250850226	0.161483668	0.22051686	0.0930752	0.189332449	0.047070348	4.226673668	0.305922998	0.28029085	2.046328445	0.678253613	0.024734476	0.775311493	0.096806693	0.499367365	0.123345914	0.099151662	0.341330903	0.102010254	0.318260731	1.319892661	0.182008205	0.250107672	0.22407936	0.257551719	0.082608522	0.166203387	0.082305018	0.156407635	0.230743168	0.042685293	0.082838535	1.041630401	0.114253583	0.055722045	0.063613175	0.101473742
19/12/2015 16:06:51	1558.33	13.66526165	26.24570338	0.458905429	2.340250218	11.40433219	2.099310719	3.885318907	1.785720717	12.63944624	7.816406514	0.092510633	0.245782236	0.13694953	0.206577154	0.071146052	0.168522111	0.052829357	4.273293802	0.318412739	0.266351952	1.997079493	0.650022083	0.028810429	0.765162918	0.086870763	0.508787762	0.109328064	0.107321346	0.344936413	0.10113949	0.318068635	1.383967762	0.171036651	0.249723448	0.212717496	0.260106788	0.080705573	0.166202993	0.083660634	0.164753051	0.247624674	0.048977368	0.080811251	1.020965881	0.129728114	0.058899231	0.054297464	0.094100286
19/12/2015 16:07:21	1558.52	13.38185569	26.23656674	0.49535791	2.348987891	11.50088452	2.110583838	3.915557204	1.788954861	12.7045046	7.777773658	0.081070899	0.270323761	0.139934008	0.222103145	0.090728705	0.164007315	0.051650612	4.259914264	0.31534805	0.275790833	2.066079018	0.665003479	0.024539542	0.772520432	0.091659277	0.494802442	0.11020688	0.102763378	0.331313381	0.094868672	0.329805403	1.327855456	0.192191321	0.222751767	0.213495291	0.26858554	0.067652203	0.167341342	0.080204623	0.146936178	0.251846382	0.04893384	0.074981852	1.014622513	0.117175969	0.056999979	0.063760538	0.094258343
19/12/2015 16:07:51	1560.35	13.09395758	26.15108567	0.465447965	2.402231114	11.2371503	2.102080742	3.871093036	1.794189075	12.54438688	7.814440244	0.090605205	0.260328156	0.12856152	0.225992064	0.077492681	0.171034828	0.046332489	4.373671619	0.318406507	0.269638368	2.020443759	0.651103116	0.028943576	0.757717196	0.083132332	0.499255851	0.108553726	0.100253726	0.354435512	0.089556987	0.310584578	1.349616226	0.179777363	0.227829762	0.218926228	0.280944413	0.076411677	0.150919857	0.07868145	0.159249067	0.233892306	0.05696356	0.080862346	1.02128868	0.128756959	0.057842148	0.057949291	0.10032906
19/12/2015 16:08:21	1563.706667	13.33950369	26.26638492	0.511494948	2.37690216	11.69622114	2.050823382	3.867847061	1.759223929	12.7571761	7.841372614	0.096009489	0.251496569	0.134117101	0.210042493	0.082657602	0.177688102	0.053766897	4.382678966	0.332516213	0.256779113	2.009873328	0.637393551	0.024429082	0.762204886	0.082862571	0.51447953	0.122296222	0.093535577	0.347748336	0.090784897	0.328336059	1.348173559	0.184578469	0.212024467	0.215429055	0.259063902	0.080318401	0.165072176	0.08356872	0.164440533	0.232175754	0.055617875	0.075990845	1.01601903	0.121836662	0.057799856	0.055505788	0.108119018
19/12/2015 16:08:51	1568.85	13.21920596	26.67472499	0.472860179	2.440328482	11.58079069	2.0212378	3.856209768	1.78182735	12.8148379	7.906606357	0.084341293	0.209151167	0.159897619	0.224086963	0.074556049	0.171501106	0.037831359	4.469227985	0.333477141	0.285730174	2.029859881	0.671907641	0.025103645	0.77485775	0.088289347	0.493079636	0.110694917	0.098166075	0.358229549	0.090554727	0.319157293	1.322447992	0.175158327	0.228776418	0.216968982	0.262543391	0.073141194	0.176533294	0.085047774	0.161582985	0.243957384	0.057137872	0.07778264	1.063515533	0.132309425	0.065309742	0.063154005	0.085713561
19/12/2015 16:09:21	1576.036667	13.43725702	26.98599666	0.473896745	2.377441875	11.39307737	2.074041623	3.911216026	1.790824485	12.86410402	7.804919001	0.079052205	0.295226167	0.13984427	0.210794924	0.075410282	0.180090691	0.049962715	4.473063414	0.317824581	0.281266108	2.002935339	0.665393523	0.027454835	0.799692259	0.081643458	0.497477793	0.119599521	0.105958675	0.333856183	0.103221103	0.344677647	1.349708179	0.182846736	0.250425148	0.210127227	0.261446256	0.073854111	0.17084456	0.079385709	0.154437903	0.231922751	0.055066848	0.082368659	1.044795554	0.126571524	0.053571151	0.062315044	0.092286256
19/12/2015 16:09:51	1582.436667	13.30188183	26.32673553	0.482895751	2.345243127	11.70980533	2.033366246	3.832944191	1.801461237	12.86775436	7.867486364	0.078966131	0.268977181	0.142053898	0.209367544	0.084877915	0.172814607	0.042397462	4.536548103	0.334095258	0.264684151	2.033221	0.659228897	0.023514507	0.807775258	0.096734283	0.50788896	0.10013623	0.117823359	0.336990894	0.099637115	0.328930303	1.314624738	0.171067915	0.237365208	0.219573795	0.27220498	0.076211147	0.181557426	0.082258221	0.164655729	0.245128937	0.046230323	0.086674014	1.021545462	0.139868533	0.053429329	0.064274493	0.097673512
19/12/2015 16:10:21	1589.9	13.02177617	26.82217297	0.484002374	2.371919864	11.6280633	2.108466376	3.827828621	1.785993866	13.0021271	8.114290534	0.086941982	0.249654079	0.155508987	0.228599769	0.07751274	0.171916787	0.042629323	4.505957929	0.334105175	0.263963551	2.014497494	0.650073873	0.025593849	0.780110358	0.082239396	0.508431322	0.10151878	0.108212408	0.334810037	0.092638367	0.34594867	1.363874616	0.168131633	0.248081468	0.218688551	0.259755636	0.073144284	0.167503254	0.081273069	0.165516326	0.234450745	0.04526832	0.085050806	1.042273075	0.117521023	0.054798039	0.061181489	0.103520838
19/12/2015 16:10:51	1597.045	13.37044014	26.80266361	0.491938666	2.351447098	11.63683634	2.129654097	3.912403201	1.82145369	12.95548428	8.213197733	0.090935811	0.269640851	0.148750443	0.226825468	0.080812854	0.183401477	0.044338658	4.578310238	0.329538402	0.280598557	2.008833132	0.664535676	0.021940299	0.819041555	0.087219782	0.531135682	0.113451593	0.10629854	0.327736006	0.090104095	0.343569332	1.325729691	0.180169001	0.23224125	0.225693325	0.269738462	0.082554103	0.1687012	0.082728399	0.163312664	0.240115315	0.055885226	0.089337099	1.042115753	0.136327835	0.052900258	0.061552528	0.092220448
19/12/2015 16:11:21	1603.623333	13.5516866	26.72121452	0.499118967	2.363890973	11.58331462	2.10291643	3.856870032	1.817533933	12.99679983	8.209929195	0.080086196	0.242909464	0.169316756	0.220452662	0.076393014	0.165949351	0.048532452	4.506763737	0.315640228	0.277424334	2.013966721	0.648043149	0.024576552	0.78760807	0.102209837	0.520479342	0.115991617	0.095049802	0.336719483	0.106188492	0.338826022	1.375912498	0.186734939	0.235215804	0.209077481	0.263383932	0.075087673	0.172368063	0.087994311	0.153320362	0.246427584	0.048266508	0.072482097	1.031789312	0.136086316	0.057650593	0.061727695	0.094917306
19/12/2015 16:11:51	1610.076667	13.31537226	26.79892942	0.497171377	2.347593426	11.58550619	2.103196748	3.885981453	1.771530142	12.93651746	8.120890528	0.082984436	0.273899546	0.145888101	0.209285547	0.082394592	0.175990729	0.050461046	4.515914867	0.316102239	0.278591523	2.024487416	0.659322462	0.024449417	0.8035943	0.090244573	0.510760402	0.111572044	0.103564591	0.34341998	0.088086118	0.318325839	1.360437073	0.179236691	0.242415919	0.215214187	0.266728885	0.074421007	0.157328104	0.078024853	0.158921528	0.233973113	0.047953008	0.073307392	1.042905392	0.127230975	0.061224003	0.056920922	0.101126706
19/12/2015 16:12:21	1610.453333	13.28928606	26.56192327	0.488961655	2.315178071	11.7642899	2.129997782	3.868203086	1.783132949	12.98733422	8.127270398	0.082836111	0.28122214	0.158326056	0.204204165	0.083891878	0.175288052	0.047036798	4.541805844	0.34021059	0.263983485	1.986622222	0.66339111	0.026215062	0.8095496	0.085024005	0.511195873	0.111471055	0.097397314	0.350156699	0.098308197	0.326819968	1.36299942	0.181025351	0.250002456	0.212776761	0.255119843	0.079626121	0.163828914	0.081898539	0.163163626	0.242065132	0.03865095	0.074625479	1.052392693	0.114084043	0.057642285	0.060914902	0.099583495
19/12/2015 16:12:51	1609.96	13.13981755	26.8244251	0.493444952	2.340599642	12.28873813	2.112753935	3.854874495	1.831359809	12.97118723	8.079298834	0.084858159	0.248086263	0.167896775	0.215874353	0.069417878	0.181504708	0.048120894	4.605605253	0.336879293	0.266929856	2.03633589	0.66855877	0.030117786	0.80881489	0.083818712	0.524992734	0.111123279	0.106736398	0.333285338	0.087663589	0.323366181	1.336659881	0.17608913	0.234786784	0.221837569	0.256406017	0.080670171	0.171039312	0.079284226	0.164222244	0.246979936	0.052381447	0.083400931	1.060725161	0.125166477	0.054262335	0.060534961	0.083964039
19/12/2015 16:13:21	1611.003333	13.74570382	26.82297328	0.478247083	2.354960014	11.6838538	2.044245248	3.825560028	1.80623814	13.03364525	8.139848504	0.088933341	0.243571201	0.1538667	0.213441082	0.079164657	0.176169734	0.047486104	4.538584447	0.352762585	0.270587671	2.045909977	0.654395043	0.023197597	0.790802148	0.095272351	0.491862803	0.124609446	0.098335569	0.350492945	0.095877904	0.322546346	1.346768526	0.196552688	0.213191746	0.224330596	0.257526049	0.076004632	0.164614039	0.087394451	0.157972096	0.246714998	0.048736377	0.082980363	1.020297311	0.124178121	0.063469363	0.064274967	0.094059693
19/12/2015 16:13:51	1610.036667	13.1227226	26.77496142	0.480457859	2.351288245	12.07442972	2.095916255	3.792524084	1.802219048	13.10631401	8.066820731	0.079790221	0.248158074	0.178993917	0.210081298	0.082912613	0.170890024	0.048822085	4.585660277	0.326786069	0.256028031	1.975166803	0.655713806	0.02545775	0.788201945	0.097015632	0.493781331	0.120438096	0.09979373	0.331800231	0.101683631	0.33975615	1.350440999	0.166557993	0.251887152	0.221843333	0.265438689	0.07177736	0.166368219	0.085231114	0.148306771	0.254442822	0.051991707	0.081404557	1.069005887	0.132661886	0.055597352	0.062926375	0.096346525
19/12/2015 16:14:21	1610.02	13.28545248	26.61622419	0.494195492	2.348057724	11.74939004	2.104934409	3.827630474	1.836379767	13.0374904	8.21647479	0.092177255	0.261797079	0.140455653	0.213164875	0.081279567	0.17560259	0.044596124	4.624620795	0.324351967	0.267432777	2.033293658	0.672136276	0.026483936	0.809783547	0.096177593	0.505404867	0.109606669	0.103541626	0.348071078	0.088392396	0.319454933	1.369258814	0.183691124	0.253909959	0.221155028	0.267437022	0.078193073	0.167672888	0.080963438	0.158492912	0.244916482	0.048086244	0.082868197	1.054787007	0.131050707	0.059739715	0.056422051	0.098398835
19/12/2015 16:14:51	1611.246667	13.1695524	27.11703401	0.507578381	2.390102497	11.69661119	2.068563404	3.756050922	1.845745943	13.02048637	8.124334593	0.079156855	0.260044237	0.158778034	0.213194262	0.076423085	0.187821365	0.041690321	4.536321774	0.334191255	0.279967056	2.010857578	0.657799322	0.025498135	0.831498071	0.095010639	0.529464167	0.118257138	0.107921084	0.341934985	0.101620323	0.329821204	1.347621034	0.17665154	0.235529916	0.225474017	0.26599141	0.075941109	0.168233319	0.081685005	0.157830608	0.2424245	0.04400913	0.070309609	1.056213868	0.122314878	0.064679479	0.065588363	0.092783396
19/12/2015 16:15:21	1609.126667	13.19686071	26.41146725	0.492510674	2.323915839	11.73593627	2.161404273	3.806737029	1.769315895	12.97065639	8.12529565	0.083443279	0.274328923	0.148540339	0.207075927	0.078378762	0.176710968	0.065170708	4.468412049	0.332479317	0.261401052	2.002480612	0.630007197	0.022930815	0.809337946	0.103222903	0.49845579	0.106315088	0.098649495	0.351694004	0.086859152	0.335325967	1.399263301	0.16352523	0.242444606	0.234322548	0.267598908	0.078326135	0.16804179	0.079359234	0.161361741	0.229164247	0.058696839	0.079923445	1.043047971	0.115506838	0.059615059	0.060234627	0.087958963
19/12/2015 16:15:51	1607.9	13.66824596	27.55210586	0.496160704	2.317264198	11.72542956	2.152852982	3.822567445	1.795660958	13.12518517	8.111748915	0.087992068	0.2373965	0.158632084	0.219745059	0.083167042	0.165523421	0.054976956	4.655991872	0.305944443	0.264317007	2.027982087	0.643822576	0.030394252	0.811527405	0.093198868	0.505828112	0.10440181	0.107159325	0.334170552	0.100446233	0.331864315	1.385208158	0.182569027	0.247583028	0.216062187	0.261331089	0.075620684	0.15821073	0.081375863	0.162765791	0.231833218	0.051819288	0.07694814	1.041628107	0.122910599	0.056545004	0.062666991	0.092945246
19/12/2015 16:16:21	1607.84	13.37704975	26.88411619	0.46602367	2.37110377	11.6195441	2.098214022	3.782222216	1.797575583	12.97295458	8.140500541	0.080955578	0.243704675	0.16260755	0.220115873	0.081514247	0.18111303	0.047215153	4.61414589	0.311034316	0.266163219	1.996476648	0.669776667	0.025428276	0.825348233	0.091494638	0.490598955	0.118432945	0.097841664	0.331116898	0.089527244	0.3238346	1.375778619	0.176182849	0.233402235	0.222602487	0.254650624	0.076632249	0.174469136	0.079961275	0.167018389	0.2274695	0.05177008	0.077331831	1.059026137	0.119034193	0.064299307	0.050584247	0.107776821
19/12/2015 16:16:51	1608.586667	13.29964039	26.7904804	0.482073773	2.399187744	11.67337632	2.103972764	3.737423143	1.789062872	13.01574866	8.138788397	0.093691297	0.2624305	0.142159106	0.212017215	0.08550938	0.176355566	0.042070227	4.623406329	0.307890467	0.268020083	1.989986304	0.662259315	0.02599535	0.792523683	0.106719286	0.505616371	0.109481862	0.110466242	0.352451833	0.100428311	0.341450252	1.341704105	0.195492278	0.240859044	0.198008573	0.272194387	0.069256383	0.17558142	0.083317826	0.165715859	0.239082528	0.038345746	0.07656511	1.07746986	0.119398331	0.061516571	0.069336383	0.089078246
19/12/2015 16:17:21	1607.053333	12.98969352	26.69447024	0.4709186	2.42285125	11.52574166	2.042356519	3.775440021	1.802290493	13.01962303	8.134469358	0.079240571	0.246320406	0.156616237	0.214856045	0.080535407	0.182420209	0.052276321	4.700165376	0.339191129	0.262719917	1.979331034	0.670980062	0.022558839	0.824129515	0.086110409	0.502180304	0.124737681	0.099061568	0.356853194	0.090385467	0.332808653	1.344234707	0.180365893	0.240249407	0.215785598	0.263637609	0.080437309	0.167896294	0.08513428	0.164855022	0.239284121	0.051254696	0.086046616	1.037916651	0.124221679	0.057552439	0.067933973	0.094102718
19/12/2015 16:17:51	1606.295	13.99991196	26.73839295	0.45926631	2.364581697	11.57739059	2.143075109	3.762064633	1.806068258	13.02955459	8.081796374	0.080641847	0.235444382	0.15856867	0.219297943	0.066331874	0.165895207	0.053703242	4.666833653	0.332586914	0.267338285	1.978890618	0.661261337	0.022810732	0.781481101	0.094021228	0.497829518	0.114322126	0.1045652	0.351714801	0.099099608	0.319644265	1.350142357	0.184750308	0.234179437	0.208241661	0.272511331	0.079045576	0.172456483	0.078061836	0.16478353	0.239865111	0.049952886	0.077967644	1.018177164	0.123088759	0.065400645	0.060185906	0.093498693
19/12/2015 16:18:21	1606.586667	13.43705871	27.18262527	0.470983513	2.352912572	11.62938872	2.07205974	3.807285245	1.806409508	13.04340061	8.074711798	0.090292679	0.265424546	0.140342224	0.216452121	0.083928785	0.17672022	0.060655617	4.648992498	0.330397309	0.255829654	1.968575844	0.664698933	0.02658902	0.813579971	0.079713897	0.491396646	0.115939244	0.104176434	0.350603585	0.097180122	0.331443224	1.35137095	0.1733544	0.233890072	0.217303161	0.253106407	0.078729732	0.169383739	0.078746766	0.163240259	0.239580579	0.049665649	0.080096376	1.055758909	0.12750298	0.061507105	0.065028851	0.096720074
19/12/2015 16:18:51	1608.46	13.27250076	27.26902258	0.502522957	2.355100839	11.78016139	2.03894518	3.77168276	1.823162552	13.0173004	8.109227801	0.083697425	0.268807049	0.146229954	0.207882638	0.084896887	0.183461797	0.05601744	4.562750701	0.312968292	0.268945923	2.038666069	0.660472746	0.024577846	0.793412419	0.088175927	0.51697528	0.110950388	0.099428246	0.343946529	0.098716192	0.333363622	1.35107476	0.171053831	0.235115504	0.220042125	0.264362335	0.077156175	0.168375085	0.079468395	0.157470747	0.228907983	0.059485425	0.083016478	1.045314733	0.117384041	0.061228376	0.064206461	0.091551235
19/12/2015 16:19:21	1612.223333	13.1139403	26.90252933	0.486144814	2.354025368	11.70538645	2.055010514	3.723823555	1.856511254	13.02996631	8.060166262	0.08343441	0.291648593	0.134031024	0.212814939	0.075175642	0.176895074	0.062085267	4.716614453	0.324213683	0.281651187	2.035977191	0.670125735	0.016854527	0.812745628	0.101479131	0.49316374	0.115873847	0.10297283	0.351501719	0.085535902	0.32763597	1.364599708	0.179338893	0.236651858	0.212094616	0.25119564	0.085603682	0.171968608	0.080036872	0.160373496	0.242823589	0.054042425	0.077061924	1.029840652	0.121491699	0.052961486	0.058845946	0.098040401
19/12/2015 16:19:51	1617.315	13.52430247	27.33401334	0.496795965	2.384682588	11.72595973	2.15455747	3.80648989	1.835120192	13.19453706	8.139243175	0.076858258	0.270657062	0.153001326	0.212121572	0.084685306	0.187880019	0.043020664	4.7691585	0.3056859	0.282373602	1.995548726	0.62596149	0.027499741	0.799199061	0.091673409	0.501771407	0.115453622	0.105878749	0.334957882	0.098148828	0.315021002	1.352711302	0.166066444	0.264773707	0.201223406	0.256873376	0.075584033	0.1726143	0.087574855	0.147872585	0.238837594	0.052264434	0.075144903	1.049088783	0.130468447	0.05256803	0.059104547	0.095290547
19/12/2015 16:20:21	1621.28	13.32227971	27.34240239	0.483198932	2.325660149	11.8041039	2.080307847	3.750937862	1.783474036	13.06684043	8.179853071	0.100054195	0.238062542	0.164235551	0.200523321	0.091984215	0.186982899	0.053786117	4.698619485	0.324280741	0.267574173	2.017670531	0.637606306	0.027330871	0.776481699	0.078497041	0.500596413	0.113233954	0.093044605	0.344837851	0.092875295	0.327271184	1.372375296	0.185000628	0.239622959	0.210093667	0.273365023	0.076950401	0.172779563	0.081456483	0.157506945	0.240656144	0.057755233	0.084953366	1.057713807	0.126250134	0.057214742	0.064201871	0.08587062
19/12/2015 16:20:51	1623.363333	13.12034953	26.88014305	0.481449395	2.31884728	11.65213494	2.086379877	3.737840127	1.771752181	13.11791178	8.069430021	0.08058214	0.275335109	0.148770486	0.204720545	0.081864387	0.177921688	0.04355117	4.745606781	0.336628634	0.258849091	2.012249412	0.653591624	0.024005341	0.781896042	0.102246502	0.494446253	0.112906726	0.096707908	0.345785899	0.094569037	0.347079604	1.36871648	0.172705548	0.250252013	0.202523967	0.270579004	0.078708146	0.171663003	0.081353625	0.153496163	0.234555796	0.048470007	0.077965433	1.072734643	0.118173025	0.066162114	0.063476557	0.092712619
19/12/2015 16:21:21	1623.33	13.50247501	27.15036833	0.485490921	2.341127646	11.65256298	2.093177436	3.758904168	1.801655577	13.16401754	8.221145926	0.086999728	0.27190911	0.134738724	0.217771277	0.072832191	0.181483097	0.053970512	4.69465005	0.337165845	0.271368765	2.030910907	0.648985319	0.024148955	0.817787161	0.084395183	0.502287466	0.114211726	0.105761075	0.349324135	0.087231483	0.328304707	1.345525898	0.184227242	0.233278216	0.213108063	0.254209042	0.08349427	0.169403345	0.079357004	0.173574786	0.248280602	0.053419917	0.077054621	1.058902943	0.119794796	0.054513236	0.049591814	0.100497672
19/12/2015 16:21:51	1625.53	13.18924586	27.11402433	0.48465553	2.307094296	11.61798033	2.092885498	3.735698152	1.848177362	13.17223141	8.141119223	0.088882964	0.251481496	0.143561298	0.215851784	0.078557394	0.170570984	0.044180021	4.754328908	0.331217326	0.260083364	1.984524143	0.679760079	0.024977718	0.792470226	0.090112323	0.498269538	0.111268187	0.107053353	0.348034089	0.101261188	0.336675349	1.344249412	0.180975665	0.245029968	0.228843333	0.263637024	0.084536817	0.169687326	0.079441765	0.167771785	0.242175018	0.052020935	0.069479971	1.055986826	0.115568613	0.055374746	0.057299309	0.102334843
19/12/2015 16:22:21	1626.803333	13.44341384	27.38389202	0.503706098	2.348992184	11.58752738	2.083652177	3.75792754	1.756047846	13.14518234	8.033206926	0.100377141	0.261193728	0.128167611	0.210311806	0.078578159	0.173515346	0.053495264	4.607636729	0.33180314	0.258497241	1.993188391	0.665825712	0.023386324	0.793112335	0.093427029	0.483486362	0.124933503	0.097832644	0.359626588	0.095248019	0.325004562	1.32945225	0.173788173	0.230210486	0.211374941	0.259833482	0.081697311	0.176739074	0.079230315	0.15960794	0.244115515	0.046345119	0.081416367	1.023936016	0.121757381	0.05978047	0.066310346	0.090678211
19/12/2015 16:22:51	1624.926667	13.1577907	26.63112205	0.482228122	2.299926849	11.25723747	2.08004339	3.666560726	1.78091589	13.16030736	8.037088515	0.078794447	0.224523249	0.175268428	0.204897295	0.082399356	0.172706692	0.044628753	4.645255617	0.318522424	0.263722242	1.977669647	0.636608773	0.028854509	0.805672281	0.079532795	0.488794353	0.109390375	0.098458135	0.348338551	0.096401189	0.330100728	1.39198732	0.16474518	0.243838431	0.197765531	0.260933686	0.074050045	0.164907145	0.079655562	0.161152051	0.231116503	0.053088403	0.086013736	1.02651224	0.120100437	0.055443423	0.055673588	0.095691687
19/12/2015 16:23:21	1623.735	13.52827485	27.05920549	0.498130421	2.367328197	12.21214394	2.083754668	3.727323169	1.802471707	13.34396304	8.045616848	0.089672182	0.285350192	0.145423205	0.219761326	0.073016578	0.186120245	0.044304904	4.797789911	0.3339572	0.270406226	2.026465704	0.664005057	0.024969026	0.77512988	0.091351874	0.503682236	0.112856208	0.109677186	0.33386497	0.093480793	0.322005964	1.38273298	0.175639927	0.237550084	0.2244884	0.264284576	0.077957848	0.171755417	0.081231638	0.15649899	0.219311761	0.059439146	0.081726515	1.061636435	0.117504839	0.056568366	0.059693199	0.092848289
19/12/2015 16:23:51	1626.073333	13.10106416	26.98688142	0.466869197	2.387004728	11.52313814	2.167868884	3.627963199	1.768761912	13.24487837	8.045326521	0.080235114	0.273361341	0.148897408	0.209161657	0.080979788	0.176023281	0.045659454	4.675648234	0.308583641	0.264015764	1.946281817	0.663550363	0.025711633	0.801496947	0.087138263	0.506088481	0.116050906	0.096562744	0.346299397	0.098923713	0.302662269	1.344588501	0.174120162	0.235165315	0.208060487	0.262192493	0.076460401	0.168388673	0.0761573	0.159550375	0.243950703	0.057072186	0.077779718	1.023857548	0.126785076	0.053684942	0.055009003	0.106213261
19/12/2015 16:24:21	1627.95	13.2107568	27.10691067	0.504761534	2.347461349	11.54057335	2.029153895	3.681173742	1.777167989	13.24401365	8.059455743	0.088729055	0.27598046	0.136976187	0.208040864	0.083363676	0.169879672	0.049943125	4.745433062	0.330705677	0.268504093	1.9840114	0.652921334	0.025138059	0.799954732	0.103366565	0.47903261	0.12051372	0.102728318	0.333934859	0.089302935	0.321645698	1.358592828	0.180011608	0.231171057	0.216117785	0.258625586	0.088577022	0.164478989	0.074616357	0.150937197	0.251344513	0.041398697	0.070676196	1.05262216	0.125563781	0.050383966	0.054884829	0.102021629
19/12/2015 16:24:51	1628.195	13.7151999	27.32080314	0.475336092	2.338744464	11.69728099	2.045028709	3.725081259	1.782210211	13.23050485	8.107479925	0.077018346	0.270334327	0.149726885	0.223720732	0.07454064	0.187234392	0.053455065	4.78644995	0.310937349	0.268576053	2.008836523	0.666401249	0.025625369	0.781518144	0.099547988	0.49945968	0.11433957	0.09885689	0.350099058	0.089481672	0.348889334	1.344435824	0.176628182	0.234864656	0.214856493	0.264286938	0.073450035	0.168317147	0.079862306	0.146643016	0.211048413	0.055533265	0.080411049	1.073113281	0.128680457	0.059860974	0.062134807	0.090163304
19/12/2015 16:25:21	1628.143333	13.25263909	26.91056251	0.488395567	2.313502578	11.67154608	2.130439009	3.631535389	1.75798272	13.36585138	8.102034503	0.088343569	0.253794764	0.162297292	0.20817837	0.076639522	0.174285531	0.057936267	4.777945874	0.336399223	0.26195771	1.995395722	0.660958986	0.022672444	0.775604004	0.09350727	0.512818515	0.119903625	0.094501251	0.340203004	0.101204651	0.315772558	1.31869945	0.170054795	0.242515551	0.219305038	0.253342629	0.075761022	0.178872532	0.077047691	0.164574692	0.252580478	0.04708015	0.071954638	1.047597298	0.120612489	0.057652586	0.054530878	0.098823943
19/12/2015 16:25:51	1628.55	13.24059407	26.82227516	0.496191117	2.31419412	11.61258109	2.163667731	3.636289863	1.788196757	13.24504562	8.038245159	0.090730621	0.228254642	0.145232992	0.217422758	0.07824153	0.172209624	0.062457566	4.802228375	0.324600483	0.26279407	2.063200214	0.673653703	0.03084377	0.778865659	0.084082842	0.5151949	0.105444955	0.094929315	0.35819281	0.08932647	0.339406274	1.323670839	0.178717234	0.241756972	0.214344006	0.2683695	0.083567978	0.170251183	0.09269796	0.149865332	0.232000487	0.049575978	0.084582582	1.031904107	0.121591398	0.061326702	0.063259133	0.100772286
19/12/2015 16:26:21	1629.186667	13.71808569	26.77871496	0.502559821	2.362054498	11.36157936	2.031315825	3.740977789	1.798895224	13.3276515	8.068802071	0.087803249	0.263196293	0.150456552	0.219557615	0.077160755	0.174817943	0.037106483	4.98613769	0.296692035	0.275288541	2.018797029	0.661844515	0.028170916	0.777906241	0.090810088	0.491034083	0.120834875	0.094617386	0.347831726	0.08849941	0.328540443	1.360776699	0.174862365	0.238492763	0.197913824	0.256247655	0.074189908	0.166502551	0.077500681	0.151938905	0.233663784	0.051476655	0.079760977	1.043923309	0.124948849	0.05759582	0.060848316	0.097034864
19/12/2015 16:26:51	1628.965	13.51531386	27.02778261	0.493077446	2.337629409	11.72880525	2.022425707	3.709993933	1.792423274	13.28984041	8.053134926	0.081397543	0.285367126	0.134579932	0.218403785	0.087173138	0.179929539	0.06423936	4.796639519	0.332853215	0.256405645	1.998022939	0.651431537	0.025914328	0.789538657	0.090759743	0.501277911	0.116954056	0.102286711	0.356670364	0.105678334	0.314016296	1.356289177	0.173003576	0.248502484	0.22155217	0.270737645	0.072710898	0.167305199	0.076031096	0.155695934	0.245852229	0.045865799	0.083055127	1.050837587	0.120319152	0.058603527	0.058221074	0.093478789
19/12/2015 16:27:21	1630.706667	13.04787632	27.13741035	0.478919341	2.390866625	11.57759447	2.174255763	3.634050576	1.753402894	13.30997928	8.072887623	0.080931652	0.249840823	0.164751865	0.223284573	0.069247228	0.186481309	0.049371937	4.814885319	0.3276	0.26144501	1.99078207	0.653945523	0.025925836	0.787927384	0.109833925	0.493611502	0.114799574	0.106490128	0.349075568	0.080749169	0.341450558	1.331512638	0.18467533	0.239535621	0.219970816	0.26793945	0.070848535	0.16493002	0.08068977	0.156425785	0.235783	0.04866947	0.088108951	1.044763057	0.112541374	0.062677766	0.058469505	0.099931008
19/12/2015 16:27:51	1636.866667	13.26995865	26.97225005	0.482696837	2.334344878	11.62685698	2.182016537	3.626732856	1.783109798	13.32733769	8.024108976	0.086472689	0.258727593	0.143598537	0.218043597	0.070614926	0.177556504	0.054343009	4.920014067	0.325018337	0.259278373	1.991744187	0.657749994	0.025535795	0.784948607	0.081620786	0.50354984	0.104140396	0.103696069	0.343673364	0.099808262	0.319445876	1.319580041	0.181549056	0.238052365	0.209636842	0.254964328	0.076897042	0.167066529	0.079455965	0.164070244	0.237991808	0.049145995	0.087286294	1.027490413	0.108140092	0.061132052	0.063377157	0.096403417
19/12/2015 16:28:21	1639.705	13.50448382	26.82432813	0.460684502	2.312729837	11.75920707	2.122227103	3.55464805	1.784460246	13.37500069	7.991040055	0.097366656	0.260281267	0.157522776	0.213708841	0.078737853	0.171769222	0.043572378	4.872356564	0.330463762	0.276874011	1.94201999	0.654097259	0.028870679	0.782332085	0.084273252	0.487956569	0.108370276	0.091092781	0.339900818	0.103885246	0.31635038	1.325059368	0.199348163	0.231437989	0.205812105	0.263299205	0.072935538	0.162687384	0.077437734	0.156896979	0.241260822	0.052194625	0.077848998	1.016486465	0.124603433	0.061573737	0.058856867	0.099140976
19/12/2015 16:28:51	1640.296667	13.37973708	26.76317542	0.508691747	2.336451707	11.74152998	2.051699628	3.653399603	1.779128341	13.35802046	8.030669358	0.096132834	0.277188173	0.149555046	0.218223259	0.074068505	0.173452059	0.061817354	4.932917492	0.327662562	0.265579446	2.012049569	0.66202905	0.024851764	0.778068824	0.101536469	0.495043489	0.110777586	0.105262815	0.346965545	0.089358856	0.332943317	1.349901727	0.180474499	0.229870285	0.20732234	0.257648269	0.080678008	0.175929925	0.080791979	0.160480385	0.245666541	0.051394224	0.082379209	1.024512065	0.115546849	0.05849863	0.06058115	0.110890861
19/12/2015 16:29:21	1640.183333	13.20855029	26.93917947	0.489451068	2.325951797	11.77416991	1.961248986	3.631426502	1.782821147	13.27820316	8.012632642	0.073363286	0.262885145	0.147201605	0.227108167	0.077792294	0.184154003	0.058711866	4.876285152	0.341182498	0.265360158	2.00106519	0.645865253	0.020825239	0.75730232	0.100148421	0.495624703	0.11357108	0.099172221	0.345407187	0.0971504	0.324861041	1.294385761	0.189008112	0.23445402	0.199908153	0.259913336	0.095550826	0.153437648	0.083618165	0.157834082	0.237517245	0.050768073	0.074241838	1.021486687	0.126527501	0.059863909	0.067120632	0.091174784
19/12/2015 16:29:51	1635.913333	13.43606324	27.0208925	0.487718096	2.373703062	11.85812915	2.176243026	3.737421782	1.802099903	13.41529568	8.080404273	0.088115339	0.241857928	0.163863535	0.222027279	0.083287776	0.197600761	0.051810336	4.828882391	0.329104301	0.271855685	2.025027384	0.663823611	0.0233058	0.760377844	0.095222407	0.489663833	0.107284249	0.10230976	0.343346858	0.104128442	0.335848878	1.268675094	0.168625004	0.232833915	0.215612593	0.258233318	0.079843644	0.166107221	0.077472417	0.165813335	0.2277591	0.058172919	0.087370419	0.992415237	0.129093762	0.063095021	0.060976515	0.098285686
19/12/2015 16:30:21	1632.4	13.19579793	26.90697806	0.504742598	2.337042426	11.65671735	2.107172413	3.67460582	1.809243092	13.32002144	7.963935305	0.096806458	0.233203052	0.15361446	0.230402516	0.083198589	0.170595362	0.048341536	4.878210332	0.329926867	0.264525294	2.003656686	0.693991738	0.022706652	0.78737718	0.091287165	0.501275204	0.110720655	0.104735151	0.364147311	0.089081484	0.328824534	1.331492958	0.181280225	0.246872014	0.210429096	0.261944291	0.075131807	0.173601542	0.083488469	0.154208685	0.238332937	0.061176659	0.075914615	1.039633687	0.114139717	0.056258799	0.051936694	0.100714181
19/12/2015 16:30:51	1629.426667	12.85147659	27.05480165	0.492642887	2.388551598	11.79759445	1.989310145	3.610809089	1.780478337	13.42047266	8.069774182	0.07734456	0.27035119	0.154309796	0.211841855	0.079290833	0.171134674	0.049170114	4.883403343	0.334130802	0.268592935	2.01215266	0.669557206	0.024483624	0.766821395	0.095214649	0.487718579	0.113692603	0.102104087	0.34146479	0.095871927	0.329356047	1.302344138	0.179671922	0.233699613	0.224743999	0.262852993	0.082906919	0.170927027	0.078659313	0.158628253	0.238321275	0.057502824	0.07951474	1.006944368	0.128040841	0.066269825	0.061214131	0.096652067
19/12/2015 16:31:21	1629.016667	13.48459792	27.51977707	0.500400093	2.357815517	11.75248033	2.099263592	3.764407823	1.802760476	13.34245036	8.074666261	0.087280492	0.23766041	0.161316393	0.237933315	0.08739411	0.173437004	0.043063191	4.900825852	0.346606	0.276936896	2.031853102	0.684207695	0.028448019	0.79942282	0.10083649	0.493800775	0.119843914	0.112713039	0.348917001	0.096299528	0.337264314	1.322604244	0.188608014	0.234222722	0.21904442	0.27038578	0.077345127	0.177949084	0.075651906	0.163921253	0.238973436	0.056521917	0.090674521	1.010023152	0.115085719	0.055979668	0.057854669	0.099609345
19/12/2015 16:31:51	1631.21	13.60836639	27.16856343	0.482133716	2.380153759	11.83423509	2.145274879	3.700539604	1.808292947	13.29485689	8.112148285	0.08626234	0.248852474	0.154798084	0.227464101	0.073967848	0.180884195	0.038576558	4.836649741	0.331725917	0.269926781	2.020276673	0.66441861	0.028596771	0.777661934	0.088078025	0.5243974	0.103836543	0.107132533	0.358972657	0.092952933	0.340639593	1.338335543	0.177365528	0.243052773	0.217506709	0.262907718	0.084712268	0.160174133	0.077293372	0.160468132	0.24317497	0.049029258	0.077228639	1.029672894	0.110439491	0.05833458	0.061706128	0.09418128
19/12/2015 16:32:21	1632.265	13.51226565	27.24753205	0.492984347	2.413543129	11.7671685	2.024485309	3.699811759	1.807311846	13.37642466	8.103255344	0.090836806	0.273824437	0.142298024	0.2200285	0.081127822	0.18183994	0.062854967	4.840554715	0.33368582	0.275856976	2.051538028	0.671258072	0.025527427	0.745577366	0.084726809	0.522578836	0.125004767	0.099925357	0.351912438	0.095280495	0.344473594	1.312137809	0.180999794	0.240531199	0.218419738	0.277392514	0.082325629	0.16885615	0.081057262	0.16246078	0.24070626	0.056733411	0.077113423	1.02299909	0.125796166	0.053389352	0.061878913	0.097832703
19/12/2015 16:32:51	1632.723333	12.97954866	27.5142073	0.499425642	2.382622036	11.91393705	2.078550241	3.7106157	1.770141496	13.3234365	8.093772162	0.077095344	0.270734677	0.139194376	0.22586175	0.075580609	0.16619339	0.048199737	4.825527198	0.330895944	0.263044536	2.029846897	0.676876069	0.026398343	0.736602597	0.097139536	0.506745313	0.112488878	0.099838943	0.349139467	0.100285145	0.344750772	1.299567862	0.186523482	0.237093818	0.213774927	0.266340155	0.072453085	0.162658234	0.088910911	0.177099221	0.240650772	0.052973004	0.080546427	1.02833302	0.112647865	0.055244972	0.058679213	0.092586146
19/12/2015 16:33:21	1632.646667	13.36632412	27.52050057	0.479082789	2.363893269	11.69838319	2.086857231	3.71820193	1.803409117	13.46462535	8.099039946	0.086275326	0.270743451	0.143366226	0.227030551	0.078496191	0.18851021	0.058929832	4.813936987	0.344595473	0.28106027	1.982362085	0.668129074	0.022856624	0.760926638	0.081049361	0.517227026	0.114072178	0.094515594	0.369058111	0.083439448	0.334250804	1.325996992	0.174211553	0.228420384	0.214178151	0.279217736	0.077352872	0.163396616	0.085761265	0.157541081	0.242535345	0.049651257	0.078621802	0.999612617	0.117361936	0.052844463	0.061232312	0.102051146
19/12/2015 16:33:51	1633.66	13.57162619	27.31806113	0.512937623	2.367886433	11.89623876	2.075090265	3.668070129	1.80991528	13.54252421	8.093433934	0.095702331	0.268586972	0.144674598	0.218209433	0.073264508	0.171614303	0.041245342	4.812228586	0.341463892	0.250328356	1.991455822	0.664552407	0.025412776	0.782137589	0.08871784	0.514855112	0.117570055	0.09670288	0.343177657	0.09635676	0.35198371	1.32242837	0.170723813	0.237588232	0.230573805	0.256200469	0.07766012	0.171531843	0.077818298	0.162315394	0.230696535	0.057803204	0.083786838	1.018022742	0.118073557	0.066066305	0.064940427	0.101044951
19/12/2015 16:34:21	1638.206667	13.35923661	27.23277626	0.515019545	2.357224723	11.89172985	2.063970503	3.726653997	1.793127145	13.54390881	8.119660658	0.079322201	0.287449762	0.136320753	0.224196695	0.076883035	0.186607803	0.041088175	4.87780882	0.325470289	0.263232676	2.02603755	0.672012942	0.022434144	0.798483816	0.096673899	0.512120694	0.113361776	0.093949319	0.340464935	0.091119181	0.350943384	1.291383483	0.180328266	0.21799799	0.226791556	0.265036481	0.075398522	0.166910213	0.078518695	0.156632472	0.239712148	0.053849072	0.090332417	0.99955182	0.123306838	0.065119708	0.060230287	0.104515451
19/12/2015 16:34:51	1643.916667	13.62153285	27.1244024	0.497894039	2.33515998	11.62079371	2.019664503	3.556501139	1.83014263	13.42631178	8.097755964	0.089139365	0.251280673	0.153242643	0.215086043	0.07772015	0.182988762	0.037621694	4.761128658	0.331432984	0.263457062	2.061075694	0.673983867	0.027012978	0.785624911	0.091915153	0.508795954	0.122258574	0.110294265	0.332043632	0.099339692	0.340164759	1.301574487	0.178401391	0.230210749	0.211642778	0.262774915	0.081494908	0.164732909	0.08009094	0.15663636	0.239367967	0.054315832	0.080740229	0.971776321	0.115618478	0.062906723	0.05419565	0.094333717
19/12/2015 16:35:21	1644.513333	13.31517812	27.41513219	0.491161844	2.393720035	11.68173141	2.141325271	3.660810937	1.785520919	13.53212687	8.121758562	0.091499837	0.252648619	0.169348001	0.208656632	0.076684134	0.180252653	0.042413935	4.737290322	0.326145358	0.272846343	2.002590504	0.649374465	0.024999371	0.793228876	0.106714925	0.513279463	0.114358274	0.101200668	0.348205856	0.08943235	0.342964484	1.290467214	0.18846894	0.229471383	0.211525846	0.278361395	0.075740737	0.169468146	0.085214983	0.169140641	0.236826805	0.047055062	0.087176735	1.042325554	0.126428978	0.055405647	0.059948727	0.105835727
19/12/2015 16:35:51	1644.385	13.47892483	26.91485887	0.503480235	2.401355899	11.7189417	2.079307138	3.704064449	1.788649118	13.44108648	8.071191506	0.083535231	0.26220294	0.146943435	0.215920007	0.075994356	0.180378103	0.067215462	4.857007603	0.325764781	0.277878283	1.987334703	0.677862649	0.025329051	0.788692343	0.090972178	0.503409326	0.122741995	0.098219842	0.356708363	0.090905522	0.319560688	1.308569044	0.194908227	0.244532967	0.196837022	0.255054306	0.093275072	0.1610638	0.085835238	0.163799955	0.23740589	0.057731059	0.08966156	1.01627313	0.125006201	0.063737985	0.063711172	0.101209024
19/12/2015 16:36:21	1645.55	13.17495669	26.97470113	0.494399647	2.380038381	11.80063093	2.129240624	3.604642641	1.769005981	13.37799829	8.12925662	0.081718048	0.283381844	0.143081248	0.19632199	0.077460884	0.183028781	0.046918976	4.752771427	0.322958843	0.27608721	2.010139729	0.655122592	0.024233738	0.796565139	0.09525851	0.508253619	0.108851161	0.104963986	0.353234977	0.098236307	0.319757799	1.331355059	0.194921547	0.24226919	0.21809438	0.270553524	0.084159718	0.16271732	0.082444384	0.166289064	0.246503836	0.050113073	0.084635213	1.017041476	0.128485353	0.051508493	0.062584746	0.097804705
19/12/2015 16:36:51	1646.2	13.20987998	27.25487808	0.508882608	2.389260284	11.86445709	2.102420821	3.990494231	1.824617022	13.55630242	8.186389659	0.092035569	0.237881587	0.162610846	0.23010986	0.088112635	0.185165246	0.038495041	4.87703464	0.333010999	0.282117777	2.023266127	0.686727697	0.026824168	0.816055865	0.091435203	0.500698713	0.124739402	0.104907278	0.348620127	0.097562025	0.342104469	1.33392896	0.189535933	0.22336173	0.224213827	0.261302017	0.067738522	0.171407781	0.077024619	0.174265011	0.247263891	0.048513002	0.082167453	1.020381071	0.133040445	0.066417421	0.065176324	0.092726262
19/12/2015 16:37:21	1648.13	13.70047318	27.50733093	0.514335549	2.465508424	12.0674653	1.997019186	4.320300757	1.821266183	13.83275492	8.277871896	0.098000557	0.282026737	0.156054382	0.243528175	0.103704328	0.189364378	0.044632875	5.01061791	0.326822047	0.269749648	2.073469094	0.685290814	0.022225159	0.802482841	0.088998526	0.541147348	0.112209252	0.100094344	0.352841205	0.104231758	0.345302335	1.333390701	0.184330809	0.242064825	0.215529055	0.277409593	0.080761244	0.174966246	0.083377284	0.160023164	0.249694792	0.050392332	0.084311362	1.041216627	0.118755709	0.056162994	0.057331893	0.098770384
19/12/2015 16:37:51	1649.5	13.58611154	27.89779188	0.520639024	2.474717322	12.05921389	2.126109177	4.277540115	1.811147675	13.88838726	8.383174473	0.088336725	0.269373705	0.154917888	0.239786077	0.094471706	0.200151359	0.039728	5.177886246	0.347911528	0.283557504	2.048516876	0.71318688	0.023842627	0.784390111	0.103141427	0.53887018	0.111184745	0.106988098	0.356557663	0.103688763	0.362239906	1.31715665	0.182150929	0.265796876	0.2206892	0.287057411	0.078666815	0.169636658	0.088814076	0.165863474	0.251331258	0.050901057	0.083826238	1.02606711	0.115645528	0.064454231	0.064374842	0.098866073
19/12/2015 16:38:21	1654.276667	13.69860151	28.37104817	0.534435503	2.500394919	12.12033378	2.024784243	4.542236396	1.868557142	14.1493524	8.489459913	0.08510063	0.271776164	0.163380576	0.261293857	0.096740317	0.188753633	0.041751527	5.169759488	0.350840151	0.283904017	2.059128382	0.707110345	0.025536592	0.790712556	0.10091621	0.561240148	0.111717175	0.103411537	0.373130229	0.093130681	0.363454255	1.323323771	0.180059736	0.255576256	0.222735689	0.262365556	0.086353479	0.181331455	0.086703722	0.161286764	0.236767108	0.062898735	0.084362317	0.993768941	0.134266179	0.064900754	0.080528698	0.092776348
19/12/2015 16:38:51	1663.93	13.80613169	29.01612958	0.540464044	2.560534054	12.46113147	2.234022089	5.112500143	1.896406818	14.50885681	8.601178557	0.093850134	0.243965163	0.167619739	0.289281368	0.112168921	0.199143985	0.037656563	5.392431205	0.356305177	0.287857328	2.112656425	0.719737086	0.0282136	0.795715641	0.095525268	0.568463907	0.119321046	0.107321088	0.360237709	0.091288087	0.380872266	1.309122034	0.190284482	0.245995111	0.229333468	0.26604328	0.078900514	0.181020537	0.080237342	0.161936178	0.25021603	0.058919081	0.09285557	1.024803349	0.131011066	0.062526716	0.068925582	0.105314397
19/12/2015 16:39:21	1668.825	14.25790239	28.92159705	0.509490858	2.534227581	12.47025213	2.105245157	5.310028146	1.870353931	14.61310273	8.542449687	0.078085699	0.291958323	0.155551625	0.275758763	0.118981521	0.196786481	0.054212965	5.495738786	0.35561083	0.293177969	2.135620535	0.7313071	0.028453787	0.769383275	0.099617069	0.564195418	0.1327162	0.094072324	0.360781183	0.096831728	0.36074725	1.336415474	0.192283611	0.2546911	0.226678695	0.271670423	0.097658635	0.175855023	0.090164735	0.166743095	0.257004811	0.045618529	0.095380604	1.022158665	0.136930075	0.061240012	0.070706072	0.110170468
19/12/2015 16:39:51	1674.593333	13.90668321	29.44090508	0.535620383	2.55248086	12.58298156	2.209135219	5.68723833	1.90079995	14.85634667	8.682431005	0.099161691	0.283132855	0.155829282	0.304591224	0.130365703	0.200854485	0.03714326	5.69265292	0.375868803	0.272844576	2.148897147	0.750759115	0.029789554	0.790777199	0.121082368	0.579756137	0.12352988	0.108636744	0.38730993	0.101138983	0.364569703	1.317754628	0.184088708	0.253997751	0.230507143	0.268918775	0.083599518	0.189156809	0.084320937	0.172907236	0.256825127	0.054412774	0.092654512	1.051707174	0.1493897	0.059905148	0.076345613	0.100853872
19/12/2015 16:40:21	1682.15	13.94910788	29.63697934	0.533854683	2.606898107	12.62790379	2.130415596	5.662786047	1.896259885	14.85364597	8.594399394	0.096936299	0.27338656	0.169495148	0.304453044	0.11852185	0.21131806	0.051287079	5.773897543	0.369526237	0.298162586	2.135159773	0.761655119	0.026113573	0.813575768	0.118546823	0.590786979	0.123630714	0.106718562	0.349823631	0.108255241	0.389528925	1.313649664	0.218825365	0.230176187	0.252602713	0.284151547	0.082752001	0.190845921	0.091377627	0.168331514	0.249380298	0.055479041	0.097711246	1.034274637	0.161686621	0.057228108	0.074989325	0.108098202
19/12/2015 16:40:51	1686.685	13.73794944	29.38037639	0.540810516	2.610158234	12.6388953	2.194657067	5.652494017	1.935152167	14.75622622	8.659488625	0.088151301	0.274001806	0.168171853	0.310450386	0.127971041	0.212029641	0.062244252	5.746478631	0.362208524	0.29480207	2.147085434	0.754167093	0.032819752	0.821701367	0.103978383	0.607705478	0.116205874	0.107938	0.364717008	0.10123489	0.393158362	1.372440225	0.201399558	0.260413631	0.246750157	0.274598368	0.09702013	0.178417381	0.090507122	0.177247797	0.249184777	0.063180466	0.091290703	1.036874776	0.142739254	0.05874172	0.078610269	0.104209995
19/12/2015 16:41:21	1685.53	14.08213678	29.28231131	0.503865408	2.581870969	12.4732532	2.152370736	5.504041175	1.920256584	14.43410516	8.5602243	0.09717219	0.25114293	0.177548663	0.312692389	0.120904352	0.207915308	0.066922111	5.619771622	0.3775407	0.284554005	2.138410408	0.758091121	0.031750316	0.79386773	0.091099109	0.600821052	0.122519923	0.099097074	0.380528639	0.106806331	0.376406046	1.330518172	0.195412236	0.250436542	0.246835602	0.287308411	0.089024321	0.18331947	0.082834388	0.184049902	0.250733801	0.061079138	0.087992693	1.05994506	0.147954886	0.059028168	0.07720424	0.109034445
19/12/2015 16:41:51	1673.556667	14.25765886	28.77553023	0.507501469	2.519119562	12.47615454	2.210112779	5.315191063	1.928585062	14.26680308	8.550751761	0.083468048	0.265501789	0.159474216	0.304166717	0.123377135	0.203602515	0.035022135	5.412389039	0.363925968	0.297900609	2.134068405	0.740991994	0.030160771	0.808232215	0.104002053	0.577540897	0.12296764	0.096047508	0.366067285	0.103131913	0.369930173	1.363165197	0.197644515	0.243520482	0.243411088	0.278915363	0.091552161	0.195433812	0.076989014	0.172475141	0.264903844	0.051715811	0.084129731	1.037181212	0.145590797	0.054890585	0.0718013	0.104732833
19/12/2015 16:42:21	1659.063333	13.73073192	28.48113907	0.519000108	2.544872881	12.4629542	2.209777518	5.13278004	1.894003093	13.9801099	8.447312231	0.101587839	0.255111081	0.154485603	0.27219561	0.115109592	0.195998085	0.039521467	5.364745565	0.357609284	0.288111501	2.122907728	0.749336569	0.032413862	0.81095324	0.106605333	0.595514687	0.122310745	0.099714947	0.384607253	0.102410575	0.359882337	1.324465698	0.187013765	0.261634652	0.238321926	0.266757133	0.103778778	0.18998093	0.083420814	0.167212971	0.236864259	0.056128883	0.086471383	1.041232703	0.148290448	0.06615113	0.078206547	0.112317927
19/12/2015 16:42:51	1647.45	13.47600449	28.18824941	0.516839119	2.483812733	12.34897253	2.218926179	5.113882824	1.879705348	14.03838378	8.444672864	0.078334043	0.308587981	0.153075138	0.280705698	0.107010792	0.199616953	0.052704107	5.288392751	0.371393913	0.265596107	2.08851215	0.708820079	0.027410747	0.805934427	0.101627225	0.578442881	0.123775279	0.111523829	0.382269594	0.10659333	0.352800458	1.337096339	0.19060023	0.260050642	0.229924287	0.277905047	0.083226851	0.184909358	0.07978887	0.16558006	0.255545269	0.056769222	0.095420551	1.049693064	0.144041003	0.063889945	0.070177809	0.112679267
19/12/2015 16:43:21	1636.456667	14.31513569	28.75132205	0.5066989	2.483677115	12.29816408	2.101903886	5.08334474	1.867581239	13.89495272	8.424261374	0.085769799	0.262843162	0.163464423	0.285069703	0.103692433	0.187029861	0.059097909	5.163935907	0.363824148	0.282610099	2.135466246	0.718683348	0.025726291	0.832331358	0.107541856	0.555823385	0.133203737	0.106918147	0.356717335	0.101525337	0.37692687	1.361306609	0.197486075	0.246599131	0.252099207	0.274823906	0.088707919	0.184088932	0.077150312	0.171788594	0.250001271	0.052479754	0.093016128	1.050649272	0.135885913	0.052278827	0.06530258	0.106477353
19/12/2015 16:43:51	1627.35	14.34127179	28.83598503	0.506517107	2.503031686	12.29474205	2.191675667	4.964257156	1.854099184	13.90606666	8.46911974	0.09286836	0.274652585	0.156143348	0.274004922	0.10915318	0.202861274	0.044690917	5.143694489	0.347276634	0.283682945	2.13348417	0.714483858	0.025598904	0.784306147	0.108503809	0.547392742	0.12031029	0.104409583	0.354713114	0.101571295	0.359185432	1.360454324	0.182956305	0.255774787	0.234823931	0.266849447	0.095288453	0.181209408	0.098963253	0.144358653	0.245639437	0.059367491	0.095183851	1.014710263	0.126884678	0.064744361	0.07026802	0.111024686
19/12/2015 16:44:21	1621.805	13.94558377	28.49719275	0.475294066	2.48278734	12.2355337	2.204465935	5.043810157	1.889738683	13.76892181	8.497088814	0.083115687	0.291186191	0.154985669	0.280896617	0.10435802	0.199979085	0.047525528	5.13276704	0.369826638	0.275771044	2.113932842	0.727489119	0.02319111	0.774019657	0.092833934	0.572796904	0.126296947	0.100744047	0.362708929	0.09462411	0.360058805	1.317196545	0.187655111	0.241596943	0.223861872	0.26910388	0.098287964	0.17054643	0.084583454	0.159257251	0.255560312	0.052174027	0.084384524	1.003845456	0.132902115	0.050439199	0.070267496	0.110233224
19/12/2015 16:44:51	1616.326667	13.95695917	28.07663729	0.492030342	2.470160399	12.19699624	2.144432053	4.893688581	1.847835218	13.84331044	8.354986628	0.08053424	0.29347476	0.170414622	0.263442731	0.114803041	0.193971572	0.056124422	5.015364612	0.359170461	0.28046125	2.104717284	0.734601253	0.026557345	0.778589131	0.097345688	0.551907917	0.12256651	0.109172797	0.366516184	0.090897182	0.357663346	1.319362531	0.190979103	0.236450924	0.240915807	0.259909106	0.087773976	0.181022961	0.076755357	0.171973695	0.256996451	0.056690625	0.095795693	1.004553176	0.144475887	0.060364261	0.064652946	0.103787405
19/12/2015 16:45:21	1609.833333	13.65965981	28.74588976	0.512528389	2.501399274	12.17067797	2.217210107	5.077365727	1.882203714	13.72451298	8.411146781	0.078019999	0.253377972	0.167286393	0.28349707	0.109434109	0.188535369	0.053920573	4.963998499	0.339099966	0.277299877	2.137587187	0.709352364	0.026874385	0.797337931	0.09398584	0.567740389	0.114740236	0.102433145	0.358675791	0.099720834	0.365151909	1.320109823	0.187731574	0.248253103	0.240416307	0.267679243	0.081605107	0.17879879	0.083116612	0.163582617	0.240634242	0.059884416	0.089856838	0.998438419	0.139219842	0.058881734	0.079831404	0.093449826
19/12/2015 16:45:51	1604.436667	14.17353062	28.39498489	0.509208773	2.513881651	12.10852445	2.133785465	5.107403057	1.850717323	13.74829142	8.376696635	0.081887053	0.269791077	0.165270788	0.27699878	0.108119519	0.196729024	0.042592238	4.977340852	0.360085859	0.278555901	2.131262989	0.706674022	0.027764608	0.83174051	0.101162193	0.553035793	0.118818114	0.101087511	0.360495359	0.104942981	0.36020882	1.356570054	0.188758865	0.255686982	0.23370109	0.271357238	0.083031245	0.185053638	0.086195782	0.159012486	0.261367671	0.053695959	0.091444856	1.065177145	0.14731259	0.058110145	0.076618725	0.109333005
19/12/2015 16:46:21	1599.32	14.18052911	28.54476109	0.482147081	2.514181746	12.05629691	2.044286919	4.980926561	1.857914516	13.59774397	8.291138071	0.082517519	0.276626313	0.163359864	0.283844172	0.105126675	0.190381195	0.050651602	5.100075585	0.345062426	0.286817577	2.128796761	0.701386064	0.025682181	0.813080587	0.096944313	0.536150201	0.137312539	0.099224156	0.357118938	0.098948873	0.367483921	1.338115707	0.19249515	0.23714106	0.237699845	0.284239228	0.083499967	0.16811857	0.082357022	0.179930713	0.255677657	0.053843312	0.091285992	1.02433919	0.144592891	0.058912014	0.075927917	0.098887009
19/12/2015 16:46:51	1595.416667	13.95702982	28.2748767	0.463232005	2.458772813	12.07486721	2.176723323	4.99096036	1.867197488	13.59014176	8.30301953	0.079753188	0.254675545	0.176948171	0.283932307	0.104068781	0.183392007	0.064935977	4.9415474	0.351982196	0.28371309	2.10327796	0.695185995	0.02880103	0.79057767	0.112616277	0.546790355	0.11735417	0.097562876	0.379046017	0.103115239	0.364909635	1.343403821	0.191378883	0.24416966	0.235443797	0.270952923	0.082538051	0.178432418	0.084208744	0.164496224	0.253959906	0.058447015	0.086473656	1.015912621	0.139891817	0.052535781	0.075386152	0.100520525
19/12/2015 16:47:21	1590.59	14.03541278	28.35885299	0.488435927	2.49530646	12.04497845	2.195034288	5.055072572	1.842465971	13.51250013	8.368859412	0.086887418	0.277199995	0.15826393	0.276353316	0.11315595	0.185422381	0.054513218	4.959141766	0.356998924	0.282384964	2.100556053	0.679132516	0.029308825	0.805215827	0.089873409	0.553600798	0.112924498	0.093538764	0.365275183	0.101980974	0.356136484	1.358266525	0.180883938	0.239444584	0.240258475	0.263225207	0.094418214	0.177935501	0.088728387	0.163793602	0.2581568	0.05158642	0.094083517	1.023982767	0.13787117	0.071289663	0.062040276	0.098030126
19/12/2015 16:47:51	1586.605	14.13638614	28.29345218	0.47525306	2.501856037	12.21436343	2.146327197	5.19382511	1.853558444	13.56387697	8.299815942	0.085173241	0.272033898	0.160095775	0.284745086	0.121431967	0.187442533	0.052253656	4.84559558	0.354759241	0.280645628	2.076676579	0.68813331	0.027809988	0.815169456	0.096028008	0.549039556	0.119824503	0.106329977	0.37010861	0.097623992	0.359886826	1.327198775	0.184917601	0.248082426	0.220370718	0.276933243	0.093315103	0.185104762	0.091192958	0.15346619	0.235834887	0.055165276	0.092565016	1.042139217	0.143219185	0.067800906	0.074727621	0.096340435
19/12/2015 16:48:21	1581.546667	14.65533428	28.23498985	0.515045864	2.51131933	12.18192776	2.263379192	5.539980598	1.816967212	13.63922345	8.246201006	0.092446094	0.263906017	0.163407764	0.294959148	0.122069054	0.190949728	0.05738518	4.900769913	0.360096697	0.292357205	2.129730404	0.69421294	0.028698683	0.811459605	0.095475563	0.565465921	0.112778972	0.099369634	0.356528095	0.103581309	0.354327744	1.325913888	0.185286859	0.250199149	0.234928372	0.290486851	0.084241347	0.18054855	0.076082817	0.176288027	0.246904506	0.055344588	0.086117396	1.078191183	0.13388346	0.058938879	0.070516475	0.105874292
19/12/2015 16:48:51	1573.903333	14.54729301	28.48565885	0.517992424	2.562107374	12.45694252	2.271335943	5.622907304	1.821576183	13.43725983	8.289837454	0.092334018	0.263762404	0.14867119	0.310188649	0.117779099	0.185593266	0.067429337	4.839696505	0.353573596	0.268922726	2.168638512	0.702839331	0.022222242	0.793752686	0.09938705	0.553265529	0.115864889	0.105466309	0.373393353	0.091959432	0.369447105	1.344626312	0.178876427	0.258109868	0.227708636	0.272198397	0.080415447	0.18442924	0.08917258	0.157242157	0.247028753	0.059061442	0.089772334	1.030889739	0.14223381	0.05748136	0.081931326	0.104891674
19/12/2015 16:49:21	1564.503333	14.31164378	28.83008679	0.502996974	2.549710312	12.28188373	2.203252798	5.730155751	1.831847768	13.49929592	8.270617598	0.08038908	0.229893444	0.172647581	0.305349769	0.125481529	0.190493445	0.042051998	4.831726306	0.365728842	0.286669291	2.134856312	0.695341291	0.028265264	0.813437933	0.101120631	0.546524589	0.128045567	0.096345027	0.366296738	0.103658853	0.341477924	1.392913077	0.187126911	0.254066467	0.216558549	0.277791099	0.092100852	0.176426988	0.080055531	0.174297681	0.253104167	0.050203762	0.080060571	1.03936508	0.128747111	0.063990362	0.068771006	0.107639419
19/12/2015 16:49:51	1555.25	14.98258627	28.99499615	0.487840263	2.524468234	12.31854425	2.205707309	5.852963327	1.867293001	13.49466241	8.238486103	0.077155293	0.274329926	0.171349514	0.353037475	0.129930848	0.17671176	0.050161114	4.781682437	0.346272299	0.277193321	2.146497803	0.689116022	0.027251471	0.804769897	0.090543821	0.537929411	0.12272009	0.096665293	0.37278524	0.098159658	0.353851874	1.376096195	0.17899811	0.268165775	0.217498366	0.278265488	0.074687204	0.194264828	0.083714915	0.173465115	0.241577977	0.053222873	0.078908527	1.088841364	0.125306707	0.068423008	0.077669054	0.101621893
19/12/2015 16:50:21	1547.84	14.32912573	28.88313019	0.513321118	2.592055843	12.3751251	2.310260134	5.962323914	1.855127764	13.41638009	8.296494281	0.095786614	0.243041111	0.167094329	0.323042107	0.123305074	0.198608336	0.052939027	4.798431112	0.342657617	0.271754612	2.152470653	0.70165169	0.023396251	0.822503766	0.109216323	0.538505376	0.127505764	0.087576085	0.37114169	0.098382905	0.354736406	1.338976399	0.187684278	0.246716392	0.226009385	0.269252276	0.081873728	0.173711866	0.090201842	0.159019788	0.24766689	0.054446262	0.098951729	1.07257488	0.139140602	0.06979229	0.078904763	0.108618906
19/12/2015 16:50:51	1541.823333	14.63185162	28.9877353	0.48910485	2.592596092	12.22363688	2.259015973	5.841625904	1.85003202	13.37535269	8.326121966	0.085218268	0.244182556	0.167784685	0.33521483	0.120707432	0.186442018	0.046188194	4.767764902	0.346954159	0.266932542	2.131341023	0.685908916	0.02645727	0.81225882	0.101124517	0.55621908	0.118425414	0.105039138	0.371578436	0.101933497	0.350203435	1.307259381	0.186709233	0.275553497	0.225589633	0.287763117	0.079850924	0.17760191	0.084061583	0.184732895	0.249574205	0.057861895	0.084610538	1.031523453	0.137203804	0.06568793	0.071727835	0.099823618
19/12/2015 16:51:21	1537.453333	14.48458973	28.73861217	0.511621099	2.550123094	12.18595716	2.189565964	5.648629578	1.816700913	13.22049525	8.207393186	0.07618385	0.235464399	0.167693133	0.32550573	0.124968875	0.184328231	0.055022215	4.737334287	0.331831428	0.271838144	2.122501066	0.673604119	0.025278219	0.824109531	0.092685427	0.537488633	0.122132892	0.103402475	0.359748988	0.101439294	0.337258858	1.350617806	0.197748973	0.232672549	0.226841776	0.284249482	0.086555315	0.166823684	0.0949042	0.162380072	0.251857924	0.04956977	0.083525877	1.056923594	0.124615165	0.057188848	0.076961329	0.110629399
19/12/2015 16:51:54	1533.89	14.91567568	28.67377112	0.50342831	2.556812514	12.12922269	2.250485948	5.421936697	1.800570273	13.03395385	8.130409811	0.079274226	0.240682208	0.183589756	0.311033469	0.118314017	0.187689547	0.045517976	4.611088338	0.352540395	0.268261408	2.147715029	0.694770314	0.023407144	0.774778689	0.09275406	0.528896377	0.129448058	0.095771068	0.364314188	0.10456636	0.340470953	1.361119413	0.185009579	0.25334626	0.227394675	0.280239223	0.08591693	0.182279685	0.083987614	0.161655659	0.236988124	0.058061337	0.086258739	1.018975605	0.128576661	0.060014803	0.070468148	0.101811141
19/12/2015 16:52:24	1530.926667	14.4293769	28.33653644	0.471127651	2.559823816	12.00972086	2.127134014	5.173436982	1.85024857	12.7664856	8.078719327	0.078794672	0.26290425	0.151868204	0.29786922	0.106974472	0.18200534	0.060352375	4.656225215	0.353861542	0.286351769	2.106240168	0.668400475	0.028410162	0.776484456	0.09564582	0.520802918	0.127446605	0.095013526	0.350491057	0.100298267	0.333235327	1.300737551	0.186707635	0.250409622	0.225250308	0.267377144	0.089714892	0.175403403	0.077959244	0.173415125	0.244847454	0.059793096	0.082456528	1.035139971	0.131540674	0.059132106	0.071492973	0.101913165
19/12/2015 16:52:54	1523.93	14.44359648	27.95536292	0.516683942	2.513357738	12.04221336	2.261897244	5.109944768	1.774112468	12.81314139	8.084213997	0.093287953	0.252596541	0.1584428	0.30473038	0.115143515	0.185526672	0.052613171	4.675020358	0.332647046	0.270668572	2.133205645	0.654388666	0.023506966	0.797190501	0.097740998	0.530547648	0.121398404	0.093480895	0.353371627	0.099676055	0.322585272	1.335505446	0.173323478	0.247110389	0.239251854	0.273824105	0.08048962	0.179107319	0.085244298	0.159281644	0.232859614	0.063793981	0.084316333	1.03232883	0.126183454	0.060122469	0.068507883	0.109517449
19/12/2015 16:53:24	1512.953333	14.92023504	28.3977485	0.505627083	2.52089413	12.02994923	2.215891552	5.00762735	1.850127336	12.84312647	8.184269784	0.075586062	0.272571151	0.148539245	0.282125375	0.111379611	0.181025082	0.055769936	4.542252131	0.363916133	0.273008403	2.143108889	0.672495122	0.025865547	0.80508664	0.104364984	0.531435316	0.124625139	0.10127867	0.365073627	0.101758525	0.339799696	1.362424458	0.186290807	0.244484577	0.221894611	0.267109666	0.086802719	0.175070523	0.09283288	0.152708595	0.247077963	0.045461411	0.083940453	1.045100525	0.124752066	0.064164748	0.068311135	0.112955932
19/12/2015 16:53:54	1506.165	14.39229152	28.20392724	0.480042579	2.55318686	11.8360169	2.292077495	4.959353264	1.811190576	12.65729723	8.046841952	0.091994218	0.264867115	0.150282735	0.289038221	0.10281318	0.176191849	0.056217674	4.620759282	0.345940524	0.280459071	2.168943024	0.667871877	0.024934978	0.816025074	0.094865718	0.517819138	0.118608372	0.090185785	0.378356255	0.093736794	0.324488905	1.337694758	0.175524268	0.244850258	0.217837495	0.289292881	0.086808683	0.181605468	0.089722068	0.164701548	0.247729935	0.057065772	0.078844099	1.070875028	0.131096821	0.057386352	0.063701727	0.102017972
19/12/2015 16:54:24	1500.706667	14.862587	28.21765602	0.456176742	2.463121025	11.90963749	2.198120046	4.931828728	1.800205608	12.53069968	8.107958568	0.084419862	0.237926755	0.145836161	0.286387237	0.106374973	0.180947276	0.04119845	4.487133438	0.346712422	0.273319839	2.133976813	0.654389278	0.025105013	0.781595258	0.103099743	0.527564562	0.118633389	0.10249594	0.359989834	0.094021554	0.328393253	1.319584789	0.180041745	0.229824406	0.237471957	0.275307237	0.084375125	0.170259023	0.079796716	0.1607775	0.237558191	0.052882948	0.079044321	1.071710945	0.138555827	0.058451119	0.0720857	0.09420032
19/12/2015 16:54:54	1489	14.5113108	28.07387263	0.46111842	2.460668488	11.79072829	2.275294915	5.032867496	1.787115496	12.32387046	8.01966304	0.086963466	0.243052641	0.158942425	0.288334672	0.110143113	0.172122311	0.045223372	4.507144752	0.332711464	0.273918122	2.151361767	0.639228709	0.026910743	0.790383432	0.096610284	0.524868438	0.126426464	0.095442116	0.362463164	0.09526475	0.318497603	1.361830642	0.177055249	0.257704613	0.228463257	0.281797786	0.082265471	0.177216149	0.08956418	0.150394482	0.245093555	0.04865553	0.082214211	1.015767241	0.132551502	0.065875215	0.065460244	0.104950726
19/12/2015 16:55:24	1477.84	15.09750897	28.02466921	0.470314268	2.51853036	11.83011844	2.140534609	4.939877572	1.803160916	12.35136805	8.026237696	0.087773042	0.235443606	0.166445495	0.30587287	0.107557128	0.169691024	0.053697478	4.379714067	0.346188504	0.265616317	2.13193123	0.662978349	0.022283011	0.795966765	0.098700833	0.525610093	0.113949709	0.10389499	0.36865558	0.097535408	0.32140149	1.324096614	0.185570807	0.235702742	0.224640092	0.266044007	0.095655278	0.17165132	0.084901814	0.15661992	0.250819103	0.053422247	0.086699549	1.069072391	0.133673912	0.069283637	0.07742663	0.10215892
19/12/2015 16:55:54	1465.466667	14.97133714	27.94942057	0.471142317	2.482009372	11.63292373	2.204426065	4.935038728	1.776217858	12.29005351	7.940495742	0.080881086	0.233746492	0.171588421	0.299505445	0.103091738	0.176319354	0.045199971	4.401494611	0.333858443	0.265262335	2.128410824	0.638157417	0.025149145	0.810556004	0.088989318	0.521810784	0.121567971	0.091240319	0.358175813	0.090695037	0.327292646	1.321597272	0.190182419	0.237184622	0.216998384	0.273186138	0.083358362	0.165158144	0.094886249	0.15221436	0.249226598	0.043481387	0.073358543	1.029361261	0.127678509	0.059017793	0.06291162	0.105606063
19/12/2015 16:56:24	1453.293333	15.01097763	27.94204606	0.479903921	2.495080678	11.6043308	2.166072566	5.082258874	1.791702799	12.04808763	7.889666069	0.066881349	0.268796964	0.155216878	0.316533074	0.104818648	0.17102296	0.061832292	4.191969075	0.326288367	0.268631824	2.086672688	0.662598411	0.022541971	0.805229499	0.08761109	0.499353377	0.133353706	0.091153902	0.349520303	0.107191772	0.31925244	1.330871052	0.163478022	0.236746219	0.219995697	0.270175407	0.089509412	0.17644511	0.090371237	0.157783073	0.242400337	0.047705279	0.077982285	1.084839123	0.129588796	0.060123888	0.068398426	0.097683664
19/12/2015 16:56:54	1438.82	14.67832705	27.72561878	0.46249673	2.530073993	11.72594963	2.257739007	5.197625924	1.797393827	11.98968548	7.917936205	0.081580123	0.249354647	0.145216632	0.308129817	0.109653469	0.167097389	0.050956034	4.386189988	0.32234989	0.263912311	2.117139559	0.659343948	0.02586879	0.793324674	0.088227063	0.522094064	0.113247945	0.096258992	0.340982614	0.099584743	0.328106812	1.345794008	0.169815246	0.238136715	0.220231149	0.278129825	0.096121792	0.163386617	0.085774351	0.163199993	0.249250485	0.051785915	0.078519121	1.040399338	0.114488655	0.057440361	0.070425616	0.094995529
19/12/2015 16:57:24	1424.125	14.79016852	27.56232575	0.464361882	2.495698007	11.56393602	2.186834942	5.086852333	1.784561132	11.69011526	7.848846009	0.083601163	0.225956801	0.177570165	0.307180739	0.097531158	0.170165465	0.035320938	4.263132295	0.311670815	0.260544669	2.076939542	0.640931328	0.026079556	0.803570479	0.106211506	0.501980407	0.112372062	0.102826015	0.377695529	0.088470282	0.326729221	1.325633428	0.163289767	0.233868924	0.223485444	0.279639746	0.082136792	0.173602699	0.084707663	0.172576944	0.225466209	0.056625307	0.078825414	1.062315936	0.112745147	0.057268664	0.077862977	0.100695153
19/12/2015 16:57:54	1412.883333	14.32641492	27.54475899	0.464244184	2.550971761	11.63961777	2.287745907	5.154600769	1.79205569	11.64371338	7.78160272	0.084440309	0.224631611	0.170456928	0.330079428	0.11388218	0.166551308	0.051540178	4.144297824	0.328812917	0.247049873	2.109207352	0.651228011	0.02503058	0.787262795	0.091383319	0.51084544	0.124149307	0.094500669	0.35036965	0.093021991	0.324911775	1.380526027	0.178411991	0.229015482	0.222679704	0.280769343	0.09465848	0.167255524	0.076856667	0.163197105	0.231704373	0.054107485	0.071329366	1.038592372	0.120560164	0.063745401	0.072699402	0.089312456
19/12/2015 16:58:24	1395.113333	14.89498805	27.66886057	0.453286897	2.488089056	11.46442525	2.166277314	5.269677382	1.755208246	11.61935057	7.846943928	0.080402963	0.225274751	0.155656664	0.325084028	0.100691212	0.164582034	0.06358373	4.099412256	0.333809165	0.271921794	2.121856998	0.620621286	0.021397236	0.787605782	0.11208232	0.482404246	0.114258576	0.093628452	0.365360592	0.075541821	0.324538058	1.340546582	0.162588112	0.247222898	0.211994164	0.280360393	0.084105463	0.178255084	0.086304735	0.155987776	0.244578947	0.055009923	0.07637611	1.041273875	0.122292249	0.06025573	0.070593697	0.097641145
19/12/2015 16:58:54	1384.185	14.62382519	27.34356705	0.457596985	2.5143635	11.50692174	2.234903876	5.278707454	1.730481706	11.51112121	7.811211839	0.067053725	0.244166489	0.16600313	0.306300515	0.120283445	0.164518355	0.054321367	4.077472114	0.324416083	0.263842964	2.098830115	0.630511953	0.020543219	0.799012049	0.097098564	0.529554464	0.103424073	0.105294695	0.352009126	0.092618168	0.335451361	1.347133397	0.171485482	0.233848514	0.221615806	0.270567961	0.081193052	0.177238369	0.084136587	0.157321283	0.250065457	0.057111769	0.077744888	1.043732176	0.112326174	0.063133751	0.070270966	0.085167429
19/12/2015 16:59:24	1373.276667	14.32844433	27.33609028	0.460541694	2.472938131	11.44196508	2.25416811	5.370833146	1.762793831	11.45709953	7.768748269	0.078176676	0.220765225	0.150362165	0.314037028	0.112548556	0.163374373	0.057273092	4.039081633	0.334166438	0.253887896	2.092438995	0.626426059	0.02056986	0.788771804	0.101757617	0.500998671	0.117036963	0.102125594	0.355749159	0.096410942	0.311177328	1.361024645	0.178869413	0.233206162	0.209193453	0.274336321	0.075450957	0.162699335	0.074748593	0.163883331	0.23305286	0.051881973	0.089392565	1.038419679	0.124426796	0.060954404	0.063578056	0.097391954
19/12/2015 16:59:54	1354.723333	14.52661227	27.28329973	0.455980662	2.446219186	11.48180771	2.184097407	5.410277092	1.733927959	11.07532048	7.720397535	0.065358923	0.228570077	0.159299242	0.30449846	0.107621009	0.164378144	0.050568809	3.875388335	0.322282291	0.259652928	2.093589791	0.639046488	0.028816205	0.760532339	0.091871122	0.489855668	0.10896471	0.090958274	0.349804257	0.091260534	0.308137024	1.348768257	0.168105368	0.221527944	0.219424017	0.270880988	0.089660456	0.169796742	0.080761967	0.162158692	0.251682075	0.057682506	0.071591744	1.035138912	0.113458764	0.052700543	0.069506043	0.087732949
19/12/2015 17:00:24	1334.053333	14.89221673	27.38760647	0.439461099	2.459478262	11.48316265	2.264050021	5.48190335	1.779926045	10.97664355	7.644246571	0.080488777	0.208726667	0.158172078	0.311545559	0.119348493	0.157039346	0.060546534	3.860386525	0.319503776	0.271776427	2.077812515	0.617059716	0.031101851	0.790038338	0.103888949	0.476902683	0.114670024	0.094604922	0.3433747	0.099108708	0.300537966	1.335809635	0.177567442	0.219473695	0.211770031	0.241374465	0.089761304	0.163760194	0.082749425	0.154065514	0.249723998	0.051195221	0.073207979	1.040821923	0.112742293	0.063441017	0.061787755	0.100294769
19/12/2015 17:00:54	1313.935	14.42997195	27.06835799	0.44119898	2.514630769	11.23805561	2.176361691	5.441157487	1.709387971	10.83091853	7.558939597	0.078455094	0.212289013	0.154227878	0.308442418	0.121800452	0.145056921	0.053514447	3.823645369	0.295108907	0.26280533	2.075623933	0.608964421	0.02483095	0.833800498	0.090488599	0.4709331	0.111319725	0.088404471	0.339045471	0.095563344	0.29196768	1.342875656	0.174222085	0.219479184	0.206602339	0.263400268	0.079984861	0.168569603	0.081142053	0.150903831	0.24239491	0.054883627	0.077450595	0.988787296	0.122518263	0.057301961	0.072196132	0.08168665
19/12/2015 17:01:24	1293.633333	14.42370117	26.4983682	0.444404506	2.415285653	11.21453843	2.260889213	5.638149416	1.709403237	10.64772698	7.499464743	0.067661992	0.225051013	0.166365037	0.296671685	0.111226599	0.161931926	0.057911317	3.754720469	0.310279348	0.25155652	2.100315373	0.624815587	0.026308217	0.804600968	0.112256421	0.47131814	0.11116359	0.09363978	0.327289025	0.09329591	0.295367609	1.326562116	0.167189395	0.231652139	0.20321147	0.263657048	0.082742677	0.161572349	0.078410066	0.150694406	0.237284486	0.055234671	0.079401478	1.034045898	0.115079111	0.058778369	0.071987921	0.098831333
19/12/2015 17:01:54	1274.12	14.5881947	26.87418261	0.41531387	2.460204866	11.23937431	2.260050844	5.605315563	1.72552122	10.61852126	7.395613426	0.06905034	0.208754521	0.166950625	0.314896767	0.105306629	0.160904199	0.05858845	3.666332584	0.303589103	0.234327381	2.04619697	0.613800164	0.022600465	0.791846022	0.089251587	0.475364242	0.104874093	0.096243201	0.336426904	0.077689072	0.296170883	1.310184356	0.169249301	0.227615181	0.212638972	0.262977106	0.07695087	0.162644495	0.079473239	0.150620862	0.234996571	0.051593249	0.072258355	1.035876649	0.113461602	0.059897738	0.06616273	0.10016215
19/12/2015 17:02:24	1260.585	14.45839494	26.70026955	0.46391246	2.49627255	11.12426159	2.107968962	5.4254744	1.744322143	10.55377291	7.47060626	0.061698881	0.245267309	0.157636041	0.317638982	0.112144079	0.160807481	0.060748233	3.686861468	0.307785648	0.253047977	2.103425374	0.604752182	0.02885001	0.763109739	0.099948726	0.462719816	0.106943334	0.081987928	0.350489026	0.084720762	0.278059005	1.363249214	0.167321952	0.228151625	0.197207207	0.247826353	0.088467312	0.170599674	0.077310093	0.170695097	0.247188241	0.050910332	0.066878277	1.018336771	0.116507513	0.063375959	0.064099401	0.097303952
19/12/2015 17:02:54	1251.623333	14.51997256	26.77025526	0.414997191	2.450778255	11.124401	2.107010125	5.598273484	1.717932335	10.36517705	7.413479631	0.056959935	0.231918574	0.168127652	0.302504369	0.115278218	0.146827564	0.063599015	3.621944968	0.306947888	0.249543787	2.103785338	0.580074657	0.019907213	0.792750597	0.091752833	0.474597454	0.115740148	0.094844336	0.341895222	0.089531226	0.280441243	1.323444897	0.167904539	0.206201581	0.217742364	0.261615297	0.088740899	0.171842998	0.072034691	0.160967224	0.238327479	0.057982418	0.071002316	1.051561451	0.111462229	0.059019491	0.064352144	0.096389039
19/12/2015 17:03:24	1240.343333	14.22353811	26.62678615	0.429855763	2.424512046	11.03682308	2.193849639	5.584833394	1.711722694	10.37039926	7.468351769	0.062354894	0.235083997	0.139768578	0.304260435	0.111124703	0.156883946	0.046995705	3.593941391	0.300708549	0.243290566	2.067271875	0.595248455	0.025863388	0.790627885	0.102185705	0.451396112	0.116815558	0.088519795	0.323661259	0.086161622	0.283103132	1.337808841	0.16584146	0.208447331	0.207838626	0.256413586	0.07478166	0.168397651	0.077285474	0.151340596	0.223730672	0.05078532	0.069957055	1.024879619	0.10690459	0.061609465	0.060761082	0.095531772
19/12/2015 17:03:54	1226.656667	14.39147318	26.71741753	0.416624228	2.447734913	10.93935399	2.237023637	5.629546976	1.705585385	10.2683452	7.375717973	0.07437749	0.20486222	0.162792344	0.300765859	0.106740042	0.147478653	0.051993598	3.447146898	0.310317692	0.2431193	2.06120979	0.592050653	0.024653588	0.788753119	0.088032249	0.477480731	0.116824413	0.08935211	0.343090149	0.088958731	0.288301362	1.362882408	0.159759001	0.218872969	0.202413699	0.236831038	0.07784552	0.159691466	0.080238547	0.139602761	0.235372208	0.042040027	0.079674377	1.102637761	0.107566153	0.059362901	0.06719636	0.095437244
19/12/2015 17:04:24	1214.8	14.49751338	26.42672951	0.431876563	2.4609485	11.00964229	2.074653807	5.605609304	1.686866983	10.10339551	7.30124053	0.061097758	0.242578347	0.127768531	0.325065078	0.110654369	0.140527893	0.062302888	3.330698833	0.279013469	0.25838978	2.046249367	0.586128187	0.022304253	0.812089934	0.092121794	0.435730493	0.111157419	0.095808408	0.331319025	0.081657384	0.279437698	1.354982083	0.169870349	0.213361609	0.202877716	0.241842882	0.084849822	0.163841186	0.082630412	0.161500484	0.22669353	0.053573945	0.066352387	1.04148	0.099072145	0.055886887	0.05911519	0.101766679
19/12/2015 17:04:54	1205.286667	14.53132787	26.18968248	0.423339976	2.439489788	10.87662708	2.211258912	5.592795684	1.648141432	9.889026005	7.197061305	0.057383223	0.222696825	0.165176808	0.306655362	0.116953947	0.146700334	0.048389713	3.384742392	0.286374929	0.239536123	2.018398948	0.58886425	0.02214816	0.765659249	0.095503105	0.4536859	0.110683184	0.084825274	0.343609999	0.088017811	0.276394819	1.32622648	0.15736778	0.203757474	0.19508416	0.240857286	0.080843604	0.160885994	0.077618216	0.161164877	0.238960947	0.055843038	0.068002678	1.004536242	0.105630338	0.051473645	0.062377714	0.090307938
19/12/2015 17:05:24	1191.383333	14.15953391	25.99403448	0.417454508	2.424383879	10.91595604	2.251411788	5.648838324	1.685993002	9.863128774	7.223459005	0.061494751	0.205397592	0.174043298	0.292215441	0.111625371	0.15687772	0.065825015	3.345953945	0.306504299	0.240057482	1.983755941	0.572527064	0.026248838	0.769387027	0.088545031	0.441013657	0.117570883	0.075579067	0.355884608	0.074579349	0.279318676	1.338075409	0.156322651	0.219277095	0.193607625	0.242420253	0.075241112	0.158051796	0.084257988	0.150626878	0.221226598	0.043488588	0.071113758	1.013063007	0.121893612	0.051622891	0.065205252	0.083572902
19/12/2015 17:05:54	1178.845	14.53049707	26.16356971	0.422004091	2.39792399	10.76781134	2.102096485	5.629272314	1.647865691	9.779453956	7.200699895	0.069194792	0.221011078	0.163718022	0.304166565	0.11364793	0.144432387	0.056423667	3.294583623	0.29897248	0.240339332	2.053425032	0.563687077	0.023244498	0.792750775	0.094614426	0.453325323	0.114822627	0.082583735	0.34001989	0.082408528	0.269660233	1.346246433	0.156975016	0.208247889	0.196114994	0.236418096	0.09488729	0.164743301	0.070289165	0.162982353	0.232213208	0.043710723	0.072829076	1.020955544	0.113861007	0.050274772	0.065260323	0.093638071
19/12/2015 17:06:24	1169.043333	14.51966027	26.37048583	0.437047904	2.474989494	10.93606359	2.098428019	5.899319455	1.676613255	9.825678513	7.098456918	0.065904623	0.206114778	0.163721064	0.307687344	0.121023164	0.14863659	0.055831899	3.274227253	0.293888883	0.239580868	2.02556155	0.575977693	0.02227111	0.775435065	0.091817472	0.453448765	0.106247653	0.088266029	0.347004299	0.086053627	0.266161795	1.322259045	0.150477955	0.215324784	0.186862972	0.260814862	0.077020912	0.142706945	0.078251213	0.157067025	0.229806369	0.049123569	0.064271826	1.014356112	0.096640468	0.059537366	0.068177408	0.09167955
19/12/2015 17:06:54	1159.463333	14.44869281	27.03851035	0.409649833	2.538149168	11.01559943	2.202516935	6.401739928	1.682886345	9.932753724	7.064811892	0.067888166	0.221021724	0.147370184	0.318019541	0.123791689	0.150122826	0.045090962	3.306639322	0.298448921	0.258653133	2.046013734	0.56432752	0.02696284	0.785941556	0.091843819	0.444478621	0.113586158	0.079042237	0.346435947	0.097454207	0.270287225	1.311515073	0.166187717	0.205046428	0.198597212	0.243484047	0.088554724	0.150955385	0.083109853	0.151960397	0.223620503	0.047550721	0.063399941	1.064362538	0.098735851	0.057032854	0.074709687	0.087327334
19/12/2015 17:07:24	1153.586667	14.37307176	27.70114031	0.422512517	2.595165013	11.05341033	2.346289347	7.092146518	1.688990192	10.19076649	7.222756797	0.067514964	0.237557616	0.150555671	0.338678954	0.144205636	0.146387852	0.046252899	3.335507757	0.300095247	0.249070997	2.096459538	0.582895859	0.019462025	0.813990059	0.093988043	0.4674464	0.110691783	0.088127426	0.336076998	0.104555829	0.274020076	1.358605502	0.168828912	0.201233373	0.201546959	0.256971634	0.08186274	0.151297501	0.080142056	0.16142476	0.220204938	0.054235976	0.069439788	1.041194406	0.106006393	0.058323136	0.061853119	0.09680596
19/12/2015 17:07:54	1152.86	14.67753268	27.61432	0.4407727	2.577434673	11.32869916	2.193441186	7.313959855	1.664710932	10.25212479	7.161363225	0.058321294	0.193010041	0.159971028	0.339544471	0.141517904	0.152053069	0.06310578	3.283111299	0.293042571	0.239289516	2.108531103	0.58193822	0.020774477	0.793483584	0.103138839	0.452041008	0.105280279	0.089802812	0.349476482	0.091751222	0.282155007	1.360518163	0.146886328	0.216873099	0.204503955	0.244869696	0.082324947	0.154372912	0.079039817	0.155396154	0.237491891	0.048827373	0.0761277	1.05604644	0.100882827	0.055979854	0.066402757	0.09249974
19/12/2015 17:08:24	1153.44	14.39533102	27.29075064	0.427734083	2.615666318	11.16310936	2.203620319	7.217976158	1.675715023	10.1535158	7.143624419	0.068357531	0.224894456	0.152322786	0.333356027	0.152498273	0.150104421	0.046570832	3.27603686	0.290632359	0.235348698	2.103618669	0.555303209	0.021937747	0.811134891	0.098863114	0.452708427	0.105667471	0.100213021	0.347216551	0.088717963	0.280742124	1.361118868	0.145646212	0.202867733	0.203823619	0.247675448	0.081734506	0.15673221	0.081839707	0.144286796	0.215591019	0.0534146	0.064220158	1.039846126	0.101302795	0.048683967	0.07141797	0.092132474
19/12/2015 17:08:54	1149.926667	14.58823107	27.51056807	0.436931156	2.571554267	11.1141436	2.199418184	7.247767937	1.678932149	10.09657084	7.13327118	0.068179788	0.217070659	0.165734919	0.338727626	0.147485887	0.147227863	0.064957779	3.329291993	0.292986186	0.257786232	2.092787338	0.557629849	0.022719749	0.820491138	0.099227715	0.446678982	0.110711155	0.086394996	0.336438634	0.092160354	0.277256707	1.374599028	0.158791997	0.19937357	0.195301556	0.262111514	0.073559482	0.150796227	0.07763228	0.150211758	0.223889774	0.049996046	0.06703754	1.057683748	0.112887969	0.052578461	0.067349362	0.088626602
19/12/2015 17:09:24	1143.105	14.66617558	27.0254782	0.438836272	2.559823456	10.96509259	2.192941935	7.018114266	1.674768132	9.954689263	7.081424448	0.058520811	0.228497369	0.145432545	0.336083753	0.147790563	0.135719725	0.0514078	3.281485973	0.301429201	0.243196477	2.047566768	0.571565046	0.020366318	0.788043634	0.10495546	0.420478059	0.112162804	0.088173269	0.347735938	0.088185541	0.275924551	1.308895449	0.154675846	0.20355881	0.200579464	0.240393008	0.07958192	0.161384053	0.077244052	0.152821665	0.221055757	0.061522437	0.065777486	1.038927479	0.115761904	0.060143498	0.066307127	0.093109161
19/12/2015 17:09:54	1136.53	14.26044231	26.89562096	0.43567442	2.558440676	10.92465952	2.173918962	6.789731659	1.644592293	9.809100836	7.068745181	0.05464469	0.237659632	0.165294145	0.324708881	0.147121182	0.137274827	0.073100699	3.133516177	0.297703862	0.246967346	2.031736117	0.565666296	0.024334222	0.828084347	0.09780962	0.437502657	0.104531679	0.08544584	0.340781281	0.089141052	0.285054783	1.387157729	0.159084049	0.205556272	0.196527627	0.253399706	0.077718079	0.154445579	0.092378813	0.151158622	0.226517769	0.057262719	0.068662211	1.049113684	0.102692077	0.057238871	0.064630666	0.091250822
19/12/2015 17:10:24	1128.556667	14.19928295	27.2187014	0.41400615	2.499469412	10.98443497	2.198966206	6.594698235	1.643138685	9.771356977	7.009920495	0.063521997	0.220175475	0.161380475	0.324696585	0.128192237	0.147739483	0.057651234	3.207783591	0.298751825	0.226003102	2.060378198	0.547109466	0.027097452	0.785165157	0.100049559	0.407862187	0.109883157	0.089081589	0.344348196	0.093003656	0.263835616	1.357181106	0.162865278	0.197165046	0.190445887	0.24513465	0.082399538	0.153088336	0.075306829	0.155926908	0.226492897	0.047839714	0.064230239	1.029360923	0.109943106	0.059780477	0.068767781	0.083398225
19/12/2015 17:10:54	1120.106667	14.44079392	26.30366601	0.422285454	2.479694516	10.80962646	2.238845812	6.270255745	1.65641214	9.457972019	6.943526676	0.05979267	0.220290478	0.143929058	0.321911991	0.117129938	0.150936218	0.055652922	3.166100226	0.295990415	0.216807235	2.016968815	0.553610059	0.017656875	0.810219833	0.09088942	0.447394399	0.114683094	0.084583299	0.348181352	0.0784884	0.256122381	1.296886811	0.155172989	0.201684552	0.19007889	0.255020872	0.085058983	0.15599633	0.074130079	0.151488477	0.233589302	0.051263693	0.058601527	1.039530519	0.096170424	0.060292504	0.064138952	0.091295842
19/12/2015 17:11:24	1111.72	14.22504297	26.1020372	0.424446012	2.485439039	10.69237179	2.09986972	6.070891251	1.634074996	9.315628354	6.846684468	0.064941908	0.231827415	0.145196167	0.301702651	0.111697913	0.138960319	0.048477376	3.158646692	0.28563719	0.244432942	2.003476066	0.56170623	0.021336666	0.814740147	0.094646271	0.431967269	0.10371984	0.082608126	0.337164542	0.084078856	0.269779676	1.304643368	0.147881449	0.202121782	0.181743137	0.242576011	0.085326866	0.137182003	0.082856088	0.150658629	0.219118541	0.047039633	0.064078146	0.994686548	0.106065829	0.058925623	0.068211092	0.090579874
19/12/2015 17:11:54	1103.246667	14.5244555	25.60726309	0.415763817	2.423082908	10.46587039	2.173818053	5.957755641	1.638832103	9.140937182	6.96480866	0.060981878	0.204027425	0.157371775	0.306646893	0.110898969	0.138772185	0.054205283	3.019747465	0.28154673	0.229049032	1.996125131	0.53338296	0.021121099	0.800840413	0.094741101	0.445320424	0.102026133	0.094822182	0.335940761	0.082480728	0.257392254	1.352841612	0.161497709	0.197268619	0.191309706	0.245759402	0.084820532	0.154706761	0.07873266	0.146469157	0.21606091	0.048500561	0.061244877	1.04796555	0.092784865	0.06012762	0.066994793	0.076799154
19/12/2015 17:12:24	1093.826667	14.12152489	25.65134919	0.401606652	2.422604665	10.43364044	2.15729624	5.841389463	1.628675487	9.038439167	6.844136307	0.062013494	0.235260133	0.136163126	0.309512902	0.10579374	0.137165538	0.050855715	3.063085776	0.267465157	0.236621356	1.980219803	0.547139147	0.022545069	0.80337139	0.092847334	0.422811495	0.107678012	0.088243007	0.325927605	0.090734566	0.270625554	1.31310797	0.15212622	0.210791019	0.180715239	0.242966703	0.068996972	0.15039497	0.081959634	0.149954865	0.216324288	0.052564501	0.066889935	1.044862104	0.103276425	0.056032591	0.073831275	0.078619145
19/12/2015 17:12:54	1085.75	14.35119772	25.43063797	0.42921234	2.433617998	10.41692746	2.152702617	5.81490552	1.614706301	9.073303774	6.812378468	0.057330928	0.223082965	0.125186803	0.307140374	0.108916298	0.131829485	0.050492581	3.064224179	0.278310197	0.229408866	1.974462641	0.552582975	0.021308879	0.804104457	0.10740057	0.427806128	0.121124406	0.087470744	0.328923955	0.08338381	0.235486223	1.315278716	0.150333696	0.203167739	0.183063089	0.230851695	0.086609969	0.141172551	0.078283023	0.138426321	0.220035011	0.052761759	0.058454043	1.03777255	0.105196944	0.052721823	0.064994002	0.087479004
19/12/2015 17:13:24	1080.66	14.02834068	25.60324517	0.398460542	2.431375136	10.37208644	2.102583722	5.77685682	1.596503937	8.954960229	6.764457047	0.070014187	0.182543456	0.141671775	0.320339947	0.121965192	0.136272699	0.058563811	2.976711352	0.275387003	0.245154778	1.967519603	0.557385038	0.025242904	0.787193858	0.107142585	0.425813382	0.103619806	0.080926268	0.326708206	0.076999503	0.259664441	1.352842939	0.151261006	0.187992623	0.196037467	0.234263734	0.08170233	0.145303641	0.075602653	0.152696305	0.233878746	0.048852187	0.068554679	1.057820836	0.108962462	0.056790707	0.058954232	0.093585995
19/12/2015 17:13:54	1077.003333	14.13287683	25.44629656	0.413586842	2.433134466	10.29229407	2.166905335	5.744937513	1.619394358	8.970697354	6.799853159	0.068913097	0.205873854	0.151572189	0.311708456	0.124505304	0.146679869	0.054214788	3.026227718	0.286647312	0.228859206	1.948894447	0.52866433	0.017717404	0.778819451	0.100066543	0.414630251	0.112028852	0.07735529	0.338368138	0.089902926	0.250116727	1.371404981	0.156523755	0.19470688	0.189264613	0.243685076	0.073009856	0.148864566	0.074211586	0.136064268	0.229825483	0.051081549	0.067913713	1.044929916	0.102937657	0.053370036	0.060328418	0.095587699
19/12/2015 17:14:24	1071.503333	14.07876707	25.45518389	0.410121757	2.414153565	10.32122579	2.15215294	5.709028795	1.609300584	8.905275922	6.76368201	0.057511434	0.223675153	0.140537285	0.318451333	0.111864731	0.135578807	0.051923719	2.901534599	0.285829208	0.243114417	1.981370825	0.537681747	0.022699822	0.82285823	0.101715544	0.430121625	0.12222813	0.083968139	0.320555525	0.084564634	0.244271687	1.380619215	0.142963911	0.194832478	0.197044793	0.244990525	0.085322396	0.14060759	0.078244239	0.15175114	0.220063785	0.048543884	0.053770944	1.050086431	0.093901897	0.058034293	0.070535159	0.085112413
19/12/2015 17:14:54	1067.505	13.49227944	25.17690383	0.431779412	2.396540526	10.36978547	2.22655694	5.643896244	1.583302071	8.844657421	6.802529555	0.060796572	0.235947906	0.14149334	0.316604445	0.105088623	0.13000603	0.070756022	2.946578919	0.276435146	0.22034551	1.944419857	0.535766501	0.022594697	0.817283583	0.09942832	0.41633343	0.111313588	0.078328548	0.332992827	0.079319831	0.240730056	1.334534685	0.134369105	0.199207605	0.200066344	0.244613928	0.090836913	0.148928125	0.079726133	0.144536527	0.228077013	0.052181114	0.059206287	1.03535962	0.101620472	0.051730251	0.064884274	0.088269847
19/12/2015 17:15:24	1064.413333	14.48319072	24.84282174	0.413237946	2.406845789	10.36795193	2.079245381	5.49728887	1.566615258	8.817222798	6.787975821	0.065202174	0.19315161	0.13771101	0.321915623	0.105792594	0.144072504	0.054018783	2.960171363	0.284067578	0.21649334	1.964844092	0.52674015	0.023443803	0.807774614	0.096916483	0.423891967	0.096526948	0.091367456	0.339159756	0.071630532	0.240628483	1.367010933	0.155939627	0.182931937	0.18455318	0.231374039	0.087967643	0.142108461	0.079003921	0.143914526	0.211298832	0.058599053	0.06803028	1.012828626	0.091870186	0.06033112	0.061876651	0.08350607
19/12/2015 17:15:54	1059.12	14.358706	25.05760207	0.409960324	2.42563456	10.39058617	2.24338621	5.54546382	1.62820552	8.79507662	6.750854088	0.053786964	0.211707176	0.157605436	0.317103813	0.104335061	0.143520372	0.058221999	3.024834181	0.299270208	0.22961025	1.93281956	0.547402519	0.026990712	0.833843196	0.101937329	0.414081496	0.10855702	0.090022819	0.331722515	0.078904333	0.246922357	1.360076768	0.140168753	0.209412593	0.189514222	0.238983581	0.08811951	0.143105097	0.085124486	0.138333179	0.230162265	0.04299123	0.053549581	1.042298584	0.103515282	0.057085734	0.073798815	0.080626812
19/12/2015 17:16:24	1054.806667	14.20897879	24.78427242	0.392095234	2.367090104	10.24372415	2.071395167	5.526565305	1.613616766	8.715064959	6.731476028	0.064597379	0.19779231	0.143389654	0.336655937	0.110642557	0.145779328	0.051221008	2.888741774	0.290487882	0.221748934	1.889215254	0.553909608	0.01709456	0.821855623	0.096208212	0.405625009	0.113703525	0.07678521	0.327763193	0.07617667	0.253994972	1.343869786	0.16005414	0.192056675	0.171547835	0.250682078	0.085376002	0.140088453	0.069203105	0.151765	0.232381411	0.043286171	0.070136095	1.068700053	0.099326753	0.05564956	0.069182884	0.083513826
19/12/2015 17:16:54	1050.82	13.84241163	24.84850114	0.41819028	2.412890552	10.19709975	2.141367223	5.461831652	1.570486381	8.719847111	6.791431067	0.067654209	0.181321743	0.154741479	0.329797757	0.111446544	0.143422671	0.054534718	2.928830998	0.292933596	0.231376202	1.929845464	0.54582542	0.021806163	0.813608618	0.111466149	0.426263146	0.108577443	0.077338224	0.350225247	0.07778932	0.23968092	1.323794411	0.149014297	0.209316828	0.187957865	0.234482707	0.094167769	0.147649847	0.079228293	0.150644803	0.221977878	0.058101308	0.060609196	1.01661062	0.099318068	0.05392537	0.072218097	0.088771497
19/12/2015 17:17:24	1045.906667	13.9452561	24.51364827	0.420772367	2.393492622	10.2371462	2.152983387	5.436305026	1.623005972	8.589383584	6.776389607	0.07478788	0.195350379	0.154796595	0.323891227	0.098401021	0.134097838	0.053945586	2.925953349	0.267964877	0.240785826	1.946338715	0.558534741	0.021571244	0.815906	0.115936111	0.414936034	0.111614183	0.090010003	0.340970973	0.084899911	0.253312704	1.377730882	0.151018832	0.184396877	0.184348953	0.230233479	0.092214039	0.149938251	0.084298596	0.1513672	0.211067319	0.066843527	0.064148303	1.09303079	0.094046785	0.056882212	0.066126075	0.07895759
19/12/2015 17:17:54	1040.246667	14.19800339	24.57644213	0.412852277	2.349117171	10.21967338	2.187700283	5.385735156	1.580797484	8.59416484	6.714945	0.060415664	0.217444463	0.132640265	0.329307658	0.103794281	0.139239706	0.072129726	2.859546294	0.277355833	0.228644286	1.952255879	0.552178127	0.022331468	0.818342153	0.090476135	0.417868297	0.099449686	0.088178846	0.33093509	0.080450119	0.238319867	1.344319003	0.153022551	0.203794458	0.171785048	0.232131421	0.086903569	0.155487379	0.080644863	0.142906296	0.227600046	0.051188214	0.070179717	1.047147419	0.116705946	0.055747637	0.07750667	0.084849055
19/12/2015 17:18:24	1035.765	14.08128437	24.72623158	0.439829877	2.355285949	10.34805821	2.348212348	5.474279385	1.591583023	8.559725657	6.745030745	0.046552608	0.215528541	0.159039185	0.330801061	0.108451873	0.138577924	0.056359266	2.902288973	0.283242463	0.23058997	1.923804634	0.51308574	0.023134122	0.81837455	0.086521321	0.410325222	0.110474049	0.086656466	0.351001295	0.07840881	0.227235592	1.37085761	0.148451651	0.200258754	0.184847166	0.243646122	0.086663901	0.146924704	0.084935369	0.13973539	0.207483326	0.049008737	0.065898623	1.065748976	0.094150783	0.061611895	0.0698686	0.082704591
19/12/2015 17:18:54	1031.766667	14.12166754	24.58346856	0.425589032	2.40461758	10.23384062	2.075929819	5.376193963	1.599870505	8.475316301	6.685888788	0.058360028	0.202155611	0.143784919	0.342321601	0.105479174	0.138998568	0.062356834	2.868567088	0.290339874	0.231034637	1.922896416	0.559782125	0.023049051	0.797735411	0.097263393	0.422388311	0.113676473	0.086527079	0.342716451	0.076081859	0.240501677	1.350388488	0.153313492	0.203383847	0.179039122	0.239908233	0.0816886	0.148283517	0.080164086	0.142708502	0.222968929	0.048864999	0.057341307	1.044289504	0.096934418	0.051568888	0.073604435	0.083260399
19/12/2015 17:19:24	1028.4	14.14160565	24.63730047	0.405825219	2.366850748	10.3239427	2.183349531	5.445813474	1.605828484	8.487395158	6.70197952	0.056832308	0.217531272	0.152050278	0.340521635	0.104448682	0.137880028	0.052020144	2.908495598	0.29348841	0.228180836	1.978391249	0.525185453	0.021377381	0.80805616	0.107514944	0.427520046	0.109884216	0.084704354	0.331151592	0.090406749	0.236552935	1.363315444	0.154799162	0.189356399	0.194804585	0.245937676	0.096238908	0.145401204	0.08466276	0.140314027	0.233560179	0.04528801	0.071552707	1.092597323	0.094085416	0.060091668	0.081680586	0.084978118
19/12/2015 17:19:54	1024.506667	14.12033745	24.1193989	0.417554071	2.412524673	10.12634367	2.098332852	5.360090038	1.603213414	8.387526706	6.673798301	0.049280647	0.19819226	0.146715094	0.347573904	0.10556489	0.144303162	0.060699475	2.787058839	0.285201337	0.224528362	1.915520392	0.55625628	0.016385852	0.846752721	0.09795435	0.416680136	0.106400401	0.081302666	0.336968112	0.092617773	0.240065914	1.369903986	0.153956776	0.200174817	0.186595847	0.253715542	0.091088632	0.147804468	0.082637729	0.146264873	0.219526146	0.049806261	0.067620231	1.036337147	0.098011191	0.056469029	0.072259402	0.087843762
19/12/2015 17:20:24	1019.89	13.87272087	24.5003398	0.421856378	2.395134926	10.26892185	2.17690104	5.321421319	1.61551185	8.335919801	6.662397494	0.050265564	0.188443348	0.144933431	0.327348716	0.106422948	0.132844571	0.056212167	2.831738182	0.274669468	0.220786523	1.950535214	0.533052939	0.029387088	0.812644435	0.106060082	0.42390792	0.105004819	0.083637293	0.337216358	0.083121598	0.227647175	1.38897633	0.152928851	0.196112487	0.195021357	0.254987609	0.079996486	0.143651813	0.090753892	0.138000629	0.220520144	0.048677478	0.05922416	1.062543955	0.098566496	0.060215802	0.057388688	0.085316443
19/12/2015 17:20:54	1015.256667	14.01936875	24.28451847	0.420295855	2.3718432	10.06805052	2.059320274	5.225317248	1.54480423	8.224444056	6.536541887	0.053988888	0.197892757	0.143964488	0.343915025	0.105335119	0.134478563	0.062655215	2.788239844	0.278796651	0.227245097	1.904952174	0.538635599	0.023247223	0.827906113	0.100379399	0.416089371	0.112467594	0.083741525	0.336130374	0.076569259	0.251243582	1.372559769	0.150722186	0.192898873	0.174284924	0.236535804	0.082844979	0.140816957	0.079407123	0.141286926	0.216899896	0.051362562	0.061213109	1.098250075	0.098447324	0.057785141	0.071803995	0.089702912
19/12/2015 17:21:24	1010.16	13.98611271	24.43473938	0.406894393	2.359877519	10.27676866	2.130859065	5.217963807	1.587068843	8.215670296	6.61499212	0.055905901	0.180513936	0.14464588	0.337264646	0.103332531	0.131491981	0.049938081	2.808618166	0.259971753	0.229978497	1.930265059	0.547442416	0.022064956	0.84816229	0.11329191	0.421348843	0.113495332	0.087172473	0.333029686	0.085242222	0.241788209	1.365863297	0.140565451	0.190012576	0.183142364	0.242275038	0.076638431	0.143541195	0.071180261	0.140583365	0.213443436	0.053490588	0.061837768	1.045702863	0.101856378	0.0532543	0.066930933	0.091458717
19/12/2015 17:21:54	1005.725	13.67817189	24.14335718	0.411866355	2.353268148	10.15714576	2.088917243	5.118444564	1.603206485	8.110717758	6.583100708	0.066601521	0.212732312	0.132156574	0.341634706	0.096031234	0.149482341	0.064292674	2.776091256	0.292181758	0.239859834	1.913212018	0.541531257	0.022802296	0.836246385	0.115859771	0.432027271	0.113162436	0.082797776	0.323929315	0.092218558	0.240969717	1.342191131	0.154569631	0.18609567	0.189276945	0.26250367	0.081865994	0.151512305	0.086317775	0.152112966	0.223465296	0.048698245	0.061349613	1.062389382	0.097787431	0.058200822	0.071712572	0.079053672
19/12/2015 17:22:24	1001.082	13.73974997	23.71004759	0.426995872	2.398295729	10.09293499	2.200614297	5.209348698	1.565697711	8.187939694	6.620829034	0.053538433	0.189839304	0.14907409	0.345688141	0.097870127	0.132875805	0.064575062	2.765149241	0.287427178	0.228445309	1.902643884	0.548574327	0.027881115	0.818926052	0.100929833	0.407461365	0.106114156	0.085573276	0.34959023	0.077643653	0.219150051	1.382410565	0.142692578	0.189769706	0.190783086	0.244342025	0.069506993	0.148422925	0.077638862	0.150051542	0.230486852	0.051140216	0.067038263	1.060377789	0.098328799	0.055875035	0.062299992	0.085877891
19/12/2015 17:22:54	996.226	13.99436284	23.91497228	0.428395337	2.369319691	10.04751571	2.14623298	5.098966604	1.585794311	8.014149138	6.48838468	0.059254546	0.193286825	0.146221632	0.339495752	0.09803416	0.14105308	0.062685452	2.716883119	0.288116395	0.22750436	1.905699014	0.538204668	0.026994304	0.816979841	0.104541707	0.397166228	0.118365415	0.077528607	0.325848631	0.094635929	0.243561686	1.362260227	0.143224928	0.193569123	0.186859139	0.230622388	0.09167372	0.13864778	0.080284188	0.147961307	0.223738023	0.047428498	0.061789014	1.033604371	0.101926249	0.058580509	0.062334534	0.081231415
19/12/2015 17:23:24	991.1633333	13.98390405	23.89020191	0.415076257	2.37755301	9.97074789	2.136223572	5.079639553	1.605897321	8.063265917	6.515645408	0.061070539	0.17999208	0.152165403	0.355931693	0.104568028	0.133500374	0.061988327	2.807713793	0.29059187	0.232441735	1.924743565	0.541189134	0.013764589	0.832829412	0.102766956	0.411729818	0.115628925	0.074262452	0.337157669	0.084322404	0.23680823	1.380188048	0.145735476	0.201455444	0.184237791	0.239098012	0.076678385	0.149644721	0.087003638	0.141149743	0.230233009	0.053204498	0.059014176	1.082947033	0.096724765	0.05893604	0.066364014	0.07985138
19/12/2015 17:23:54	986.048	13.27997092	23.24814378	0.411993976	2.38684952	9.928742442	2.0917055	4.98956838	1.577875432	7.915407782	6.52430744	0.061444083	0.201910602	0.134506418	0.354312832	0.089158564	0.130563056	0.059542701	2.700966054	0.290557592	0.227705983	1.900255574	0.534594993	0.021154433	0.81644781	0.098794797	0.397735731	0.10804542	0.077862023	0.323385987	0.099339287	0.227559173	1.351636978	0.148489653	0.204427669	0.17664037	0.243817182	0.088824211	0.147129092	0.080500502	0.138255496	0.216237751	0.048366496	0.055657348	1.056147369	0.086191893	0.064791505	0.058126184	0.086617916
19/12/2015 17:24:24	981.782	13.70737307	23.93470162	0.402413151	2.371472357	10.00818283	2.102329913	4.98312543	1.568781017	7.810792325	6.537105351	0.055077903	0.187123905	0.138107485	0.362687281	0.090969508	0.139107137	0.054587414	2.673670504	0.28446388	0.230067166	1.879239679	0.532436547	0.022210325	0.827889313	0.113470427	0.404980781	0.112348951	0.072637357	0.333128956	0.081727182	0.228492342	1.385461802	0.146519495	0.189886678	0.181590801	0.227688237	0.088656829	0.145076684	0.074801673	0.145887442	0.214201031	0.049300037	0.065359291	1.067717416	0.101381706	0.055752618	0.063093799	0.080586281
19/12/2015 17:24:54	976.9776667	13.60021978	23.95780499	0.427168972	2.315663269	10.11386707	2.137944283	5.083647503	1.564735569	7.895611591	6.496985103	0.058594423	0.207239709	0.134973255	0.346665098	0.096947285	0.138165567	0.059476584	2.758906967	0.274332605	0.226448043	1.866382733	0.541545553	0.020895361	0.832403499	0.101191619	0.413061034	0.108835106	0.086443384	0.327499861	0.092861111	0.243540728	1.397504365	0.151529367	0.178341412	0.193291632	0.247036516	0.092392108	0.139855433	0.076850002	0.155982498	0.208869522	0.051352449	0.059793803	1.069147056	0.092956836	0.060040325	0.067885856	0.081041585
19/12/2015 17:25:24	973.1175	13.83044538	23.47762268	0.424217397	2.37133206	9.937590363	2.098707477	4.93172845	1.603059661	7.901864995	6.583767013	0.060410309	0.194643712	0.136159882	0.350464621	0.087899543	0.131653906	0.060132121	2.699062148	0.283458683	0.233215477	1.861498994	0.525844673	0.016662653	0.831792973	0.104590676	0.393336228	0.09799636	0.0739621	0.338637346	0.074785876	0.226616348	1.339435109	0.154425228	0.18867373	0.175314567	0.232551409	0.089719464	0.142581704	0.087948434	0.144347113	0.197588559	0.045731813	0.053469403	1.049504296	0.088949339	0.056035184	0.066233869	0.083028623
19/12/2015 17:25:54	969.6716667	13.74708293	23.77579686	0.406912533	2.349273865	9.995460026	2.06624483	5.037698844	1.56656601	7.824723229	6.404085193	0.060681732	0.18523995	0.14774796	0.339382716	0.096170164	0.127944042	0.061257653	2.664564593	0.281435032	0.23570632	1.872942237	0.519132778	0.016743577	0.823074125	0.109421667	0.392019826	0.114339845	0.083420081	0.345310944	0.086338711	0.219197025	1.392819534	0.14828907	0.181442141	0.189888449	0.242241674	0.081950021	0.146172236	0.087982673	0.139058388	0.21525125	0.051714256	0.061788856	1.070215585	0.098011094	0.060275875	0.078924695	0.079846677
19/12/2015 17:26:24	965.6343333	14.07248099	23.59786685	0.439064799	2.404386187	9.81515354	2.086910872	4.966757104	1.563996188	7.778395466	6.56675977	0.047901395	0.194291048	0.155805452	0.346453236	0.089114948	0.130263839	0.06445512	2.713557027	0.274652496	0.241178214	1.902624544	0.551928472	0.021406734	0.824359793	0.107305349	0.414385534	0.120409193	0.077329729	0.333319416	0.086532045	0.225579414	1.396869997	0.136329452	0.181917305	0.190093708	0.240780985	0.089872005	0.15505635	0.085794009	0.141956728	0.213989556	0.045606966	0.059831714	1.111259507	0.103350897	0.056566361	0.060910289	0.08560774
19/12/2015 17:26:54	962.5063333	14.15278387	23.80523464	0.395175582	2.400537806	10.06027467	2.010964102	4.980819301	1.576720025	7.848670353	6.442138277	0.04973833	0.203338695	0.146329866	0.361817518	0.097567406	0.134563605	0.050459906	2.75889263	0.285298636	0.226795476	1.879908687	0.540604899	0.022502104	0.843227676	0.110383806	0.420910897	0.107831677	0.085626777	0.335294628	0.075698905	0.234736111	1.376908671	0.147808386	0.202879928	0.181314691	0.231424582	0.084472562	0.143835007	0.076572627	0.157520027	0.206925884	0.054040264	0.065918006	1.076825433	0.089797952	0.055850679	0.068804956	0.084620441
19/12/2015 17:27:24	960.939	13.62535868	23.44727546	0.393376526	2.393013914	9.644004535	2.070413936	4.920486974	1.560135275	7.740145554	6.473967193	0.056879917	0.173061144	0.148481146	0.36449706	0.089756674	0.137646491	0.064133912	2.676237957	0.278263455	0.231062419	1.888077384	0.520049805	0.018424936	0.810492584	0.110623413	0.395288655	0.09761466	0.08029519	0.32339748	0.087580348	0.235497989	1.371629184	0.146398877	0.187041435	0.180302373	0.244409893	0.090675285	0.138320858	0.073982222	0.142201888	0.236909669	0.034121808	0.062255618	1.071800688	0.097111471	0.067345261	0.05855246	0.084353354
19/12/2015 17:27:54	959.5696667	13.52915177	23.59567746	0.43189272	2.368369129	9.825907969	2.044617199	4.896879196	1.550882516	7.704967666	6.395991054	0.054446124	0.186467399	0.149995967	0.354565979	0.085949473	0.13229867	0.05800089	2.72194023	0.293573827	0.219507039	1.8630681	0.51591102	0.021892883	0.808927833	0.104367598	0.401788407	0.104730895	0.075194272	0.356639532	0.076087759	0.232265334	1.344076846	0.134537997	0.196529292	0.181572517	0.251053392	0.083944167	0.141148729	0.082634567	0.148758195	0.206366918	0.049459982	0.061905478	1.038547395	0.094312267	0.05965773	0.059717965	0.08893586
19/12/2015 17:28:24	957.339	13.89946259	23.49567705	0.400355496	2.343178214	9.815227992	2.147442524	4.921540606	1.541954694	7.720701582	6.42402474	0.059998018	0.188582642	0.123844954	0.35260431	0.084811336	0.14186462	0.05578035	2.655722469	0.270728802	0.221115579	1.848514034	0.528886433	0.019281853	0.863288699	0.108630045	0.397079168	0.111350427	0.08682929	0.323849072	0.096223285	0.216599664	1.382846602	0.129152219	0.195064613	0.169220351	0.245183194	0.082599704	0.140094486	0.084876648	0.14225818	0.211463621	0.053325387	0.063916792	1.074101132	0.085483826	0.051771606	0.077584562	0.072204269
19/12/2015 17:28:54	955.086	13.98797861	23.48795037	0.379986895	2.354152048	9.787871593	2.174510808	4.912028408	1.545981057	7.693579267	6.36219833	0.050818371	0.199025782	0.142567229	0.346503559	0.094514105	0.12983846	0.065589535	2.602835368	0.284131939	0.223218511	1.896905226	0.54668091	0.015407939	0.849381129	0.112551971	0.39190332	0.113582587	0.083419252	0.33952574	0.078592421	0.226752262	1.360178254	0.150896777	0.191608842	0.175457197	0.238937194	0.093059208	0.147552877	0.085833167	0.140063842	0.219394321	0.04869295	0.065868088	1.065222171	0.091445334	0.049045869	0.062438028	0.082877759
19/12/2015 17:29:24	951.8466667	14.02653827	23.30265147	0.414948158	2.280344751	9.815910298	2.08393068	4.889694901	1.612892692	7.605361382	6.403537381	0.056910334	0.211806512	0.130100348	0.330342395	0.083895398	0.132534421	0.067724677	2.556194235	0.27839489	0.230060568	1.876598467	0.523662395	0.01622866	0.833831182	0.100379309	0.400868324	0.118226482	0.073826752	0.319164951	0.084453243	0.223329515	1.403227061	0.148703181	0.192418694	0.180354615	0.244462294	0.087620534	0.142483503	0.086244983	0.143395389	0.215156958	0.048124639	0.058587731	1.048645759	0.097845054	0.056889312	0.061601433	0.090263514
19/12/2015 17:29:54	946.6646667	13.70266829	23.30368839	0.415341221	2.32790134	9.837396701	2.1478543	5.03861059	1.560392207	7.635838704	6.427738149	0.057234385	0.175727418	0.157477255	0.35094104	0.092111964	0.128732781	0.063853115	2.636720363	0.278200029	0.234104165	1.875672921	0.531835085	0.024601606	0.847665499	0.113279285	0.421861166	0.108602457	0.07546831	0.337975637	0.083614557	0.235189348	1.404900993	0.144126585	0.176978078	0.203575207	0.249801021	0.090655485	0.149589893	0.086684595	0.136097543	0.214667264	0.04160546	0.05944924	1.087650925	0.096836095	0.061573623	0.066815647	0.074409924
19/12/2015 17:30:24	943.4073333	13.61977925	23.43902318	0.409996939	2.362515633	9.838188133	2.138366486	5.072049281	1.530139056	7.541147837	6.381723907	0.065527566	0.155696975	0.148749549	0.330779339	0.097132885	0.136754164	0.05770036	2.627115641	0.286700012	0.227135675	1.850066799	0.530346863	0.022230434	0.839480884	0.11883732	0.403834173	0.108971124	0.081690475	0.340857462	0.087706488	0.224271193	1.428359716	0.146208246	0.169273793	0.182474848	0.242242913	0.081403116	0.148545027	0.090320723	0.129532866	0.216562778	0.050882306	0.055554464	1.059605783	0.093443043	0.058246156	0.071304336	0.079673887
19/12/2015 17:30:54	942.634	14.12276707	23.37947648	0.43078516	2.375220404	9.9539412	2.096873663	5.052147572	1.587507023	7.628873018	6.437166446	0.055116839	0.201077329	0.137439956	0.360142798	0.084412296	0.136596612	0.067130304	2.605872998	0.280757048	0.218476795	1.868024743	0.553124816	0.018087553	0.882958004	0.108452405	0.400691673	0.11874118	0.083579688	0.337362928	0.081276097	0.228879632	1.387536927	0.148141839	0.202339273	0.182553599	0.248573596	0.091020421	0.149795659	0.07713394	0.15527618	0.206164402	0.058264979	0.059055735	1.099046472	0.108377384	0.068413564	0.062395254	0.079384219
19/12/2015 17:31:24	941.734	13.29651163	22.77635655	0.421391862	2.296610512	9.946323669	2.030092352	4.892849869	1.58443968	7.489702253	6.38185169	0.060078739	0.191805265	0.134383969	0.341725728	0.082837361	0.138921507	0.057184855	2.535966086	0.298063793	0.212212202	1.835587217	0.521180707	0.024239302	0.85135261	0.113157216	0.406405159	0.115460392	0.084230249	0.320675881	0.078620642	0.236369096	1.381908848	0.144413778	0.186771449	0.186281914	0.241937519	0.089179254	0.142822903	0.076249697	0.136742233	0.206937544	0.053023713	0.052721139	1.091715766	0.094470694	0.055281142	0.065748167	0.078135984
19/12/2015 17:31:54	940.2253333	13.78615914	23.27038684	0.422431421	2.318805157	9.842848548	2.104004183	4.924089369	1.52855442	7.527063622	6.412441451	0.063144248	0.179771409	0.151901903	0.332095052	0.091324854	0.131880741	0.069694402	2.595731152	0.291376574	0.22249184	1.83751765	0.537407036	0.020326101	0.852210507	0.121887552	0.405647273	0.104933535	0.076652269	0.331361919	0.083574727	0.236114291	1.395409619	0.145582743	0.176898723	0.193132363	0.239149232	0.07355163	0.158255131	0.079959377	0.142543853	0.213924127	0.044157869	0.063058626	1.10410018	0.103635812	0.056436042	0.06904201	0.077822941
19/12/2015 17:32:24	938.756	13.57936543	22.98812236	0.418534837	2.298699247	9.835636107	2.018320215	5.019985404	1.585709622	7.511958931	6.390478348	0.056619085	0.201458566	0.148151837	0.316970813	0.099774068	0.126638757	0.064530264	2.538767639	0.268833379	0.227584043	1.856205712	0.534381826	0.018035336	0.87156179	0.105989466	0.397339041	0.106102183	0.074081455	0.339958678	0.079961579	0.227412481	1.393362387	0.15193815	0.171959716	0.176282512	0.229602456	0.092015775	0.140835746	0.08520414	0.141372801	0.212240904	0.054935829	0.05311244	1.102450573	0.100205617	0.059549567	0.068659771	0.080528599
19/12/2015 17:32:54	935.49	13.74247587	22.67080946	0.385182347	2.277887156	9.71936763	2.138594807	4.909354567	1.541736098	7.508267686	6.330119936	0.05537133	0.212356435	0.132398284	0.325896425	0.091597846	0.138317917	0.076271119	2.501149162	0.279940559	0.217914431	1.843251851	0.535721953	0.021915032	0.891339232	0.113932099	0.39319372	0.115192882	0.077715535	0.33103661	0.077454498	0.220318979	1.385194252	0.133828888	0.204075792	0.191933498	0.233857446	0.091848187	0.137426392	0.084468109	0.146127871	0.209077199	0.048680957	0.058965835	1.077662004	0.092535361	0.064385129	0.057771517	0.082048698
19/12/2015 17:33:24	932.206	13.81153674	22.79613057	0.415899438	2.267175493	9.773878799	2.190706409	4.909822922	1.5597575	7.496043712	6.393139023	0.063549528	0.165818789	0.152130216	0.32624755	0.084537426	0.138818163	0.067921599	2.511824169	0.269016807	0.230200905	1.814075002	0.533738616	0.024079189	0.86976089	0.103565364	0.403328936	0.1104491	0.078136364	0.325843219	0.083491505	0.226382944	1.403874666	0.139098284	0.177757455	0.19507472	0.247769576	0.083934138	0.125977551	0.078818089	0.144773925	0.217928789	0.047926912	0.057139595	1.081609653	0.078277218	0.05641522	0.059797575	0.084381903
19/12/2015 17:33:54	930.5086667	13.38646801	23.27775683	0.398172138	2.251372816	9.523029066	2.061069709	4.79600593	1.592624697	7.410569831	6.343340247	0.05664311	0.169685039	0.139519385	0.341461423	0.089048227	0.130026692	0.062593482	2.472956192	0.27337007	0.212056798	1.836932239	0.543547303	0.023759969	0.879308782	0.110874877	0.412637744	0.114905691	0.078649987	0.325364389	0.089110968	0.225777109	1.402678788	0.147788676	0.180970143	0.174149694	0.242388371	0.082773233	0.151301263	0.081085072	0.131268167	0.219311555	0.037949236	0.066463449	1.059522961	0.102190481	0.056331224	0.066723934	0.080458331
19/12/2015 17:34:24	928.652	13.17874031	22.80325105	0.413045138	2.301695077	9.809059354	2.143427076	4.823581036	1.568017039	7.420656331	6.368602298	0.052215922	0.19102379	0.130614594	0.334485335	0.088938275	0.140565	0.070090181	2.543211191	0.285668533	0.222089553	1.818256414	0.530463215	0.02305641	0.839991075	0.109800432	0.406661278	0.105973822	0.074542119	0.344113177	0.075458799	0.219519026	1.421627643	0.145851313	0.210071235	0.18043316	0.237020444	0.098131589	0.134930854	0.082967915	0.145044441	0.20975058	0.05391262	0.058439538	1.086350591	0.09740366	0.058775626	0.063067736	0.086851347
19/12/2015 17:34:54	927.1763333	13.44208707	22.71358673	0.415572092	2.250812111	9.658881364	2.187356404	4.814068433	1.569078144	7.649208003	6.322221437	0.058731378	0.182846672	0.154177379	0.33137947	0.087038772	0.129863776	0.070046346	2.467176378	0.27734873	0.210749054	1.812157066	0.536476378	0.022358675	0.850391979	0.118546759	0.414089758	0.105386305	0.084437923	0.333185485	0.08408574	0.223146998	1.414327816	0.140809515	0.195288748	0.179342333	0.23018655	0.088692076	0.145333539	0.07616879	0.147306223	0.201883854	0.051116494	0.066171302	1.062641631	0.098817521	0.049616703	0.066717889	0.087426256
19/12/2015 17:35:24	930.072	13.59580232	22.62991327	0.409688257	2.251826977	9.694487809	2.088672624	4.701798898	1.566635957	7.644213047	6.363294041	0.048584701	0.175383178	0.136133269	0.349910027	0.076843335	0.129507191	0.066957983	2.512214675	0.273858468	0.232273022	1.789528824	0.541452776	0.017880871	0.870042769	0.100786937	0.414926756	0.098801863	0.075642029	0.327882249	0.074503583	0.212854012	1.4139113	0.142966232	0.178591895	0.186668914	0.231286049	0.086934183	0.145086091	0.068516574	0.144712622	0.217056028	0.03814071	0.053743103	1.082554604	0.107901445	0.057864007	0.063433833	0.090464968
19/12/2015 17:35:54	934.3615	13.42401005	22.90495481	0.426158417	2.274773926	9.703222564	2.033155086	4.725880224	1.590065773	7.678809315	6.3993446	0.054405765	0.19993605	0.143491311	0.34316071	0.088973281	0.142088343	0.063822774	2.505428796	0.28656104	0.215609772	1.796326568	0.545654503	0.017639493	0.897997048	0.109538743	0.410337516	0.097056493	0.084603375	0.325215269	0.084589213	0.22353167	1.453638206	0.14944741	0.186708917	0.181603108	0.248480957	0.093933831	0.134925479	0.079350735	0.154178363	0.207116385	0.040796508	0.054213504	1.147958027	0.091344675	0.052985575	0.067578715	0.080795679
19/12/2015 17:36:24	937.4533333	13.57214274	22.98283312	0.413526855	2.234428127	9.813446318	2.063757453	4.716613953	1.57632827	7.683890264	6.283511345	0.05414604	0.189719216	0.140188026	0.336349355	0.083643348	0.142696476	0.067273441	2.55089408	0.283941863	0.235317587	1.785067533	0.527096758	0.01969724	0.868238865	0.099006885	0.407940626	0.112712415	0.076416993	0.326878725	0.081131836	0.220531797	1.452805026	0.131585426	0.196733768	0.189781678	0.24162878	0.09124105	0.137003076	0.086690683	0.134799535	0.210097573	0.047179751	0.060200756	1.071783897	0.091437722	0.058382756	0.06949475	0.07724517
19/12/2015 17:36:54	938.3403333	13.54035499	22.86026982	0.437200318	2.215960808	9.65534375	2.029826008	4.719396486	1.603364316	7.661314449	6.2982137	0.055111795	0.199631054	0.140162837	0.329245352	0.084743591	0.134624022	0.072973822	2.532621135	0.285708271	0.236370645	1.802198952	0.523461272	0.023684604	0.878712985	0.105152972	0.41747969	0.108787348	0.084088045	0.326425738	0.090942043	0.226529053	1.408954335	0.138970192	0.18788714	0.192032197	0.225967022	0.095797197	0.149230118	0.071073971	0.138974444	0.220868784	0.042653517	0.05531461	1.110360094	0.089023437	0.054790417	0.063326813	0.087255385
19/12/2015 17:37:24	937.7983333	13.47169157	22.86445722	0.397063567	2.276079737	9.869059216	2.078504894	4.699313175	1.55207379	7.728691902	6.315570492	0.055249537	0.16243743	0.153650699	0.312631244	0.094157684	0.137155342	0.054043793	2.627939109	0.286191482	0.219590885	1.831653991	0.553885269	0.018788428	0.867609297	0.096155864	0.415118401	0.121731083	0.08046192	0.321776502	0.075611786	0.224094199	1.420030784	0.153747918	0.191969112	0.176341689	0.233569674	0.08664819	0.136669295	0.076253804	0.140119918	0.217557653	0.050108807	0.051711558	1.10557098	0.096461399	0.05840549	0.068626377	0.076224801
19/12/2015 17:37:54	937.311	13.31717887	22.98609037	0.408585214	2.26127968	9.841565071	2.033056184	4.67790198	1.571675104	7.670541876	6.306938491	0.049179718	0.199740287	0.129868992	0.316357167	0.092735846	0.141140395	0.067400574	2.525624058	0.28841739	0.229995302	1.763389774	0.5500292	0.022551036	0.873296949	0.110249553	0.407904633	0.106639573	0.080722846	0.328898425	0.083647537	0.220334731	1.428715314	0.136084226	0.198129216	0.194197171	0.247870858	0.088024088	0.142876355	0.080992156	0.152712524	0.215127085	0.053203738	0.064098455	1.10105348	0.097419068	0.064438893	0.062936798	0.077033142
19/12/2015 17:38:24	937.1143333	13.52059821	22.55251865	0.400196492	2.25636745	9.747768425	2.083953596	4.758465953	1.601595073	7.695918075	6.373985504	0.058749318	0.198761831	0.138599304	0.331210194	0.084608039	0.139000066	0.074066807	2.567649962	0.287581252	0.220900111	1.770576627	0.56002467	0.01931253	0.897941313	0.098012338	0.413144203	0.105775288	0.081861663	0.333305608	0.077379898	0.221030208	1.422359363	0.155666191	0.162619257	0.196558004	0.234303547	0.10116018	0.128406373	0.074112614	0.131834136	0.213814555	0.041995131	0.066157673	1.093605959	0.093132314	0.059285998	0.063020766	0.090657364
19/12/2015 17:38:54	938.645	13.18150808	23.29777471	0.412313551	2.194766999	9.979483749	2.043441438	4.82140996	1.627961236	7.703186061	6.331535969	0.059485379	0.173613161	0.152249697	0.316215516	0.090712927	0.133089893	0.064682326	2.501095685	0.286029038	0.224285515	1.794533885	0.543707996	0.025557152	0.894209195	0.107048578	0.424314761	0.112851103	0.082248092	0.311334916	0.07812238	0.222216578	1.43438269	0.139411854	0.195224969	0.199688396	0.233333965	0.096803363	0.13759855	0.078618592	0.13471064	0.218235502	0.044402715	0.05565168	1.139307228	0.092049462	0.054920903	0.070611251	0.084057941
19/12/2015 17:39:24	940.4595	13.35342693	23.19659257	0.403155014	2.266036064	9.87979668	2.022246516	4.837938972	1.586930609	7.723199675	6.337359411	0.062090538	0.177535284	0.148332211	0.309826972	0.101586229	0.14632616	0.068545644	2.572566451	0.294094895	0.222665424	1.774714774	0.544336541	0.014284005	0.91634803	0.10882622	0.424558506	0.115601372	0.081921414	0.333589557	0.084595896	0.222827515	1.439288037	0.15290214	0.193260471	0.193938972	0.239771479	0.084798093	0.141861405	0.068507769	0.149361686	0.212397555	0.052474548	0.062531176	1.129955407	0.094024545	0.061315977	0.067746773	0.082439631
19/12/2015 17:39:54	941.618	13.48769647	22.62209605	0.414345607	2.239796439	9.82898623	2.1125057	4.825611874	1.619672311	7.686647034	6.33391125	0.071180475	0.170804705	0.138840487	0.33523622	0.085209102	0.143005379	0.070344085	2.492683214	0.2916639	0.229943121	1.777393071	0.575132633	0.018256473	0.860992329	0.109630409	0.416823605	0.122258292	0.078609728	0.343582618	0.083607016	0.234291189	1.470248722	0.153732692	0.185928524	0.173853768	0.240582043	0.08886826	0.149367959	0.083411951	0.142522225	0.227224805	0.042641728	0.061013774	1.119248624	0.090705395	0.057947965	0.0676971	0.073309466
19/12/2015 17:40:24	940.962	13.40669952	23.01393226	0.403876009	2.313761223	9.704387699	2.036881273	4.850144207	1.622269661	7.800640228	6.322844715	0.052032076	0.197594636	0.141655715	0.336550067	0.088427968	0.132176609	0.061622634	2.571077583	0.290199644	0.231770978	1.835427164	0.571476246	0.020842433	0.897039718	0.115845449	0.426021458	0.110481927	0.078799135	0.338558465	0.091848542	0.223620411	1.474565669	0.145244329	0.189341148	0.203261431	0.252759013	0.088299035	0.140748195	0.070743262	0.155934006	0.217837493	0.046702422	0.056134039	1.114422175	0.096183498	0.063690512	0.069327554	0.079501646
19/12/2015 17:40:54	939.9533333	13.32707951	22.84746356	0.406967104	2.32154456	9.838640661	2.09228949	5.086663004	1.613617936	7.809803113	6.380090224	0.06136777	0.16301758	0.139725616	0.339730914	0.090128905	0.140068763	0.075111724	2.532567969	0.272647279	0.239832814	1.922414962	0.55348778	0.018409469	0.901969078	0.110269015	0.426458246	0.109434673	0.077754281	0.349059343	0.080171298	0.226764695	1.432758641	0.152566806	0.194910246	0.18362846	0.241106924	0.087778682	0.155248766	0.080029965	0.146307258	0.212248862	0.055919508	0.058525302	1.10556274	0.0954632	0.058623205	0.066058136	0.082147634
19/12/2015 17:41:24	941.2625	13.6046155	22.97012719	0.417918713	2.308038621	10.26535493	2.10632755	7.015659474	1.565464758	7.833515748	6.370717984	0.048944192	0.187485622	0.144105076	0.350539312	0.122489451	0.147712775	0.062246408	2.5830197	0.297299593	0.218139446	2.658254203	0.560563358	0.017016489	0.909046097	0.127113106	0.420245686	0.11267429	0.080125451	0.344009576	0.10896708	0.240222229	1.465137142	0.137361564	0.196226173	0.200341341	0.242009769	0.096346197	0.149808798	0.08365398	0.155631572	0.228032308	0.053411699	0.057016908	1.126724484	0.11430171	0.064396503	0.065927638	0.080353479
19/12/2015 17:41:54	944.486	14.13140522	22.80103326	0.425778138	2.352983877	10.87442454	2.180740023	9.76834535	1.650292838	7.840136234	6.512330433	0.056734008	0.184197035	0.139921541	0.343130637	0.191354597	0.150229647	0.056676922	2.646073429	0.29833688	0.222727548	3.564893908	0.581578591	0.018464665	0.9245099	0.122408495	0.428912472	0.120255054	0.074043663	0.337334079	0.140854566	0.239100581	1.474902129	0.129173564	0.198226011	0.193349952	0.244624603	0.087069623	0.146958734	0.087756163	0.141946551	0.227089394	0.046340336	0.063817723	1.138760969	0.10434685	0.051543575	0.072178162	0.090701478
19/12/2015 17:42:24	947.164	14.66144256	22.54577628	0.417836967	2.29497082	11.37571525	2.341027147	14.62420158	1.557648235	7.890092497	6.412024257	0.057563617	0.180599504	0.150950179	0.337537512	0.276197251	0.142135971	0.072131913	2.575211756	0.283321413	0.233263191	4.9740015	0.598697882	0.01951364	0.891665494	0.107201203	0.419137674	0.113901358	0.098425904	0.326463696	0.153791451	0.233734014	1.467880758	0.151516173	0.199931486	0.18070957	0.239173329	0.0767008	0.148670161	0.082920102	0.142280623	0.224941667	0.051724417	0.056579076	1.156226329	0.098431653	0.059433924	0.070535959	0.090396372
19/12/2015 17:42:54	949.719	15.61329681	23.0456149	0.429517625	2.341832599	12.03372623	2.258950327	18.25869151	1.655883134	7.827278952	6.530132119	0.04767372	0.206580662	0.139244496	0.335857739	0.370990747	0.1598677	0.067235959	2.565882331	0.286888494	0.221604549	5.664504188	0.573628996	0.017884721	0.939691056	0.105490224	0.448539178	0.129606068	0.081522193	0.337152657	0.201915469	0.238030489	1.495332796	0.150190982	0.183267364	0.200766491	0.260280587	0.088530806	0.153306907	0.078011996	0.147995772	0.228013878	0.049449177	0.069855118	1.126050915	0.095445432	0.052162188	0.068044922	0.088380416
19/12/2015 17:43:24	952.7653333	16.10635838	22.91714347	0.433240586	2.332339091	12.30078393	2.221028303	19.05009608	1.617737121	7.850555111	6.462614958	0.044396766	0.200157238	0.142163655	0.332256437	0.368407033	0.159386391	0.070498789	2.622962019	0.292652198	0.226136989	5.61500768	0.599407384	0.026712766	0.92772503	0.107990865	0.43593729	0.109761928	0.091588136	0.336867186	0.180531338	0.241268116	1.503660574	0.154970687	0.178735144	0.194063678	0.247128588	0.096546708	0.13992872	0.084716274	0.141264083	0.207710802	0.044547893	0.06460825	1.144135393	0.103852678	0.04667691	0.0689493	0.081268276
19/12/2015 17:43:54	954.9606667	15.56342114	22.86836743	0.453429142	2.297278842	12.11572422	2.27045237	18.66052124	1.633044988	7.902428556	6.443714575	0.052564126	0.158304262	0.148249735	0.331375917	0.355668274	0.151290344	0.072100224	2.584340245	0.29322423	0.240648924	5.235408232	0.564451254	0.018831414	0.918553562	0.1171011	0.424577606	0.107489912	0.092342637	0.344318706	0.177710214	0.233654444	1.525465301	0.154566176	0.184781532	0.209954841	0.243026268	0.086487018	0.146912084	0.07828644	0.160750987	0.218158473	0.046267172	0.059505282	1.147026977	0.106261449	0.061736747	0.066208509	0.082635933
19/12/2015 17:44:24	955.9926667	15.35629159	23.49016937	0.419192463	2.32485279	11.88398059	2.302487519	17.20588179	1.645583707	7.983550617	6.4343301	0.052110433	0.188395178	0.161284124	0.330688608	0.34108032	0.156858146	0.056346892	2.627469491	0.282894595	0.236833467	4.822929825	0.585439584	0.024055511	0.912357566	0.120139036	0.448777468	0.112941467	0.088729913	0.342719107	0.168913546	0.241234443	1.516724232	0.14847117	0.183458861	0.188159182	0.245298664	0.096878415	0.139988227	0.081489774	0.147809463	0.22021784	0.04596433	0.056562692	1.15775983	0.10869667	0.05241956	0.072402224	0.085265787
19/12/2015 17:44:54	955.793	15.48895912	23.06432224	0.43322203	2.255553953	11.51490847	2.279766903	15.93203956	1.63362167	7.905696946	6.437923921	0.073775992	0.165033436	0.157024383	0.318302214	0.298889261	0.145674504	0.062452213	2.590123867	0.287345164	0.21752497	4.524470392	0.545521075	0.025110765	0.892923191	0.09834517	0.438988234	0.105611479	0.092043267	0.332868381	0.149903099	0.234110994	1.493054272	0.14676896	0.186775075	0.198308539	0.255548916	0.085584558	0.151291846	0.08357794	0.155024669	0.231776218	0.043867301	0.064701205	1.145001724	0.105537617	0.063352649	0.062905391	0.084614304
19/12/2015 17:45:24	955.147	15.23853	23.02919591	0.411651613	2.297923839	11.55161172	2.274900035	14.72968234	1.662971087	7.899846217	6.447873702	0.064888576	0.195081734	0.137516137	0.339763048	0.280847776	0.14602519	0.072651335	2.597909128	0.297697907	0.23198661	4.182341988	0.560981693	0.018723353	0.917609048	0.111728622	0.45195728	0.107019736	0.086464422	0.322101434	0.142715234	0.239293114	1.452417668	0.153300296	0.186324237	0.206400532	0.240184226	0.086323859	0.149402473	0.083562062	0.142501083	0.215067428	0.045413434	0.055814225	1.150962773	0.113296152	0.062034199	0.062496365	0.094297192
19/12/2015 17:45:54	954.7833333	14.73264863	23.07773149	0.421620766	2.327573525	11.05149182	2.198260319	13.33493714	1.631721251	7.840325309	6.422056242	0.045371222	0.181130862	0.149944935	0.321116681	0.263716157	0.139326901	0.071314309	2.555813497	0.289905323	0.229324058	3.796040876	0.561073194	0.0224523	0.923978929	0.116445214	0.442123996	0.114656598	0.079957701	0.343288549	0.137311137	0.237540048	1.475106419	0.143733673	0.201740874	0.192383768	0.255227107	0.097035828	0.147068692	0.077559935	0.149138021	0.228870579	0.049567083	0.066176879	1.12580687	0.10253996	0.05558518	0.064832376	0.085704264
19/12/2015 17:46:24	954.6905	14.73041441	22.94315237	0.418239834	2.297926342	11.11147465	2.276622293	12.36044304	1.623259616	7.901124669	6.394840243	0.055297174	0.211039484	0.122488047	0.341584781	0.236063687	0.150770709	0.057769059	2.519953609	0.277844751	0.229306361	3.567095281	0.563352395	0.020809065	0.914209838	0.114030105	0.437982683	0.111687376	0.081490879	0.344427628	0.134088839	0.231639959	1.496382881	0.141784682	0.189450018	0.212555674	0.255626963	0.079754491	0.155335886	0.087066067	0.13652978	0.206569023	0.048807617	0.065796649	1.16452892	0.099491072	0.054191844	0.067589942	0.083672476
19/12/2015 17:46:54	955.7116667	14.53704957	23.09760604	0.430790487	2.305600471	10.91267161	2.25089078	11.45801624	1.613417068	7.992389019	6.523680396	0.058364599	0.189730311	0.137149378	0.338426342	0.212038343	0.149214962	0.074472817	2.539102585	0.290808445	0.233020722	3.416534407	0.565515504	0.024583011	0.923059856	0.118006338	0.447610515	0.123181715	0.084001404	0.343852494	0.120753231	0.232379679	1.487121979	0.13793787	0.201806384	0.204805277	0.22769994	0.104692512	0.150849541	0.088330685	0.14470506	0.214706979	0.058130018	0.058234384	1.20164072	0.10147495	0.058026461	0.06424718	0.09079079
19/12/2015 17:47:24	956.372	14.86099545	23.35227488	0.426223865	2.264754921	10.99740766	2.1971484	10.72045222	1.613412754	8.038321783	6.483931296	0.060944945	0.188915561	0.139019486	0.356449042	0.2045598	0.149745708	0.072965583	2.621296728	0.292019969	0.228818464	3.185821826	0.554822673	0.023484489	0.875894707	0.125661486	0.442127321	0.125880902	0.083592446	0.349988043	0.111933115	0.239720384	1.476392535	0.138044841	0.19389858	0.222021692	0.246579018	0.095570973	0.138714603	0.072688298	0.164479135	0.216625134	0.042251894	0.064351097	1.116535233	0.113728937	0.062510947	0.076689257	0.088923466
19/12/2015 17:47:54	957.223	13.83905722	23.60701351	0.426950639	2.270772922	10.87651666	2.175361217	10.20181957	1.615830167	8.209236991	6.64729446	0.05757275	0.184635983	0.14057078	0.350093919	0.20007192	0.156339809	0.075907333	2.566021669	0.285856945	0.236295312	3.095172844	0.576045289	0.025804153	0.958460684	0.112331057	0.447380402	0.116409704	0.086615367	0.345052452	0.127721671	0.23537448	1.527833981	0.156619406	0.202104305	0.212055441	0.247884282	0.09041351	0.152589815	0.077280682	0.161517556	0.223389531	0.051401937	0.068374997	1.150116468	0.115820412	0.054226556	0.064628185	0.090660825
19/12/2015 17:48:24	960.015	14.4131784	23.4519141	0.432846671	2.318849592	10.83605343	2.234339211	9.881557769	1.636239908	8.24323664	6.61897861	0.053496341	0.202548849	0.147509161	0.356449516	0.181883587	0.150978009	0.077312903	2.704400375	0.296232858	0.229636176	2.99182903	0.555351297	0.021064003	0.908942513	0.137140684	0.446827235	0.106053622	0.086501007	0.357121887	0.119546861	0.248980921	1.500166558	0.145256958	0.194658977	0.208632181	0.249919408	0.095700018	0.146001657	0.080201026	0.144868607	0.220057286	0.050807702	0.069221591	1.172839735	0.110932162	0.067076856	0.068247551	0.083584156
19/12/2015 17:48:54	964.1413333	14.28600815	23.38327002	0.423420396	2.339144159	10.65050685	2.183299995	9.382540782	1.657186376	8.209973799	6.596264834	0.063537403	0.194362904	0.148489694	0.343204173	0.19208988	0.147657486	0.066253031	2.648552887	0.289749305	0.238635598	2.923432405	0.575822461	0.021314573	0.92030424	0.108085856	0.465661636	0.118831427	0.082791072	0.355849968	0.125556258	0.232565965	1.51447245	0.147626713	0.192369357	0.219779015	0.246808323	0.096630147	0.147685157	0.07210205	0.14846734	0.212035826	0.046984403	0.068597469	1.160281502	0.120486343	0.056724214	0.06599162	0.084941323
19/12/2015 17:49:24	964.1956667	14.24499715	23.1990885	0.422699858	2.312084299	10.61561082	2.172135532	9.123519364	1.618032081	8.113273984	6.576984918	0.065514461	0.216184498	0.126107306	0.343443146	0.172579635	0.143272293	0.074759827	2.602213279	0.308197884	0.241956333	2.819376554	0.588442947	0.022377474	0.93727016	0.120230359	0.431100519	0.106036802	0.086764667	0.346521452	0.119010427	0.240002601	1.496630631	0.134678526	0.184934836	0.217093034	0.264926019	0.08742476	0.143218327	0.08398502	0.146835792	0.219329355	0.04509266	0.064879461	1.174704684	0.111103434	0.059638759	0.068367015	0.08444903
19/12/2015 17:49:54	962.9396667	14.41511196	23.24752241	0.435694869	2.328923468	10.5994182	2.100878558	8.811019208	1.647351368	8.147572005	6.602725137	0.050017428	0.203508606	0.128854825	0.361130489	0.163984944	0.15052447	0.076324268	2.583670792	0.281899731	0.232859107	2.826845985	0.56757237	0.019648168	0.930117994	0.112536984	0.450656634	0.109747708	0.08687011	0.339515092	0.1158654	0.230188886	1.519151054	0.148168142	0.196181526	0.194940098	0.25134318	0.090142895	0.151395846	0.077603287	0.167465505	0.223847606	0.052026965	0.06933923	1.150780655	0.107810703	0.061894149	0.066503817	0.084664008
19/12/2015 17:50:24	962.0125	14.09000321	23.3471335	0.421398015	2.319952088	10.53292691	2.067279268	8.454194104	1.684241612	8.090914358	6.624272407	0.050809223	0.185898498	0.150801318	0.34176292	0.152513934	0.150047931	0.06143147	2.593608721	0.279506306	0.241998283	2.787851219	0.551995127	0.025053119	0.953490296	0.1224686	0.461366326	0.115482638	0.08094837	0.353712439	0.109726814	0.247646369	1.521700079	0.154011108	0.201284106	0.206863176	0.257835965	0.1009768	0.145816946	0.088345943	0.141752874	0.221381972	0.048216067	0.065595076	1.158512427	0.097016487	0.059093353	0.061579777	0.092810889
19/12/2015 17:50:54	961.455	14.52883415	23.45812631	0.42417361	2.323390097	10.54688875	2.093425732	8.233771613	1.650136288	8.06716658	6.614153489	0.053127606	0.181574126	0.157235015	0.349200929	0.167729867	0.143502154	0.072376041	2.521242429	0.304395878	0.226745351	2.735429736	0.577257053	0.021838241	0.897094353	0.118527443	0.443309061	0.110208295	0.086318649	0.335005033	0.115256269	0.247030116	1.514016492	0.159243384	0.191170856	0.201087237	0.238526665	0.094590121	0.147947337	0.077393442	0.138351696	0.218855446	0.049677293	0.064848921	1.148350943	0.099320516	0.059657981	0.06864807	0.088221097
19/12/2015 17:51:24	961.4373333	14.13265221	23.6086934	0.425698213	2.324396159	10.3820361	2.16621533	8.004243802	1.665254916	8.17251962	6.615987803	0.068109675	0.169500083	0.142347134	0.341387047	0.152689167	0.147741091	0.061080032	2.65002286	0.296927891	0.234489208	2.69144228	0.590365464	0.022281262	0.943579122	0.118994706	0.455108596	0.110781182	0.072181044	0.327550003	0.115508511	0.231009693	1.52571624	0.148198436	0.184000546	0.209804531	0.228245357	0.109994629	0.145024607	0.080032727	0.144079647	0.22856496	0.040072359	0.062541937	1.152054691	0.097628465	0.063774418	0.076269242	0.093416343
19/12/2015 17:51:54	961.3945	14.21023428	23.49010787	0.430564658	2.294979497	10.32833258	2.155363029	7.843671284	1.625642467	8.283172989	6.583097492	0.052242761	0.202361034	0.144808174	0.331038548	0.150001217	0.144204528	0.071178267	2.606929403	0.299078939	0.232885278	2.652840214	0.572394747	0.025246154	0.946204482	0.123683478	0.433001239	0.114875536	0.08480155	0.344668917	0.100899604	0.239209784	1.507621364	0.145435437	0.184349622	0.211985481	0.246530423	0.085897931	0.143810387	0.085768584	0.15605095	0.215149523	0.05486124	0.066613548	1.141330039	0.107259208	0.060734528	0.071641051	0.087108608
19/12/2015 17:52:24	963.292	13.82805369	23.57235723	0.445638042	2.331428524	10.55387614	2.144170381	7.8339723	1.629719832	8.321930962	6.690541902	0.049255219	0.212390965	0.135984578	0.360854108	0.149249422	0.153019931	0.066397394	2.57787772	0.292815773	0.229646612	2.567026728	0.571512974	0.028435327	0.94849978	0.119712474	0.454266491	0.122527211	0.092393557	0.329220281	0.112366062	0.239204074	1.504473147	0.147328233	0.188988022	0.229913204	0.255752061	0.093618944	0.157499368	0.079276951	0.149142048	0.221677973	0.058263601	0.069988739	1.220438399	0.109467832	0.060342904	0.067502538	0.087182545
19/12/2015 17:52:54	969.5926667	14.15460381	23.6489667	0.432190564	2.340850641	10.6627449	2.068543314	7.689925651	1.629817222	8.488597041	6.74665343	0.054455733	0.212334858	0.136318202	0.357049227	0.149424705	0.164209055	0.082722822	2.619672424	0.292385379	0.230602694	2.543068147	0.570400234	0.021070304	0.933950478	0.121724266	0.465421309	0.135375257	0.075203807	0.361829764	0.103713724	0.2457961	1.548766949	0.155266727	0.211834971	0.215692116	0.248282429	0.086524641	0.153684313	0.088900988	0.149420254	0.212811723	0.05818321	0.063523713	1.184615106	0.11059926	0.057845794	0.067473003	0.096749178
19/12/2015 17:53:24	980.627	13.72897819	23.79896157	0.43610996	2.313836642	10.65820551	2.078125447	7.820932895	1.631111027	8.579436858	6.79730997	0.061314832	0.185925962	0.138745455	0.350870102	0.154235122	0.151980752	0.072649785	2.679941707	0.299267044	0.236603501	2.515868004	0.563946132	0.025168168	0.970099359	0.131144664	0.472939067	0.118314907	0.090161417	0.346655662	0.106832809	0.249258913	1.551691595	0.157251654	0.193829731	0.224577843	0.243158984	0.095632582	0.156967887	0.086473094	0.14004253	0.217145987	0.04610616	0.05835084	1.210541778	0.096125274	0.053968563	0.069010971	0.081457105
19/12/2015 17:53:54	988.7195	14.27873798	23.7323934	0.444483385	2.333880566	10.49716261	2.173702214	8.04953557	1.681410563	8.652857673	6.726070968	0.061169264	0.206476197	0.138214097	0.338573313	0.157667482	0.159657435	0.081057728	2.673609657	0.294930829	0.234983253	2.505538093	0.566428701	0.022034896	0.952517156	0.125553836	0.471212276	0.123079468	0.089564689	0.350068482	0.121264151	0.243859853	1.517414322	0.155888121	0.196223517	0.216541041	0.245156287	0.094117715	0.156680196	0.091557609	0.154901457	0.229219246	0.055122933	0.065128936	1.19193463	0.104239706	0.06419977	0.061183082	0.089157129
19/12/2015 17:54:24	995.1726667	14.10471203	23.8586538	0.431489073	2.305090396	10.84370495	2.092894654	7.944588174	1.688137283	8.725205224	6.758046254	0.064686342	0.196312485	0.145373682	0.344816046	0.142608877	0.164395575	0.071456329	2.780736383	0.295039681	0.234631087	2.464176105	0.576682461	0.019688426	0.940759491	0.104910965	0.47893077	0.120779665	0.081037276	0.357421587	0.099090816	0.250792216	1.555739666	0.150493196	0.201201449	0.225157836	0.263494387	0.091642021	0.148284173	0.084538571	0.154226456	0.211698616	0.049316908	0.067293287	1.186634865	0.11772982	0.055517238	0.075347987	0.085868631
19/12/2015 17:54:54	1001.189	14.27665445	24.04584709	0.417278662	2.323448272	10.52532026	2.056491666	7.835730447	1.656747285	8.724919701	6.707387217	0.053400239	0.216599656	0.140868944	0.330322595	0.15868226	0.166740551	0.073683471	2.716190497	0.29995837	0.239367522	2.478367779	0.58294824	0.022909381	0.96199953	0.126650623	0.459913506	0.114985411	0.086392794	0.340945822	0.096102215	0.247338573	1.562971678	0.156634144	0.196436835	0.237089808	0.264349445	0.080718243	0.151360318	0.081840601	0.15273828	0.218463492	0.045229864	0.063727336	1.19009523	0.106214228	0.057167613	0.07635249	0.084880535
19/12/2015 17:55:24	1005.31	14.48439461	24.04311547	0.422504431	2.317225256	10.69206463	2.113675714	7.773473777	1.67238451	8.880484647	6.755444103	0.064351555	0.204114239	0.137028318	0.351066741	0.147606466	0.158790216	0.078502143	2.704496851	0.296361621	0.240354611	2.44540308	0.589892013	0.024522273	0.968349564	0.127012228	0.470823938	0.11128554	0.0857291	0.360942349	0.097267712	0.252531019	1.526215959	0.159171793	0.200046754	0.225070019	0.255550677	0.091099056	0.149205755	0.079086677	0.152671006	0.224427636	0.047019695	0.06773598	1.194171731	0.105680619	0.053441867	0.070547981	0.093427357
19/12/2015 17:55:54	1007.15	14.16828635	24.16393894	0.404506803	2.362041297	10.49892331	2.096019317	7.687596784	1.696031414	8.753353303	6.771395537	0.055255292	0.205913699	0.140660376	0.354961396	0.133499558	0.165107529	0.065970896	2.797881247	0.297873582	0.24005472	2.390548423	0.583958977	0.022536734	0.992741059	0.12538927	0.462663897	0.119108946	0.087559462	0.337495277	0.106641735	0.250108173	1.5684116	0.152903832	0.210821538	0.217139002	0.243604723	0.091608976	0.154919849	0.081851771	0.162554467	0.227693215	0.049160248	0.068749341	1.179609802	0.118116327	0.054541026	0.0724804	0.090137808
19/12/2015 17:56:24	1010.103333	14.13471068	24.19617453	0.426338053	2.307656673	10.47534178	2.08301061	7.442319992	1.667361634	8.741304934	6.682974888	0.057879103	0.197017145	0.139679268	0.350735821	0.133211818	0.15336257	0.053046532	2.692089582	0.297135388	0.237159317	2.429414703	0.584431074	0.023689187	0.969914535	0.113402883	0.455266563	0.120295931	0.080073441	0.361505111	0.094965192	0.235598876	1.526822806	0.149577541	0.18805575	0.241748681	0.256574206	0.086673982	0.154953482	0.075888725	0.137526339	0.205249546	0.047877179	0.068587485	1.219580848	0.108772789	0.058128218	0.068941304	0.089514322
19/12/2015 17:56:54	1013.14	13.56648805	24.26667863	0.448478493	2.353909961	10.65478951	2.200412977	7.477107091	1.707357544	8.842751849	6.784224865	0.056791423	0.206501843	0.146785808	0.332145604	0.136719304	0.158306694	0.062172471	2.831845203	0.30314768	0.243964348	2.366881483	0.594788224	0.021355015	1.011464988	0.114638022	0.484496004	0.134093799	0.07449857	0.366680378	0.101498644	0.246324495	1.561692829	0.168140681	0.192239082	0.234493979	0.266682994	0.09865279	0.155438368	0.092108791	0.150678173	0.21017691	0.053128852	0.066587277	1.20505968	0.09716475	0.061503132	0.077756589	0.086026658
19/12/2015 17:57:24	1016.275	13.90019921	23.6581226	0.417273032	2.340061889	10.68829227	2.127408783	7.237659805	1.671665895	8.83413618	6.669366422	0.052106028	0.221903503	0.137459189	0.346383557	0.138387835	0.162002152	0.063757188	2.791006716	0.305281404	0.231956021	2.341096163	0.603244642	0.02347824	0.982727149	0.132920721	0.466088507	0.117046128	0.076789216	0.346376963	0.095463643	0.249348177	1.532287275	0.160922895	0.188792865	0.233974032	0.263131818	0.086405947	0.162480296	0.083146903	0.155564939	0.230780252	0.047131806	0.073276455	1.234709211	0.107769301	0.052465943	0.069246673	0.086381861
19/12/2015 17:57:54	1021.32	14.11506973	24.55864139	0.44031419	2.350744393	10.70812001	2.138565535	7.369208062	1.700068188	9.063195565	6.841731922	0.058882769	0.173351674	0.172902708	0.351637093	0.140959515	0.163188319	0.076252843	2.801855098	0.309130765	0.237814951	2.391607259	0.585165945	0.025282164	0.992708301	0.12147346	0.478985206	0.110942235	0.08079758	0.341938464	0.096055022	0.255928233	1.553509922	0.155610759	0.201389775	0.234168838	0.25676283	0.097868407	0.152525967	0.082367769	0.155551622	0.21903894	0.044367066	0.071638484	1.194136267	0.111849585	0.06068546	0.067423848	0.088010807
19/12/2015 17:58:24	1026.766667	14.18617778	24.49402332	0.441781726	2.338521888	10.84423519	2.12666245	7.419104559	1.701966074	9.15463997	6.887944024	0.048971384	0.216622294	0.153133508	0.338993102	0.145708158	0.16314334	0.075563906	2.75204038	0.300994938	0.246124592	2.38479727	0.594340496	0.023081044	0.974681234	0.126081556	0.50350827	0.128376468	0.084613238	0.355950687	0.102521807	0.243177545	1.565993817	0.153387727	0.20208953	0.231570525	0.25384592	0.100970082	0.158065756	0.093329862	0.150931261	0.220154127	0.046269972	0.067611734	1.237378183	0.109566569	0.055316154	0.067800412	0.092866838
19/12/2015 17:58:54	1033.28	13.80638958	24.51006918	0.444488484	2.344656053	10.71401001	2.097577035	7.413133242	1.672166889	9.129263141	6.747913381	0.078024724	0.233662494	0.128308181	0.343107055	0.141706455	0.167377697	0.072094866	2.825447584	0.281125082	0.259589031	2.367000726	0.599592534	0.024689442	0.965326386	0.112218929	0.490054972	0.119169757	0.084449475	0.351177729	0.094325821	0.268966793	1.538104196	0.162797296	0.201076783	0.225856759	0.274556937	0.077768592	0.163262426	0.075119816	0.145216887	0.222303329	0.037938513	0.074129562	1.196119087	0.112438209	0.063237399	0.071645825	0.088768997
19/12/2015 17:59:24	1040.773333	14.30473071	24.60410512	0.45108635	2.312097988	10.77367544	2.186155864	7.491164293	1.734150845	9.139208842	6.83472091	0.057680197	0.252775313	0.127412396	0.345045712	0.144057278	0.163182958	0.066728222	2.792541611	0.318001399	0.23911985	2.341405324	0.604616869	0.032460486	0.975517228	0.122053328	0.490015922	0.106541476	0.086248907	0.356117492	0.092176138	0.25012612	1.579982358	0.146858354	0.210562934	0.223263129	0.261379606	0.091914577	0.15308599	0.077795668	0.152563872	0.220960549	0.052441382	0.066833959	1.170767186	0.116119698	0.059591895	0.069503707	0.096165582
19/12/2015 17:59:54	1045.893333	14.043666	24.83789359	0.44428764	2.348505348	10.8612651	2.196117527	7.434836388	1.717777521	9.251063605	6.843212262	0.059069051	0.214658462	0.142406467	0.349483523	0.143426551	0.165307343	0.065689343	2.819287346	0.304280598	0.244714988	2.384825807	0.61385521	0.026798663	0.977609963	0.124301039	0.491926725	0.123683965	0.088325119	0.340390644	0.11042431	0.263331721	1.561874137	0.13608398	0.207195427	0.244964549	0.271932607	0.097163148	0.155160624	0.078860383	0.160664673	0.232579998	0.05268132	0.071285263	1.222834553	0.114197239	0.059535133	0.069492292	0.095329723
19/12/2015 18:00:24	1051.96	14.09729286	24.81593679	0.478043377	2.342187387	10.7202397	2.178133146	7.292275508	1.736941475	9.44237093	6.967375593	0.063712602	0.254837217	0.137015558	0.335218431	0.144073779	0.173226929	0.069982677	2.876682383	0.302384413	0.256334034	2.359526721	0.589323548	0.017124522	0.956581902	0.112199868	0.491067871	0.116029239	0.083807828	0.353477105	0.100145988	0.271434449	1.539786139	0.159348716	0.206488019	0.243914801	0.261245201	0.095028512	0.152922086	0.070226105	0.167636598	0.224481882	0.044603768	0.073519989	1.199202493	0.12143583	0.063245345	0.067316818	0.087964442
19/12/2015 18:00:54	1062.115	13.88921947	24.93241356	0.436235432	2.319128194	10.86723424	2.155079003	7.285798174	1.676680323	9.496613158	6.898052142	0.053686092	0.229142047	0.130031704	0.33855665	0.134081984	0.175260523	0.075324645	2.876329804	0.293768989	0.263249228	2.310595453	0.621531865	0.02249453	0.987118384	0.129371068	0.482841152	0.118108863	0.07652444	0.332721235	0.105331844	0.277580013	1.506332931	0.155335502	0.205938591	0.24724595	0.248054774	0.10020699	0.150676573	0.09036664	0.153172254	0.218379893	0.048386887	0.067835082	1.198443936	0.113007151	0.063711507	0.069198466	0.089817242
19/12/2015 18:01:24	1073.876667	14.19435983	24.95783566	0.460782071	2.343284347	10.82615026	2.054913702	7.253538093	1.713022517	9.610797949	6.933023963	0.069988121	0.209765796	0.146149535	0.337399152	0.14005065	0.163588286	0.067048272	2.918597752	0.2953402	0.243213999	2.331020163	0.620124337	0.021026403	0.971815922	0.120644934	0.494482696	0.11522024	0.085761685	0.341233077	0.107178407	0.259256952	1.52882017	0.153790225	0.212934638	0.230294806	0.27046385	0.084934626	0.152996088	0.093180245	0.149972782	0.23180719	0.04859996	0.074854088	1.192789542	0.120802601	0.056417139	0.06768184	0.097090792
19/12/2015 18:01:54	1085.456667	14.08135516	25.4222301	0.436679888	2.347019291	11.04234512	2.133088372	7.689702426	1.732009135	9.781110324	6.965366226	0.071360804	0.210295619	0.142869343	0.324522955	0.14493209	0.165460417	0.067971918	3.004001308	0.31759759	0.235785692	2.291129741	0.629806509	0.024181369	0.962404988	0.127099756	0.496105547	0.112376697	0.092948574	0.373138795	0.097591569	0.276352406	1.550381297	0.150558779	0.193417047	0.239357811	0.255368746	0.098014411	0.164007168	0.08420773	0.148872193	0.21761327	0.049989483	0.071202892	1.206812657	0.126422827	0.058305183	0.072811171	0.085441415
19/12/2015 18:02:24	1095.43	13.70679734	25.49018762	0.44672953	2.373196456	11.0893463	2.150744987	8.032948355	1.744271332	9.813341166	6.97170621	0.060709211	0.22844613	0.146950092	0.338961647	0.158089995	0.175839164	0.073299646	3.085450736	0.306434343	0.245749763	2.327782386	0.612998858	0.022892559	0.962139385	0.136798884	0.507220495	0.123028449	0.08357006	0.361572231	0.098504234	0.287639491	1.521321841	0.164677213	0.194397251	0.235289776	0.25340558	0.093342654	0.159636484	0.094877945	0.145323882	0.216093311	0.056627674	0.066612645	1.189025044	0.115726165	0.061445894	0.071752442	0.088941608
19/12/2015 18:02:54	1105.55	14.23405638	25.9836622	0.473233014	2.339653967	11.40369433	2.166529894	8.790035105	1.748941142	10.14146142	7.031862827	0.062613665	0.23796284	0.14788936	0.342502767	0.154100523	0.181043548	0.069076914	3.080744905	0.313290078	0.260552014	2.342322965	0.626253008	0.023076215	0.948829651	0.122773368	0.521511889	0.119781774	0.091725632	0.360011423	0.101505608	0.303044243	1.562178701	0.15827369	0.206569735	0.253746311	0.279777402	0.10022153	0.15866297	0.085909071	0.149710573	0.221122649	0.051835687	0.072836578	1.193544544	0.125585773	0.062547654	0.062747541	0.100480209
19/12/2015 18:03:24	1122.313333	14.19615864	26.60777583	0.456790008	2.367134055	11.40942029	2.122551699	8.893345289	1.736914731	10.2085889	7.187108667	0.06518205	0.228195976	0.149021894	0.348000614	0.178201268	0.185668429	0.072135478	3.111634587	0.323709839	0.264500687	2.319159051	0.633428055	0.031572154	1.002365427	0.129374637	0.517155458	0.119364817	0.088751643	0.370792815	0.103776434	0.298035543	1.580452714	0.157325152	0.212733557	0.248885772	0.276571696	0.094985515	0.16562013	0.074142938	0.158691592	0.217946697	0.046406921	0.069070164	1.203440889	0.122570713	0.064477945	0.065520181	0.093103867
19/12/2015 18:03:54	1142.85	14.19768098	26.04937012	0.461263076	2.40606155	11.41034659	2.143388413	8.761690794	1.727651663	10.40831021	7.209470692	0.057698524	0.231077345	0.158138872	0.350921607	0.172964158	0.169305553	0.080932275	3.183528669	0.309741398	0.26742836	2.332058972	0.640463105	0.024149516	0.92701536	0.137821234	0.52376049	0.126496356	0.081969367	0.345070249	0.101374838	0.3060019	1.570050544	0.154572105	0.217467397	0.251906996	0.281362126	0.089145966	0.162416894	0.089482188	0.147238268	0.23401273	0.044252418	0.069268259	1.148372657	0.124616807	0.061440187	0.069406823	0.09304446
19/12/2015 18:04:24	1155.25	14.30611975	26.50503511	0.485709808	2.4170781	11.33812398	2.169477258	8.670028865	1.75308707	10.40509318	7.139752811	0.060070093	0.237599275	0.141549295	0.347150763	0.177206037	0.177093527	0.073988399	3.056166493	0.340083841	0.241349038	2.313143935	0.650497093	0.022737058	0.944521251	0.139688926	0.514738927	0.112117423	0.101629429	0.362996766	0.103723859	0.309622222	1.546466047	0.161390857	0.22254837	0.249679761	0.275518145	0.102132557	0.175160795	0.093543908	0.161015568	0.230950975	0.038764935	0.07865294	1.167840283	0.114709897	0.062884982	0.066269068	0.097444907
19/12/2015 18:04:54	1162.77	14.21676273	26.45616809	0.473320609	2.403174185	11.3589743	2.171485005	8.51822596	1.780490399	10.63328452	7.17366779	0.070402368	0.232118925	0.144234621	0.322288806	0.164551654	0.181454744	0.083139667	3.183862591	0.312639391	0.252861883	2.300391492	0.658636595	0.024620815	0.97243428	0.133369379	0.52696884	0.124840307	0.090414969	0.347573327	0.106087554	0.310095338	1.522761648	0.170190097	0.213843502	0.243855048	0.273318195	0.09935072	0.178781685	0.086060363	0.154750876	0.215103127	0.056273579	0.074751319	1.16799244	0.127595535	0.061135208	0.071204631	0.086184788
19/12/2015 18:05:24	1170.63	14.16330676	26.56849337	0.466427209	2.373113822	11.4212475	2.115002541	8.308960515	1.763840069	10.63724119	7.273127425	0.056401383	0.237782421	0.160968973	0.342454281	0.171575388	0.180571191	0.077918555	3.175272887	0.315785791	0.25645305	2.366340839	0.634353667	0.02253165	1.001320604	0.125141618	0.535484688	0.116018179	0.093906113	0.351202585	0.106144602	0.311228155	1.549552278	0.161553019	0.219736744	0.251955199	0.277253036	0.099894164	0.158804043	0.092573227	0.157047445	0.223056401	0.044226313	0.082033057	1.166715128	0.112149779	0.06557086	0.065667658	0.097259683
19/12/2015 18:05:54	1175.145	14.44187491	26.44176824	0.47430655	2.361741562	11.4399039	2.170480112	8.003864567	1.778956539	10.69259703	7.220522194	0.073750323	0.237168981	0.157520229	0.332446772	0.160990115	0.174412289	0.064026032	3.138701617	0.322585074	0.248894191	2.341011631	0.647689517	0.023022364	0.977422662	0.13072251	0.535626778	0.125813513	0.081172154	0.340190809	0.111600643	0.302988638	1.535012531	0.161064237	0.229448383	0.249837151	0.285455936	0.094919141	0.161774916	0.080246268	0.166652938	0.214313729	0.043635686	0.079367989	1.177947846	0.122201735	0.06441509	0.078191992	0.088000785
19/12/2015 18:06:24	1179.383333	14.54246241	26.55034539	0.488713056	2.36716734	11.64021125	2.139264039	7.976985617	1.770340408	10.62785828	7.335264106	0.066653376	0.219624248	0.149548846	0.332524537	0.169125886	0.169271983	0.071511976	3.065419961	0.317726972	0.253322688	2.309998206	0.640808856	0.024974342	0.992735338	0.130631762	0.560874458	0.112212529	0.092797826	0.34814696	0.108985148	0.301201998	1.528869391	0.161153434	0.22670776	0.254361111	0.295888903	0.093450701	0.160108811	0.08122827	0.15637717	0.218923511	0.05437496	0.084165343	1.215583743	0.12717074	0.055336149	0.082285436	0.095239625
19/12/2015 18:06:54	1180.523333	14.29279237	26.78769209	0.473524084	2.3968226	11.3196865	2.078608909	7.809680517	1.754314908	10.64948699	7.302485458	0.065492879	0.221230573	0.157448465	0.332016902	0.152300783	0.1785072	0.078944169	3.138318156	0.316766744	0.270834916	2.343619143	0.662821811	0.022528932	0.993320517	0.12728478	0.529848075	0.119461716	0.079313294	0.3508381	0.108142345	0.324159453	1.500885965	0.169839655	0.228406669	0.23788057	0.2873169	0.092575813	0.169197396	0.091236567	0.162742411	0.220614865	0.048079327	0.078608198	1.204149838	0.112460163	0.063353227	0.07387856	0.09814104
19/12/2015 18:07:24	1185.073333	14.31570487	26.76821853	0.494715024	2.444028838	11.4967291	2.260451754	7.825492718	1.826305142	10.8973876	7.393513737	0.070389841	0.218218682	0.157602894	0.331525474	0.160133591	0.174124104	0.073787805	3.177555028	0.325451007	0.264437991	2.30649456	0.6466835	0.023349093	0.963801873	0.129865175	0.566804283	0.110947448	0.088733839	0.344466263	0.09573712	0.310444831	1.579725805	0.172839198	0.22553708	0.245259944	0.28842103	0.088080153	0.165404692	0.076494166	0.162563594	0.227675873	0.062386482	0.085365361	1.184975465	0.120496783	0.062257695	0.069613973	0.095494495
19/12/2015 18:07:54	1190.025	14.21787793	27.40264803	0.468452373	2.444182731	11.60017965	2.080485438	8.031497852	1.810814367	10.92723518	7.444823654	0.076998435	0.23586433	0.13946931	0.341932813	0.156444454	0.171245524	0.074930259	3.196380501	0.330984397	0.25261699	2.311307735	0.656762247	0.024594828	0.987448602	0.118254311	0.564318297	0.121020398	0.091632452	0.348915063	0.102296521	0.320321182	1.535585665	0.171202819	0.220051022	0.239614382	0.28693442	0.096340079	0.181899557	0.090215936	0.156404412	0.226681674	0.054780234	0.071911759	1.226285289	0.123700557	0.056073297	0.071138306	0.099428871
19/12/2015 18:08:24	1194.563333	13.96966546	27.07381475	0.487597375	2.401133906	11.73264379	2.180223849	8.154136813	1.828436346	10.86965492	7.319606176	0.059254361	0.237980603	0.169264692	0.346846599	0.157968131	0.170834936	0.07115869	3.16835256	0.321051552	0.252061601	2.340840964	0.625126419	0.02633137	0.989362766	0.129273975	0.555601491	0.120760072	0.098268615	0.366323531	0.106411257	0.317316227	1.532949458	0.16708694	0.22306783	0.236806121	0.297634952	0.107909731	0.171447313	0.088294875	0.165740102	0.234507483	0.050329136	0.078729744	1.234154461	0.111710325	0.062983571	0.066332427	0.096215673
19/12/2015 18:08:54	1199.643333	14.27757789	26.78497051	0.488582194	2.403582586	11.73353054	2.143289188	8.199211163	1.770017467	10.91768392	7.32768279	0.066287451	0.237848821	0.147570806	0.364960793	0.16559501	0.172568049	0.078584847	3.335320026	0.315306963	0.274239824	2.330741082	0.63966585	0.024592169	1.00144041	0.13823798	0.535996329	0.119040921	0.093061165	0.379875522	0.102921925	0.301480383	1.598490543	0.176447155	0.203135115	0.25100557	0.299963814	0.098240309	0.17619662	0.088608984	0.158445059	0.232448709	0.051981224	0.075888059	1.226959484	0.122812578	0.066921114	0.077577019	0.097621703
19/12/2015 18:09:24	1202.27	14.57536196	27.28771634	0.493035037	2.419190911	11.67802761	2.196104999	8.288726922	1.792972285	10.93921941	7.423107471	0.067692376	0.256464094	0.138112816	0.340828305	0.166747186	0.17011635	0.076691046	3.278555244	0.3245431	0.267808142	2.285475455	0.637268622	0.02132682	0.971852556	0.127527252	0.548622605	0.124961994	0.080953061	0.362743157	0.1022207	0.318466666	1.578713611	0.156621132	0.23248755	0.24666652	0.285784253	0.105072136	0.180286976	0.086581	0.151779487	0.212446945	0.047881364	0.08097311	1.196977401	0.12877856	0.064581494	0.065624747	0.100888788
19/12/2015 18:09:54	1206.853333	14.44439176	27.5772152	0.482404179	2.441995302	11.74135905	2.156709919	8.186009629	1.819085644	11.11503816	7.508004004	0.074643158	0.246698567	0.144226635	0.355940963	0.159974094	0.186244886	0.068317787	3.256589909	0.316000922	0.269762805	2.287132102	0.664840744	0.027202473	0.979352375	0.133701197	0.556481669	0.1291468	0.090361648	0.34901006	0.114019495	0.306119504	1.610937101	0.165414594	0.234402443	0.255669561	0.285616969	0.110227959	0.164912539	0.087452736	0.157232165	0.230912641	0.052841837	0.074568983	1.250515765	0.115587926	0.056770745	0.07265219	0.09665512
19/12/2015 18:10:24	1216.666667	14.29297335	27.562597	0.478224607	2.394626688	11.7603601	2.203538261	8.047681407	1.792942331	11.28658833	7.510064871	0.063688995	0.240556013	0.16321853	0.352147736	0.151500234	0.178784926	0.077485004	3.345405461	0.333253616	0.264655864	2.309567874	0.659499564	0.025229983	1.008337774	0.136371251	0.527786491	0.12935694	0.08860891	0.353886625	0.118110662	0.314575017	1.537771578	0.169683469	0.227167018	0.232923034	0.273728788	0.102695977	0.184906366	0.078877363	0.175722313	0.221382268	0.049192364	0.079687108	1.205287416	0.131242666	0.068314313	0.070055918	0.095705682
19/12/2015 18:10:54	1226.153333	14.62806026	27.46313739	0.509367909	2.389386996	11.77278249	2.329708744	8.016347279	1.809541241	11.28714079	7.540013225	0.064344865	0.261748495	0.137985001	0.350024233	0.157353587	0.178418696	0.07481218	3.264336513	0.316916938	0.267254296	2.325066439	0.663143531	0.029649489	0.980276102	0.126138636	0.563076911	0.12738365	0.085367714	0.353609472	0.107222541	0.321825251	1.534948601	0.177065476	0.232210261	0.245104979	0.291564653	0.086326296	0.180504498	0.08052531	0.160638369	0.216538807	0.05270571	0.072161436	1.200508316	0.124756102	0.066474233	0.065835804	0.106201479
19/12/2015 18:11:24	1231.975	14.35432876	27.45467152	0.489975563	2.459541016	11.54640186	2.274098269	7.956150148	1.825432514	11.41318646	7.569958439	0.060852724	0.268462025	0.144689906	0.353936975	0.153059115	0.18696357	0.081562248	3.31180426	0.327432922	0.261906942	2.266538443	0.665094334	0.030429696	0.972205425	0.143146894	0.559139805	0.126685731	0.095911219	0.364059778	0.115839218	0.314372464	1.570046651	0.171267391	0.234113412	0.234641817	0.30342144	0.08368853	0.17284605	0.086140808	0.165825999	0.233095071	0.051521405	0.088055238	1.219832989	0.127194204	0.0621746	0.071080258	0.10020679
19/12/2015 18:11:54	1231.563333	14.58358284	27.93028035	0.486389392	2.443293978	11.8609946	2.247527757	7.949689299	1.832852524	11.43123927	7.632744839	0.072947658	0.22857347	0.154801152	0.349273527	0.144928929	0.172545263	0.077491559	3.303764123	0.308160606	0.260026218	2.263212555	0.675274828	0.019231048	1.010963783	0.126795796	0.558550573	0.123907158	0.096894911	0.385849311	0.105631192	0.326777067	1.562623889	0.179628986	0.202016902	0.236905698	0.290189165	0.095650659	0.166984658	0.099979271	0.15025319	0.225853382	0.052340384	0.080376135	1.220522816	0.112908123	0.064236174	0.074722317	0.101617165
19/12/2015 18:12:24	1236.156667	14.50690521	27.71916863	0.487589723	2.430249627	11.78834284	2.206849064	7.839397458	1.821245734	11.41248725	7.562302651	0.062790945	0.255278046	0.151153995	0.347420581	0.154723862	0.18598915	0.07957883	3.303711745	0.336054646	0.252291095	2.323327861	0.645140381	0.02855208	1.02024639	0.12234274	0.555759501	0.121579172	0.091250461	0.369574949	0.100941896	0.328909051	1.565523977	0.173513081	0.222736528	0.249002928	0.283193475	0.09826767	0.16784056	0.091215642	0.160574182	0.224603366	0.049315504	0.078337993	1.253208404	0.129537881	0.064257131	0.074250916	0.102839815
19/12/2015 18:12:54	1244.96	14.02445963	27.71084643	0.483565667	2.411152179	11.81760602	2.163095217	7.806363267	1.799221116	11.49114322	7.480497211	0.056603525	0.271766744	0.144247833	0.34616881	0.145489508	0.178438986	0.078577782	3.401958327	0.329533654	0.258091357	2.305311656	0.666566059	0.022244302	1.010039733	0.125953741	0.553084845	0.124705811	0.091667182	0.372123304	0.114210622	0.324929304	1.557573905	0.176661757	0.239121131	0.241909405	0.289500606	0.083913316	0.178656608	0.086642577	0.161313662	0.232073321	0.050694266	0.080500437	1.231350033	0.127368194	0.059559048	0.064466576	0.104126521
19/12/2015 18:13:24	1252.353333	14.7824929	27.96210787	0.48860857	2.420191118	11.96551088	2.195113765	7.857925361	1.814374281	11.69676945	7.570463199	0.063845831	0.223316838	0.172402008	0.354461882	0.151877624	0.177713418	0.073589988	3.265219152	0.330060551	0.271124542	2.334918175	0.66103955	0.025421153	1.002384838	0.12798145	0.543339127	0.129459595	0.093587861	0.361721443	0.114933283	0.342156265	1.567725754	0.167314733	0.240439105	0.244153456	0.305101698	0.11016881	0.172072093	0.073185583	0.171573338	0.232199263	0.057297123	0.078514146	1.238413077	0.131044184	0.065541989	0.079241568	0.09790836
19/12/2015 18:13:54	1258.296667	14.10615513	28.05166726	0.476739198	2.392981772	11.77218557	2.210506602	7.788310953	1.812019695	11.61101141	7.544305437	0.06677501	0.248492719	0.153561464	0.35102002	0.169250837	0.189123511	0.069152292	3.323264941	0.314097482	0.282010397	2.299705108	0.664660924	0.023042694	0.985358054	0.131888645	0.555752683	0.130925707	0.085950916	0.387624621	0.099572863	0.307075492	1.497733933	0.165409318	0.218181684	0.259925008	0.287001565	0.101149839	0.176833606	0.089462089	0.164564844	0.232053606	0.051915743	0.088249857	1.273809432	0.124695309	0.061230182	0.066159456	0.098055306
19/12/2015 18:14:24	1262.563333	14.21412621	27.93304232	0.497055315	2.434018025	11.84914509	2.067387812	7.654697494	1.796831158	11.52130658	7.516376902	0.057860459	0.257331561	0.151040033	0.336664311	0.163144152	0.183033192	0.067629722	3.375056667	0.323424437	0.269108243	2.261198241	0.670306577	0.021324694	1.003875852	0.137692996	0.54913141	0.124653776	0.093517181	0.37625512	0.08088585	0.315666214	1.557093049	0.155887244	0.250389251	0.241392949	0.295784773	0.104693138	0.185176502	0.085687887	0.16072461	0.22374173	0.047451342	0.081091557	1.290914702	0.11546675	0.070157082	0.084859928	0.097223758
19/12/2015 18:14:54	1264.035	14.97731104	28.09523366	0.494191598	2.422674835	11.84816451	2.111354478	7.727417159	1.824459907	11.76216182	7.600600837	0.066136831	0.265854085	0.13967544	0.363101766	0.154285234	0.185094074	0.077276289	3.393694681	0.319090359	0.268175907	2.27750458	0.671321462	0.023255748	0.963036242	0.1222847	0.549388917	0.10775321	0.103522981	0.361390363	0.105784135	0.298172084	1.56273161	0.174902767	0.217123866	0.251450986	0.303126675	0.091288036	0.173095023	0.08817682	0.172022497	0.227531298	0.051820783	0.08257942	1.327105115	0.119247706	0.067037495	0.074874115	0.095702624
19/12/2015 18:15:24	1266.146667	14.59897897	28.05798865	0.496510867	2.450936352	11.79880809	2.195800141	7.822853337	1.808103789	11.87439815	7.547600542	0.069385368	0.22573202	0.163626954	0.35540535	0.15399139	0.194567858	0.078106508	3.400582984	0.324152216	0.254536015	2.2517004	0.691796717	0.027204878	0.987936434	0.118767637	0.565714816	0.117375794	0.09153237	0.370227201	0.105273524	0.323403172	1.606908163	0.163203398	0.231958865	0.246059065	0.293461474	0.088875817	0.181759049	0.078988271	0.170424295	0.230968498	0.049139593	0.079672516	1.304270566	0.121564507	0.060804879	0.073633281	0.095779593
19/12/2015 18:15:54	1276.053333	14.22396864	28.5165724	0.493972492	2.470119126	12.1297626	2.198405343	7.811634775	1.855694667	11.85946848	7.638969164	0.078819755	0.246169159	0.140696286	0.355911148	0.145420699	0.186736789	0.085017993	3.402575768	0.315347812	0.258745328	2.253383784	0.686029244	0.022961085	0.998687781	0.144941157	0.565168471	0.121279394	0.102772584	0.36225306	0.114746398	0.317448617	1.555192513	0.165171959	0.229508682	0.265118201	0.310331401	0.09497554	0.179136122	0.083034941	0.17043207	0.22680148	0.053163794	0.084953263	1.335782097	0.134905478	0.064764066	0.072822879	0.10091191
19/12/2015 18:16:24	1290.05	14.46751061	28.5443911	0.503797829	2.474392919	11.98359893	2.219801247	7.832134095	1.848493137	12.1578382	7.641974865	0.07944841	0.269412246	0.149672753	0.345954215	0.154863356	0.19027703	0.076896022	3.545525557	0.336163293	0.277150996	2.271594423	0.668931698	0.023766775	1.000131719	0.127040574	0.575158331	0.128640128	0.088832461	0.370404013	0.099484609	0.321953351	1.589939054	0.178010782	0.242945733	0.234408601	0.3039188	0.08712512	0.175046709	0.100975864	0.165911949	0.225380807	0.0583668	0.085327687	1.342490963	0.133207947	0.066608939	0.074608737	0.1024648
19/12/2015 18:16:54	1303.573333	14.45665945	28.83177044	0.51746116	2.504948689	12.00639353	2.206077009	8.022446095	1.869418071	12.26196894	7.743839697	0.076814025	0.249793632	0.14314969	0.356936306	0.158982565	0.190832015	0.079005766	3.521893786	0.320438816	0.280485972	2.292560466	0.687257213	0.02770277	1.006575473	0.128234962	0.579414796	0.114812335	0.093011197	0.382955629	0.094462009	0.322483055	1.592347346	0.173491583	0.234684251	0.244551294	0.301801561	0.105745341	0.196590455	0.090534956	0.171918597	0.223881388	0.041175991	0.075056069	1.351907309	0.140721936	0.069973403	0.076137562	0.103461135
19/12/2015 18:17:24	1318.76	14.246197	28.6591424	0.497970748	2.481775276	12.08078747	2.146235025	7.843732047	1.870509354	12.25303334	7.674858962	0.058402241	0.270856618	0.139789849	0.380809052	0.154317265	0.192705462	0.076885629	3.568307683	0.336936622	0.26539452	2.243598964	0.686151223	0.023696384	0.992968011	0.12334043	0.539372532	0.128070982	0.096151659	0.387589676	0.111124237	0.318848557	1.520240913	0.179063736	0.23206268	0.237862562	0.303075523	0.083806505	0.180334197	0.089963941	0.154932953	0.229398206	0.052818263	0.081526587	1.34733557	0.118693926	0.062557521	0.073439228	0.105027069
19/12/2015 18:17:54	1330.49	14.2838728	28.66317597	0.537012472	2.478517614	12.21998154	2.195536642	7.952156836	1.872434602	12.42945876	7.773061029	0.073359029	0.262717218	0.167118703	0.351504494	0.16093697	0.185320627	0.070951555	3.559920452	0.331673353	0.288836123	2.267029982	0.6967535	0.024491323	1.020459018	0.13787927	0.594497765	0.123583068	0.092006289	0.362133709	0.117413523	0.318618028	1.59652807	0.170481968	0.227744391	0.243979607	0.298653769	0.098981856	0.182099588	0.090274813	0.173469406	0.227206779	0.054319782	0.086289963	1.360136095	0.136272485	0.065531713	0.070148381	0.103369518
19/12/2015 18:18:24	1336.04	14.71647421	28.75541826	0.530850556	2.483278263	12.10116337	2.165990723	8.12103161	1.863596329	12.62959541	7.733977858	0.063180268	0.293478488	0.143124861	0.366007571	0.153794447	0.190945802	0.073763833	3.584427623	0.33489516	0.269963266	2.262754849	0.697284471	0.022956876	0.982289438	0.13420877	0.579913994	0.122377776	0.101799963	0.364067743	0.107655233	0.312970264	1.582943108	0.182281841	0.243965313	0.251929576	0.315690192	0.095180686	0.175166022	0.095417897	0.160267401	0.245166326	0.040744674	0.080758794	1.342043916	0.135043129	0.060726194	0.076614858	0.102997569
19/12/2015 18:18:54	1341.896667	14.73198767	29.20394828	0.526709141	2.41534319	12.23333687	2.295309694	8.096914362	1.871229443	12.54991632	7.675326075	0.066940089	0.272355616	0.160842916	0.384758165	0.156825007	0.197336296	0.080723267	3.503235399	0.31341258	0.278031851	2.251632947	0.698776998	0.025453925	1.035318975	0.125712728	0.564168787	0.124036076	0.096083344	0.364891263	0.110609951	0.320336326	1.540877682	0.184712513	0.230855388	0.269126378	0.320331111	0.100200511	0.180720658	0.096094878	0.160867881	0.219397064	0.056390849	0.08113139	1.377034171	0.12360388	0.06221078	0.075261001	0.110473797
19/12/2015 18:19:24	1343.54	14.32255382	28.55265388	0.523613231	2.473538806	12.05601381	2.252419087	8.059643724	1.873552087	12.49860194	7.730428445	0.072422855	0.238218666	0.177739213	0.360681722	0.166708503	0.193323373	0.081198122	3.540729697	0.335736895	0.279987283	2.251994093	0.706300869	0.027105837	1.003968581	0.147547085	0.585571016	0.122249255	0.089193109	0.380923171	0.103087151	0.325579268	1.568770371	0.183787992	0.204750861	0.2586071	0.291177019	0.096405305	0.18468139	0.085023385	0.175037971	0.224741356	0.044611292	0.088741503	1.376141846	0.151582715	0.067755648	0.066389149	0.103845134
19/12/2015 18:19:54	1344.795	14.61323855	29.05364509	0.524352985	2.446358814	12.31477478	2.266283896	8.059348206	1.855996865	12.61422678	7.800133701	0.085149842	0.265574983	0.154226158	0.372159265	0.17203607	0.192663398	0.085637206	3.599851477	0.339022078	0.281926542	2.270398764	0.70184661	0.022565628	1.020230195	0.131233067	0.586781081	0.119763421	0.099690461	0.38274062	0.102031409	0.324636745	1.573077107	0.172904146	0.240832885	0.240614383	0.296358209	0.106804202	0.180941233	0.080477937	0.177706978	0.235360612	0.057638801	0.086740593	1.302246697	0.133393159	0.065396354	0.077064844	0.096617727
19/12/2015 18:20:24	1346.51	14.3905145	28.72277499	0.50762376	2.47808378	12.46153978	2.136694292	8.206095994	1.87606731	12.68702616	7.822488818	0.066982351	0.262044453	0.157300886	0.366617156	0.169513755	0.189355885	0.07353656	3.618539513	0.328910896	0.291486365	2.266999235	0.705845307	0.031542398	1.047153831	0.131909708	0.569766242	0.134013878	0.082900082	0.385223876	0.099691183	0.320557496	1.571426281	0.179336122	0.230455228	0.263572065	0.317126598	0.099028075	0.178944704	0.094205233	0.166745038	0.234755482	0.068026982	0.084959263	1.348085768	0.109867912	0.071410177	0.074341461	0.093850704
19/12/2015 18:20:54	1353.936667	14.43774745	29.30929503	0.519099437	2.447049426	12.3635298	2.281819493	8.412233255	1.880483638	12.92194558	7.886800232	0.066692645	0.233561745	0.183045065	0.360530877	0.169517852	0.193601374	0.082453007	3.654437585	0.334321754	0.274531793	2.269910145	0.68416394	0.024485702	0.963858206	0.131114515	0.590461668	0.127022559	0.086357957	0.383112833	0.106706818	0.320253722	1.559931829	0.184351255	0.246265329	0.267260079	0.29186521	0.111364302	0.185751215	0.099476337	0.160816859	0.232085765	0.056968595	0.080656674	1.356958262	0.135885024	0.064563721	0.074773121	0.104854956
19/12/2015 18:21:24	1368.32	14.45913053	29.4229789	0.526713487	2.496396772	12.62448013	2.108692874	8.296221372	1.904186228	12.99065491	7.888307924	0.069042753	0.271292074	0.148167693	0.35757121	0.170875566	0.191990503	0.082607902	3.708614104	0.330484496	0.274405335	2.213060522	0.692070665	0.03186342	0.989459415	0.126639061	0.595318406	0.127882803	0.094497182	0.374575579	0.106548339	0.343065776	1.542211985	0.17644466	0.246593246	0.271913891	0.316798148	0.094134267	0.189838519	0.085694156	0.169164817	0.228708818	0.052137799	0.076437579	1.377760606	0.135114886	0.069715066	0.077856983	0.105418011
19/12/2015 18:21:55	1378.025	14.61025882	29.57666103	0.502582375	2.518495133	12.53867678	2.265133526	8.422013482	1.883009502	13.12094527	7.927337257	0.077396534	0.319755505	0.139924553	0.361279573	0.180530403	0.187692087	0.082745036	3.684564679	0.355602103	0.275215614	2.264877146	0.722833644	0.031383758	0.999131488	0.142875122	0.600585015	0.118444885	0.097784674	0.373472067	0.098932907	0.344261779	1.565601168	0.176395177	0.229295277	0.291678817	0.318811256	0.099093111	0.19013942	0.092988915	0.1646366	0.227716817	0.051310897	0.079174132	1.340791902	0.13311678	0.063458815	0.070694834	0.111084386
19/12/2015 18:22:25	1387.123333	14.44975864	29.59057908	0.527896861	2.479767959	12.50151009	2.196104564	8.379276793	1.89399639	13.28654179	7.970337031	0.08382	0.287376008	0.147687312	0.350841482	0.181166516	0.200865332	0.085760748	3.696368347	0.342522656	0.282462076	2.255479124	0.719587572	0.028571394	1.011633116	0.137908221	0.602490726	0.116014373	0.093614636	0.37942042	0.109288722	0.326437055	1.538021754	0.18668049	0.251911726	0.277304309	0.295659489	0.094842388	0.180006122	0.094220128	0.169691015	0.238002034	0.034542292	0.088351747	1.391236379	0.14047061	0.068091881	0.068230148	0.105502096
19/12/2015 18:22:55	1400.243333	14.31380341	30.02331258	0.507419234	2.444022902	12.68053323	2.295999578	8.439316745	1.893591511	13.42987288	7.924994351	0.080533768	0.269050185	0.15690781	0.338563567	0.16910524	0.183099882	0.091415413	3.74214922	0.345904716	0.287953342	2.279126	0.723194609	0.027931983	0.985218588	0.131904161	0.616514959	0.128945854	0.10167411	0.384474843	0.101779935	0.331268089	1.573502359	0.188704595	0.247535412	0.265310814	0.326477654	0.084137189	0.193217888	0.083471845	0.168097155	0.229335798	0.05663649	0.088501648	1.394128518	0.146435839	0.068067348	0.073104308	0.10952924
19/12/2015 18:23:25	1413.663333	14.36686924	29.57243026	0.551913028	2.490757507	12.61826867	2.335539727	8.337369272	1.85356593	13.29330261	8.072462979	0.077624167	0.288629468	0.152921668	0.360736911	0.166229716	0.184993959	0.088542208	3.748724288	0.332469851	0.268017258	2.262348401	0.712729837	0.023422816	0.984984466	0.134973633	0.614259269	0.130797079	0.100280494	0.371268831	0.123971004	0.334388647	1.551600966	0.1717495	0.249384915	0.276459918	0.306243992	0.098413231	0.18156241	0.091192555	0.158975064	0.2398839	0.050230877	0.080611548	1.451848722	0.13435279	0.068378009	0.078430829	0.107924297
19/12/2015 18:23:55	1421.75	14.20567291	29.76381395	0.518792261	2.535334138	12.69867541	2.15019417	8.210686979	1.893792116	13.33307401	7.885760654	0.070138165	0.287803387	0.156694315	0.371314298	0.164236431	0.200076186	0.065056719	3.786597119	0.33470904	0.282710029	2.270200802	0.714091427	0.027979655	0.989574719	0.148747301	0.593002661	0.135118939	0.082353152	0.392227783	0.115150088	0.330663416	1.566907433	0.193365965	0.230499554	0.275100655	0.310561009	0.096323049	0.180075785	0.093697909	0.174386501	0.223824374	0.060980098	0.093662366	1.401833131	0.140869074	0.061416613	0.076316601	0.114305215
19/12/2015 18:24:25	1424.57	14.65279091	29.65087022	0.509278462	2.503898012	12.36959148	2.124427442	8.234872842	1.923623893	13.61981418	7.926965204	0.068176111	0.255257372	0.17946514	0.372455425	0.161471708	0.212989336	0.068724296	3.813240647	0.356748907	0.274410283	2.250136989	0.699685695	0.02490669	1.004491858	0.140436415	0.582957898	0.121360528	0.092078239	0.360517805	0.111831917	0.327906885	1.547983967	0.184982276	0.23615752	0.272089188	0.309429908	0.098089489	0.192614813	0.090142765	0.168322794	0.230899037	0.050805521	0.084347457	1.413647964	0.150907471	0.068408005	0.083453329	0.099370249
19/12/2015 18:24:55	1430.756667	14.31758408	30.16203324	0.538711969	2.522816158	12.622217	2.137488334	8.217652409	1.9183941	13.64056843	7.985952779	0.071833735	0.275310531	0.153819466	0.351023462	0.168399055	0.201641089	0.085831077	3.843661538	0.341233538	0.287816126	2.257996102	0.710062126	0.036546529	0.982182129	0.120226918	0.612529612	0.117490595	0.091948637	0.38813915	0.117491056	0.337222547	1.557469021	0.181565586	0.235131951	0.278954947	0.294621417	0.103398548	0.200201355	0.085139312	0.180916003	0.220655384	0.058802757	0.081370039	1.374113247	0.141311509	0.061950199	0.077709435	0.112064494
19/12/2015 18:25:25	1438.285	14.31911808	30.36417684	0.539521508	2.479626216	12.71667621	2.193111404	8.314146298	1.971829628	13.7064719	8.036993611	0.088212748	0.25104	0.156894454	0.363675258	0.164247453	0.214887809	0.078697916	3.841361462	0.343660304	0.281904816	2.3072844	0.725649813	0.030058501	0.997956407	0.123342905	0.610853396	0.138012412	0.08963395	0.389309282	0.112222881	0.357695651	1.592495021	0.192502591	0.239293414	0.279757901	0.308931831	0.101518415	0.2026778	0.091542486	0.169453933	0.220327451	0.051443394	0.084112394	1.449116719	0.138656954	0.071312595	0.083476537	0.102630774
19/12/2015 18:25:55	1442.45	14.63406417	30.66300494	0.562909207	2.546368848	12.64381424	2.263454427	8.682023826	1.890546068	13.80803692	8.088878085	0.085567981	0.254126539	0.158431776	0.380311511	0.181940011	0.194300508	0.083871943	3.970869041	0.345461573	0.283388149	2.281702804	0.728623629	0.02978755	1.005424388	0.12500957	0.602325598	0.128673241	0.10242323	0.37350522	0.115460579	0.341261577	1.608658558	0.189648749	0.247512312	0.282588313	0.313307862	0.097352535	0.189646303	0.090088411	0.169660827	0.236269465	0.062938163	0.086471328	1.447936143	0.148903968	0.065335396	0.073193596	0.116223526
19/12/2015 18:26:25	1447.256667	14.84857449	30.64953953	0.556992501	2.524500546	12.95064147	2.270671651	8.801441016	1.958838689	13.98822714	8.0106121	0.084025607	0.282996506	0.146453512	0.380615321	0.184422046	0.201340538	0.088142716	3.957386624	0.348380365	0.283338876	2.237349574	0.720623111	0.032428736	0.997628091	0.145693591	0.616985886	0.136718243	0.104784012	0.38141517	0.106309361	0.362972436	1.562627754	0.176180567	0.257337557	0.277206185	0.304785633	0.106962143	0.195263537	0.090098862	0.173111856	0.247701926	0.051306319	0.098774627	1.461973846	0.135411124	0.062965716	0.073567359	0.108760025
19/12/2015 18:26:55	1453.513333	14.86248966	30.49601027	0.548099756	2.487988195	12.75822655	2.364989483	8.894387917	1.926712337	14.03569048	8.089459068	0.080968094	0.260113114	0.142103267	0.392382953	0.179820931	0.200884769	0.077454249	3.871586451	0.348118572	0.27858423	2.278064874	0.725510563	0.029323756	1.046022326	0.143970634	0.647333196	0.127972752	0.093533015	0.378148382	0.113880175	0.354002845	1.598985591	0.179565815	0.237838647	0.299666362	0.303312322	0.090835339	0.203127563	0.094191314	0.181295037	0.240334946	0.058841127	0.080127453	1.513646327	0.147030453	0.074400534	0.06850936	0.109007428
19/12/2015 18:27:25	1463.645	14.57936185	30.57523513	0.558792232	2.510585332	12.88364456	2.246635817	8.903608628	1.925323562	14.18365572	8.110760935	0.076949294	0.277414484	0.164391067	0.383155263	0.188163428	0.203830557	0.075409582	3.926468592	0.362468064	0.282631926	2.232247369	0.724824525	0.028245156	1.043979912	0.125232685	0.643394394	0.135105945	0.095643579	0.371252974	0.108012351	0.336044362	1.619957471	0.198090484	0.240431332	0.29535561	0.319359059	0.103833148	0.195105594	0.099990839	0.171654068	0.229010195	0.053970109	0.088093655	1.504805505	0.14962263	0.063226373	0.075924944	0.112931293
19/12/2015 18:27:55	1475.143333	14.64562385	30.95566591	0.572712974	2.491785841	12.80780717	2.229684376	8.813292206	1.988004887	14.21266128	8.152975658	0.073533677	0.283755702	0.166500967	0.390688166	0.189673683	0.205560298	0.079261148	3.897528466	0.359952674	0.299278359	2.232630587	0.732611621	0.032198568	1.029180442	0.141114335	0.649172173	0.126542473	0.106661435	0.390378554	0.11097392	0.346654928	1.629695763	0.166937088	0.258242333	0.298230863	0.31422524	0.105334636	0.198118024	0.095288644	0.176941888	0.24106856	0.057619367	0.100954914	1.502057311	0.137871896	0.067285747	0.081468336	0.113274926
19/12/2015 18:28:25	1486.106667	14.84803231	30.5498561	0.567648531	2.542887177	12.87119469	2.354822974	8.902591292	1.936844724	14.19755297	8.14536108	0.080554967	0.317199164	0.135908714	0.393950121	0.168629216	0.213637548	0.067757783	3.989705476	0.358381958	0.307720468	2.241432668	0.717827623	0.028512951	1.041432373	0.144239348	0.613654862	0.138458349	0.093480522	0.376774872	0.11290573	0.347945075	1.557934908	0.186378071	0.240881879	0.285783323	0.318294312	0.09170645	0.199909399	0.08892804	0.172687406	0.247879791	0.054711346	0.092668512	1.511283101	0.135169417	0.067321747	0.084812414	0.108991682
19/12/2015 18:28:55	1491.11	14.7169252	31.36005938	0.55702982	2.562845195	12.66064956	2.189173817	9.001518111	1.971058411	14.41719292	8.206485613	0.066824706	0.278183731	0.158729214	0.38856698	0.180269462	0.223019944	0.086774749	3.947974523	0.340431502	0.277692234	2.23512386	0.735328569	0.032654932	1.014777025	0.125133909	0.65150814	0.130020352	0.093342718	0.409631696	0.116205779	0.347041139	1.588397741	0.177898319	0.259145103	0.273683643	0.304889528	0.114096578	0.190480453	0.094011377	0.170791622	0.227751768	0.053802075	0.094651331	1.534425452	0.139074081	0.063988625	0.07974242	0.111455828
19/12/2015 18:29:25	1493.393333	14.62960925	30.79219173	0.549644566	2.554291603	13.14920864	2.27775407	9.050623952	1.932639017	14.3924022	8.234584945	0.078263312	0.278483774	0.156807433	0.393212628	0.18899581	0.212510576	0.07048839	4.047288583	0.349347212	0.292637968	2.267229885	0.721005778	0.033798642	1.03142978	0.146052337	0.639675272	0.125037529	0.096716164	0.38848223	0.118818208	0.361404895	1.581615252	0.174858886	0.255890231	0.285376205	0.314765925	0.101333686	0.185204438	0.086053171	0.180354961	0.235846302	0.061078785	0.092148873	1.512453139	0.143309812	0.070400999	0.078954522	0.110096743
19/12/2015 18:29:55	1499.976667	15.07401823	31.47729449	0.558789683	2.557940798	12.86530324	2.183082393	9.002776599	1.94939299	14.48634697	8.208973931	0.065784924	0.296953889	0.15487487	0.396116468	0.18426186	0.197646092	0.078469977	3.971297832	0.34837647	0.287711005	2.228689255	0.749474623	0.025852921	1.029018834	0.146883776	0.644628985	0.1220267	0.102539034	0.396863698	0.109970837	0.35443255	1.62943015	0.190328063	0.249917445	0.284192117	0.310300309	0.11317178	0.188725416	0.088144849	0.170972112	0.235400036	0.04920558	0.091466968	1.551365939	0.138888587	0.069180812	0.07498577	0.105559838
19/12/2015 18:30:25	1505.83	14.69165375	30.62007997	0.559803307	2.508263372	13.20453785	2.195861431	8.908575553	1.973070014	14.47549498	8.202399377	0.076545473	0.272815957	0.168281613	0.379000142	0.18190369	0.213537996	0.082475303	4.047657923	0.346847706	0.284617028	2.238936017	0.715474012	0.028554285	1.009041147	0.133670294	0.658111314	0.127053073	0.097356077	0.387418964	0.109648405	0.349792949	1.628756464	0.181214806	0.246875638	0.298144749	0.309531806	0.098259649	0.203420526	0.081904764	0.180926377	0.236901507	0.056020452	0.086685481	1.572950675	0.148021296	0.06370857	0.08520331	0.097049779
19/12/2015 18:30:55	1508.22	14.92364231	30.65748997	0.54614486	2.516055002	13.03527291	2.241047183	8.779320597	1.95755812	14.28704138	8.198421045	0.076765898	0.29470215	0.159412055	0.40119183	0.176895251	0.211269201	0.07512058	4.000758063	0.342323185	0.291389091	2.239429142	0.744932047	0.030021974	1.02060663	0.132989353	0.648390996	0.132718131	0.096713729	0.391386919	0.113482784	0.356162157	1.617698272	0.185914438	0.24388287	0.286294277	0.323253115	0.086787606	0.200605051	0.0833095	0.170580113	0.226927624	0.053770949	0.090787174	1.62153717	0.146666759	0.064957913	0.07620749	0.105663062
19/12/2015 18:31:25	1508.213333	14.4988144	30.63904915	0.558792564	2.513808124	12.7697505	2.226416556	8.63135738	1.939359507	14.28866341	8.225703109	0.075559105	0.302372845	0.154804542	0.36824316	0.185323236	0.200710088	0.098560887	3.983962983	0.354695148	0.296179822	2.204919976	0.720968751	0.027923446	1.017681013	0.125111073	0.641234988	0.138749558	0.097912142	0.372836671	0.110404343	0.3480136	1.629774093	0.191613955	0.242612227	0.28249113	0.310527136	0.107362789	0.200532942	0.092019115	0.175853119	0.231674554	0.062589965	0.093325456	1.593985185	0.1319336	0.066197294	0.067916014	0.100674091
19/12/2015 18:31:55	1508.553333	14.52227441	30.58319403	0.553738018	2.545727701	12.7469523	2.193674873	8.669372507	1.917571836	14.24846654	8.145866379	0.086363308	0.276918871	0.164229245	0.379065214	0.175191572	0.202219547	0.077117561	3.99429119	0.348259883	0.307348728	2.268062407	0.732614068	0.025623189	1.025070908	0.146640937	0.647405527	0.132791699	0.100705842	0.389304153	0.111086834	0.361587324	1.550497703	0.198118026	0.249964388	0.294876663	0.31615847	0.096036525	0.19207705	0.088993773	0.171711186	0.226174418	0.054982769	0.091553582	1.583274743	0.149723687	0.064790707	0.069647167	0.108498038
19/12/2015 18:32:25	1507.3	15.22817907	30.53807248	0.55168006	2.520112242	13.06350141	2.211416529	8.687334345	1.908034467	14.39455912	8.169223032	0.072537781	0.285525098	0.166052089	0.396835982	0.173163203	0.204198033	0.091584886	4.001030362	0.355429805	0.290997485	2.186056978	0.727780954	0.026491999	1.019072893	0.140607679	0.636398442	0.135317772	0.09541295	0.399067379	0.110129476	0.345291974	1.657814338	0.190492922	0.242258531	0.296014017	0.305052158	0.121884583	0.188245734	0.08768658	0.181584279	0.219111192	0.053382237	0.090382073	1.645706148	0.148612313	0.067797964	0.077776598	0.107037354
19/12/2015 18:32:55	1504.84	14.25649693	30.93248043	0.587738469	2.587103215	12.98484298	2.071878269	8.592181774	1.955450095	14.2102437	8.097202055	0.084937702	0.297982816	0.138715884	0.371352077	0.182750252	0.196574513	0.08626278	3.940395999	0.343506218	0.281760927	2.221708543	0.713484976	0.025074557	1.041850234	0.147305384	0.617880069	0.141410639	0.0861974	0.381317924	0.116048751	0.338673752	1.610762992	0.176271002	0.248033884	0.281774579	0.31964607	0.100305915	0.195094563	0.091606256	0.169154692	0.235530312	0.050601763	0.088999927	1.623752255	0.137754017	0.068410736	0.072005121	0.113091107
19/12/2015 18:33:25	1503.33	14.50103123	31.48638538	0.569643362	2.527119153	12.96220121	2.209436501	8.702184954	1.977488616	14.51893107	8.154435673	0.08201375	0.275724572	0.178626355	0.38122304	0.172094711	0.205860001	0.09042698	3.963151359	0.351210182	0.280543663	2.214920832	0.740568937	0.02843689	1.03078381	0.143931189	0.63500218	0.136801356	0.098681477	0.38761264	0.111988416	0.362328633	1.656207523	0.194376083	0.25579359	0.283353703	0.297151972	0.121827021	0.184162551	0.082740551	0.174636246	0.243328103	0.051536841	0.085164648	1.658605537	0.139394939	0.068808133	0.079350253	0.109958888
19/12/2015 18:33:55	1503.993333	14.77413259	30.80597931	0.557801641	2.514638359	13.04170832	2.291654761	8.899012704	1.970919446	14.69163961	8.262890356	0.082707543	0.300345968	0.150053839	0.391970312	0.178097107	0.211573759	0.090404167	3.92224663	0.359710564	0.286700365	2.246483654	0.736255205	0.02938101	1.015755632	0.142246097	0.633377492	0.129268804	0.104123764	0.380861409	0.103938433	0.339240673	1.593334566	0.17145192	0.266990445	0.291262351	0.313695169	0.110966447	0.194096833	0.097564073	0.169480569	0.226519654	0.052885461	0.08711861	1.700439028	0.15466659	0.067911124	0.075207288	0.10602012
19/12/2015 18:34:25	1510.445	14.72178529	31.03987371	0.561463393	2.52148942	13.15343141	2.17638163	8.927693729	1.971408605	14.78452234	8.22427018	0.090907334	0.306600937	0.155629118	0.371133127	0.190756915	0.213312162	0.084123567	3.988273226	0.370402352	0.289750926	2.223574481	0.746479817	0.026648569	1.048022157	0.141853358	0.620869442	0.13144008	0.10634161	0.396571022	0.094050228	0.348120755	1.621047895	0.206586405	0.231040935	0.304958714	0.320726177	0.095267775	0.199568596	0.088508625	0.165276842	0.231654522	0.055345696	0.089257793	1.681365118	0.157322275	0.070254751	0.087147375	0.107248587
19/12/2015 18:34:55	1519.526667	14.51215617	30.72833564	0.581705964	2.555182569	12.95068264	2.312269495	8.864709132	1.961766753	14.67890688	8.26831463	0.079566957	0.274008407	0.159813437	0.386395077	0.181987437	0.211573239	0.078581035	4.03676891	0.347078783	0.282249971	2.175621705	0.754093933	0.031685462	1.052117321	0.135911709	0.627502945	0.147891188	0.095021177	0.391987833	0.111439659	0.348831091	1.591515589	0.177407432	0.251258194	0.299807375	0.33122434	0.095782564	0.196973468	0.092278096	0.176242593	0.23029996	0.051785236	0.087867084	1.683339842	0.138578351	0.061451341	0.080922227	0.105282803
19/12/2015 18:35:25	1528.64	14.64151982	30.96226735	0.570913561	2.506520507	13.12786629	2.342084908	8.756431354	1.94615865	14.83623887	8.147152506	0.082296058	0.27838129	0.153974067	0.371667303	0.171926877	0.208469164	0.076630277	4.097996715	0.34743725	0.298541546	2.188162751	0.73475366	0.029209337	1.06218761	0.141084438	0.634677694	0.128757244	0.104814207	0.380689633	0.115696086	0.35853225	1.61335791	0.199051992	0.248356627	0.291398142	0.322760074	0.108981894	0.207725512	0.081670812	0.180567956	0.239969831	0.049102535	0.09244449	1.71228559	0.128672847	0.061078326	0.069918083	0.11756418
19/12/2015 18:35:55	1536.733333	14.70505909	30.97859858	0.548618355	2.50629371	12.6974137	2.286332016	8.628746431	1.944475204	14.69762694	8.151964769	0.078960243	0.280782385	0.151712948	0.389389788	0.178376202	0.219951681	0.083115777	4.027849372	0.367848788	0.289097832	2.198352107	0.745944309	0.025744252	1.025236788	0.129636437	0.635383185	0.126010555	0.096564747	0.398772055	0.112824153	0.363364671	1.597544775	0.182446387	0.256422137	0.285405044	0.32851151	0.102165068	0.196405559	0.094948239	0.167143706	0.232179459	0.060234666	0.103458075	1.696871651	0.142260939	0.06935552	0.074655526	0.106007522
19/12/2015 18:36:25	1539.855	14.73511208	30.99614715	0.554381703	2.618281184	13.25075391	2.154615024	8.720727475	1.960109606	14.75765553	8.187675091	0.077195536	0.283562964	0.145116134	0.385330592	0.192272403	0.20774676	0.061613253	4.138107052	0.359503987	0.287747888	2.229772265	0.734855622	0.025597799	1.022551835	0.130044886	0.623279052	0.133777087	0.097689726	0.396024277	0.10997851	0.353434374	1.666699407	0.185146226	0.244831239	0.29884667	0.327591065	0.103236726	0.187816085	0.092935233	0.166300328	0.241793322	0.055879904	0.0858889	1.768628602	0.148273086	0.067242987	0.078620954	0.11753904
19/12/2015 18:36:55	1539.323333	15.0140728	31.260006	0.550483822	2.519586132	13.33463073	2.366341973	9.118791528	1.973124401	14.7245576	8.238741727	0.081089031	0.297906911	0.160479728	0.383231932	0.172506511	0.201366633	0.093402889	4.0220305	0.365224882	0.285011356	2.222545174	0.720568499	0.035647012	1.03998426	0.148832421	0.623450553	0.135890988	0.106302085	0.397028068	0.103862139	0.359568931	1.617266721	0.170388681	0.259968564	0.299714889	0.330514315	0.110311675	0.196351306	0.083552667	0.183553169	0.235635637	0.057457844	0.085290889	1.737680859	0.142526854	0.069705891	0.072483117	0.119658306
19/12/2015 18:37:25	1540.753333	14.61959954	31.21320563	0.559758239	2.531156547	13.29365063	2.375462553	9.11638659	1.96248642	14.7848803	8.211704572	0.073516978	0.302979436	0.156377376	0.375647286	0.191710411	0.212967039	0.084532121	4.14078526	0.355577331	0.289481835	2.178048994	0.724393901	0.034283386	1.063729043	0.128637413	0.632836075	0.127587532	0.100109024	0.379060991	0.114427799	0.339041281	1.625178578	0.177702422	0.25155247	0.291219272	0.314084537	0.114292655	0.193455607	0.097413281	0.174290262	0.229408306	0.059786262	0.095215672	1.776198765	0.150451029	0.060407885	0.080865351	0.101131583
19/12/2015 18:37:55	1544.615	14.66483743	31.4599459	0.572704184	2.547020299	13.44488641	2.135011179	9.444571679	2.025459738	14.82989642	8.275337612	0.09682408	0.263155367	0.155096845	0.378622558	0.206716292	0.207952417	0.081551349	4.117588916	0.359254852	0.275525212	2.21823844	0.729144916	0.027705338	1.049841236	0.153684894	0.636910781	0.130230516	0.097080035	0.384655522	0.125849805	0.352575349	1.679300175	0.186850265	0.250842914	0.289373419	0.323384252	0.099087037	0.199629141	0.092682957	0.171705523	0.236552405	0.064117456	0.084529159	1.817664045	0.148242218	0.068308166	0.071924763	0.113176048
19/12/2015 18:38:25	1548.79	14.38477367	31.32168953	0.583135478	2.568694157	13.33863274	2.188749838	9.694328882	2.027441312	14.90077969	8.213492794	0.070828809	0.293325853	0.151730554	0.394412733	0.204265243	0.224192527	0.087500316	4.11390888	0.3562366	0.287835373	2.220515193	0.744940477	0.022988785	1.043742899	0.14964611	0.627133155	0.136818929	0.097625661	0.382813483	0.113855047	0.347484464	1.692496753	0.181853186	0.249052593	0.299956545	0.308231974	0.11680193	0.197065178	0.085561734	0.175702246	0.235409321	0.051066823	0.08322252	1.82015332	0.153481195	0.064635143	0.076194455	0.110017617
19/12/2015 18:38:55	1553.756667	15.11091514	31.60076891	0.587628268	2.593791293	13.48453253	2.331345784	9.811015814	2.05234132	15.21824289	8.285585252	0.087007224	0.304501991	0.152765204	0.394203885	0.196730929	0.229850888	0.086370376	4.191884511	0.360122678	0.306278718	2.253622197	0.74606698	0.031991636	1.052604568	0.133796269	0.672013964	0.128165749	0.115404959	0.39813454	0.115285098	0.371045892	1.711334721	0.176754505	0.275226892	0.30465046	0.310741191	0.104631196	0.206409625	0.097484871	0.164101703	0.226353594	0.05582294	0.079269825	1.878011136	0.154948312	0.074717598	0.081443797	0.102793069
19/12/2015 18:39:25	1560.963333	14.96405032	31.72946817	0.579861431	2.564417914	13.61513056	2.277954841	9.643581859	1.986168942	15.09599417	8.235139583	0.077449514	0.321014232	0.147801707	0.403567272	0.183171429	0.213074142	0.090743534	4.238865479	0.358978524	0.313345105	2.202636347	0.734640413	0.023516742	1.062253362	0.130647188	0.627747129	0.145605767	0.100530537	0.384972885	0.118270148	0.35615386	1.750121534	0.181377733	0.278949209	0.290018216	0.32852539	0.10182581	0.195567688	0.094987518	0.164140296	0.237658898	0.041663834	0.088949656	1.824526648	0.135675601	0.057180736	0.079453439	0.115948576
19/12/2015 18:39:55	1566.465	14.87521142	31.34804393	0.568224257	2.597375034	13.64031488	2.343046686	9.525370634	2.038970269	15.04479942	8.287246943	0.076431275	0.302543661	0.164761416	0.3642935	0.204125766	0.216863655	0.080041942	4.228618538	0.366481629	0.305116548	2.186811796	0.750587126	0.027036214	1.062611129	0.127022131	0.628388959	0.134732195	0.109340298	0.397334858	0.110079803	0.349490507	1.704062855	0.184797453	0.259004548	0.301727375	0.319181597	0.101812065	0.198014601	0.091206984	0.172863633	0.223642362	0.05219396	0.083346599	1.881930738	0.152943555	0.067408774	0.074221227	0.112027427
19/12/2015 18:40:25	1571.33	14.92798444	31.72091659	0.558247709	2.580787401	13.50201915	2.30704626	9.374237202	1.98840749	14.97296669	8.21082679	0.086604816	0.283242946	0.15566241	0.368129982	0.19064378	0.214570557	0.093178735	4.295907017	0.343461264	0.304507668	2.210839435	0.731853037	0.028238894	1.078448808	0.136110967	0.638610534	0.129600694	0.106574775	0.382818394	0.116479939	0.349227235	1.720002639	0.186682781	0.253216282	0.288571965	0.322838214	0.096621159	0.198048615	0.096945724	0.170666491	0.228292564	0.059819201	0.086847705	1.867158345	0.141712815	0.06347272	0.069104922	0.118904579
19/12/2015 18:40:55	1576.466667	14.88025337	31.61513048	0.550487856	2.510209579	13.33852948	2.340648593	9.319739019	1.964173999	15.13260351	8.188915461	0.090452903	0.291277693	0.157214309	0.369085276	0.196090524	0.203809396	0.091633404	4.116101068	0.350901461	0.306068504	2.243549215	0.741977357	0.032025791	1.077284633	0.139925434	0.640209006	0.130282434	0.105827828	0.386302835	0.1006002	0.349283013	1.745106849	0.195900013	0.251883673	0.28607896	0.316097894	0.104820759	0.183295328	0.083102284	0.169905374	0.242289608	0.057736545	0.09154441	1.882190028	0.146813716	0.070974958	0.079393923	0.118587399
19/12/2015 18:41:25	1579.355	14.7650542	31.64787577	0.576843381	2.486681493	13.37107608	2.275391704	9.243049519	2.017811889	15.18700669	8.253176316	0.078724683	0.311296639	0.16785078	0.388547844	0.186618758	0.217973647	0.090457943	4.256396767	0.368666039	0.290754557	2.209484907	0.724492254	0.031601883	1.061331497	0.150771253	0.612221301	0.125954712	0.097796933	0.389329241	0.108337149	0.365431706	1.705302545	0.194752578	0.251100237	0.303885414	0.311333137	0.09941998	0.203010837	0.098179145	0.172351528	0.229586272	0.055775089	0.086775978	1.886593273	0.156490521	0.075515546	0.072724124	0.118766096
19/12/2015 18:41:55	1581.253333	14.63174494	32.30632779	0.581542586	2.564808129	13.60431866	2.151928218	9.109890944	2.056629984	15.22540158	8.322479351	0.094117395	0.268404763	0.177070091	0.361332986	0.191914253	0.221125499	0.07744611	4.233104841	0.33979916	0.319129819	2.224679489	0.730841888	0.028327455	1.052944098	0.137768771	0.626048152	0.120958195	0.096958227	0.375076254	0.12086773	0.371183801	1.712277998	0.201664672	0.245426178	0.290707733	0.31759374	0.092854585	0.203969517	0.085301418	0.171476016	0.221326987	0.059260091	0.089137393	1.868876743	0.140679294	0.070076996	0.068421812	0.121725185
19/12/2015 18:42:25	1584.083333	14.75768642	31.22926557	0.574830096	2.595190013	13.45223979	2.277169356	9.070723074	1.973846122	15.02476407	8.234575931	0.072141734	0.297348655	0.181070273	0.362099407	0.181702505	0.209368593	0.068912597	4.286818219	0.365238822	0.30728468	2.169317388	0.728263373	0.028212166	1.049569933	0.1547953	0.625770338	0.145465108	0.100726485	0.390668054	0.110351267	0.348046018	1.678502785	0.187630334	0.24616982	0.306352666	0.328483123	0.118473794	0.191872641	0.08889883	0.174517629	0.235856452	0.059225343	0.088819113	1.842873236	0.145648376	0.061329881	0.077758458	0.12179508
19/12/2015 18:42:55	1584.136667	15.23681826	31.75201808	0.552457108	2.528991175	13.35418051	2.229594489	9.189647918	2.015439764	15.29898709	8.291747981	0.0930519	0.266704442	0.157316559	0.366858914	0.19520461	0.215202085	0.075099739	4.220018029	0.335982486	0.303375234	2.199688662	0.749028803	0.027253501	1.041464372	0.154280254	0.622926865	0.133244395	0.10436489	0.374948829	0.109540076	0.372968085	1.693950518	0.177344672	0.24945329	0.303550523	0.318800582	0.108268754	0.204928057	0.088405113	0.176602516	0.234617282	0.052103162	0.087226327	1.869365461	0.143533636	0.065495459	0.068002217	0.120348006
19/12/2015 18:43:25	1586.02	15.12747052	31.96254376	0.540996841	2.556472605	13.47604018	2.364402814	9.313578592	1.99895595	15.2707734	8.308251416	0.076512152	0.278110951	0.167028261	0.369183584	0.178869662	0.213980434	0.081440724	4.239639328	0.341239137	0.29839116	2.235616235	0.722621989	0.026709974	1.076362175	0.131748431	0.611258834	0.127244638	0.113502927	0.373987653	0.118181891	0.35158645	1.712064103	0.191949649	0.268023405	0.30183023	0.301806106	0.120361914	0.207893531	0.091508394	0.174047032	0.216029609	0.057957245	0.096353831	1.971530581	0.155463808	0.064120884	0.074376543	0.113190064
19/12/2015 18:43:55	1590.67	14.75918705	31.6368862	0.584132948	2.559047418	13.46506586	2.197337173	9.079943989	2.006938146	15.12551996	8.325570407	0.090533939	0.301092278	0.152085287	0.349636202	0.181461496	0.217359744	0.079632052	4.300204781	0.352880607	0.305367736	2.16038202	0.727897899	0.031194044	1.066852344	0.135458194	0.592148608	0.131775062	0.101865525	0.378363654	0.10373867	0.346090978	1.682346414	0.186108114	0.24128021	0.308448619	0.294778753	0.112449834	0.204953915	0.088152096	0.172353381	0.226269249	0.058094788	0.091410856	1.861009893	0.147203175	0.064887382	0.06809324	0.120590649
19/12/2015 18:44:25	1597.936667	14.99209003	31.91186371	0.588679999	2.535908734	13.41777604	2.34461101	9.250527722	1.945540702	15.23773533	8.41816442	0.087943439	0.292989376	0.156581758	0.35553529	0.194772557	0.223045638	0.080289555	4.338330719	0.341759605	0.29249584	2.238461192	0.747873991	0.030510006	1.045645176	0.147318004	0.618149527	0.135530571	0.102115797	0.400228323	0.105932042	0.365550575	1.674410341	0.193026589	0.254409548	0.304035662	0.298107222	0.098583958	0.201792705	0.086568303	0.174454959	0.22169484	0.056628925	0.086505287	1.875716158	0.146668629	0.068853052	0.071430772	0.114685915
19/12/2015 18:44:55	1603.985	14.99435827	32.1214233	0.585451883	2.563547606	13.5629371	2.307885533	9.239097483	1.969370174	15.29518778	8.368541138	0.081242192	0.34519852	0.151554216	0.36363427	0.195901044	0.218093177	0.063621994	4.366889406	0.352799791	0.303283702	2.206392442	0.751072432	0.026565594	1.080206654	0.129088763	0.628184336	0.125382371	0.102450043	0.389034401	0.111797956	0.359797798	1.708022242	0.19864563	0.2393256	0.313148045	0.30868343	0.101106121	0.198819535	0.092091738	0.163969	0.234243265	0.050617631	0.091533505	1.85409853	0.146046465	0.068935719	0.069278005	0.120710827
19/12/2015 18:45:25	1607.94	14.54659122	31.75622698	0.572310153	2.490975062	13.38402	2.233738771	9.220209948	2.002808292	15.30254518	8.354921467	0.078048522	0.315835961	0.169347912	0.35544998	0.205092748	0.220200729	0.078369615	4.316801721	0.345530724	0.293419187	2.199133981	0.719684407	0.027655025	1.00288274	0.145718912	0.618920629	0.117696453	0.10532628	0.377089269	0.109476338	0.361837642	1.686675152	0.190248049	0.26321308	0.28252564	0.314063032	0.10000442	0.205264434	0.087257035	0.170680834	0.228035023	0.056385506	0.089519675	1.875117166	0.139644208	0.06770744	0.080786329	0.110532827
19/12/2015 18:45:55	1610.153333	14.85896235	32.04930648	0.570279705	2.502704179	13.5279789	2.246809116	9.23625445	1.97781581	15.26549113	8.352335361	0.081783493	0.298655616	0.163030889	0.327178186	0.195664387	0.217540889	0.086293906	4.23786201	0.365121146	0.297671433	2.172110934	0.740917802	0.021973648	1.04378442	0.14551709	0.623845815	0.128709771	0.097561771	0.386014412	0.108328243	0.348110634	1.696754125	0.188702167	0.252108006	0.28145561	0.30759366	0.10122417	0.190772961	0.104139693	0.169485753	0.240175755	0.058299475	0.089295844	1.864057895	0.140475285	0.068179636	0.07897223	0.107005155
19/12/2015 18:46:25	1611.666667	15.22890709	32.10239049	0.582835647	2.526503265	13.7670579	2.214361262	9.102873574	1.999761924	15.39433025	8.436543804	0.085060954	0.327533952	0.149309958	0.360677223	0.188704002	0.220902878	0.061824252	4.322253181	0.356578778	0.300844962	2.205716489	0.75286643	0.030700692	1.041606564	0.136206569	0.628565435	0.129976374	0.107270374	0.382121275	0.108342201	0.362617183	1.676743269	0.184855756	0.248967413	0.292191197	0.311420843	0.101566732	0.194056266	0.100203176	0.158393617	0.231714937	0.054605278	0.089231116	1.896343119	0.134397925	0.06471472	0.083436417	0.107265169
19/12/2015 18:46:55	1614.9	15.23536823	32.00569242	0.571813944	2.507510166	13.53937032	2.283210894	9.297323727	1.95334348	15.36933433	8.33751559	0.096622006	0.326011862	0.14957042	0.334115131	0.196430127	0.222543773	0.080878011	4.295500293	0.361704748	0.299010002	2.212687455	0.735072036	0.027805715	1.01950194	0.125907705	0.626185267	0.129944428	0.109292741	0.41144503	0.107943772	0.347755456	1.660821725	0.183527963	0.248469804	0.288233206	0.297567463	0.110942108	0.17853154	0.092062903	0.174967619	0.248367337	0.048421461	0.089932026	1.922395513	0.14004881	0.072173413	0.077762423	0.10907914
19/12/2015 18:47:25	1617.98	14.97564907	31.9734502	0.601564082	2.474915404	13.4971849	2.329291311	9.288654095	1.999866979	15.33403795	8.316019639	0.076075144	0.334547371	0.158037157	0.339035172	0.194679209	0.209336489	0.073990579	4.326391341	0.360151906	0.301501408	2.166991637	0.70762591	0.025505615	1.04623983	0.140151855	0.603701591	0.139641437	0.094329695	0.389116691	0.111105181	0.373579899	1.648056541	0.182840837	0.267637392	0.308837093	0.332044243	0.100583924	0.186249119	0.103520445	0.165913295	0.214452476	0.058522689	0.087775919	1.897754278	0.138782174	0.072559514	0.075484737	0.107673498
19/12/2015 18:47:55	1620.673333	14.81509199	32.19665031	0.558252384	2.546703358	13.7315484	2.203241823	9.524908247	1.981842167	15.54340365	8.445040331	0.089415511	0.309475875	0.156243148	0.330488783	0.192449529	0.218731762	0.096880316	4.359104462	0.357756192	0.301410887	2.196331182	0.724302093	0.025263897	1.036139341	0.142211168	0.599538688	0.1344163	0.106321416	0.393282563	0.100210413	0.356239809	1.696667023	0.177643565	0.247763888	0.300851203	0.318272459	0.110160541	0.192724411	0.09211313	0.166396802	0.231165539	0.058066041	0.089321959	1.900399295	0.143384485	0.064696436	0.064447242	0.12245213
19/12/2015 18:48:25	1625.22	15.40143474	32.3234787	0.599238945	2.591701041	13.75277507	2.265344189	9.634220762	1.947954159	15.59607028	8.39730269	0.080963926	0.332907838	0.157058992	0.347486254	0.201383762	0.208376946	0.080485699	4.284387891	0.342246839	0.278300243	2.203321711	0.743951552	0.028429113	1.053369336	0.142773366	0.597170408	0.133356864	0.102382529	0.379595704	0.112911293	0.362317423	1.656352912	0.190522357	0.237486343	0.312375198	0.314403249	0.09360704	0.196198052	0.091929549	0.17782916	0.233037575	0.049469401	0.095959476	1.88227597	0.136257199	0.064890599	0.071897231	0.124125214
19/12/2015 18:48:55	1631.036667	14.8089434	32.3255833	0.570776299	2.511371344	13.56684255	2.160444008	9.538924409	1.917037817	15.48955758	8.34743426	0.081677972	0.322893941	0.153330832	0.351970831	0.192891788	0.219666391	0.08744965	4.344322014	0.337527763	0.301435756	2.164869169	0.725974846	0.027772613	1.055545539	0.15201714	0.605431894	0.123921491	0.103149951	0.386039033	0.107182026	0.347330224	1.688837725	0.184364818	0.258870931	0.306519947	0.305377028	0.112103869	0.199694149	0.088093292	0.167840813	0.238681211	0.054717121	0.08112319	1.900970727	0.139031939	0.066980284	0.075760247	0.109300908
19/12/2015 18:49:25	1633.796667	14.70168918	32.42783535	0.608539893	2.501783313	13.84954311	2.284760094	9.562994253	2.001717418	15.42392784	8.476405778	0.096831581	0.311030973	0.155890127	0.345222846	0.205852576	0.21357777	0.08810855	4.293125419	0.355296347	0.300975043	2.223060246	0.734634317	0.030735893	1.040690339	0.150778256	0.606788647	0.115606043	0.104367467	0.388315076	0.108699528	0.358753328	1.72002669	0.190421157	0.258222025	0.309017668	0.306173973	0.112806273	0.197125887	0.091876378	0.167479924	0.225540182	0.058022684	0.089296368	1.946565868	0.141366091	0.069569054	0.078558152	0.107935804
19/12/2015 18:49:55	1634.913333	15.16052613	32.43194859	0.589141348	2.544637945	13.6572975	2.320591423	9.764418429	1.972633066	15.60243635	8.431934315	0.073811798	0.338753804	0.144796282	0.348335328	0.194244561	0.208566905	0.088212502	4.36858043	0.349983508	0.294277632	2.185170328	0.729435251	0.032492095	1.052252145	0.15669719	0.600084867	0.125182288	0.103905127	0.366818919	0.120354994	0.35816692	1.652134714	0.189625913	0.259787104	0.302331884	0.306424527	0.104625234	0.192945431	0.097443088	0.17535593	0.2148992	0.065257869	0.095752156	1.911606396	0.148869544	0.071364247	0.073916413	0.12159985
19/12/2015 18:50:25	1637.205	14.92941308	32.63288682	0.564157851	2.533102594	13.8029232	2.270712997	9.883254878	2.035640543	15.7038199	8.449749042	0.09925203	0.27680406	0.158550914	0.341897599	0.213258974	0.209254476	0.090918896	4.363301996	0.340086207	0.303788266	2.220935862	0.719859396	0.026557211	1.047082638	0.142968573	0.633186033	0.130240909	0.110419234	0.397056458	0.120320164	0.354584774	1.69160532	0.172983846	0.270984275	0.320249519	0.320086114	0.109318286	0.186992473	0.089226783	0.17104102	0.237145236	0.055945822	0.101266322	1.920951701	0.147225712	0.06533234	0.073341487	0.112483395
19/12/2015 18:50:55	1638.536667	15.23861841	32.96298567	0.593116913	2.553024334	13.90051222	2.355752608	10.32796907	2.0108324	15.68184818	8.571587051	0.093609554	0.304189595	0.147011199	0.329392938	0.213215251	0.201560142	0.076086531	4.272733337	0.348286713	0.295565829	2.158241939	0.744983045	0.029813137	1.067521866	0.151654811	0.605020451	0.122982262	0.109175549	0.383705996	0.11866566	0.357072604	1.666765581	0.200748216	0.249796176	0.316453392	0.321804144	0.106736412	0.202849679	0.082412917	0.18786826	0.231006957	0.051130891	0.08594501	1.969369912	0.140634195	0.072156869	0.06628085	0.106439378
19/12/2015 18:51:25	1639.236667	15.26470085	32.61318995	0.583365139	2.521035232	13.64670973	2.294655596	10.13580827	2.00412718	15.70346992	8.519151666	0.093443142	0.333563097	0.150147993	0.335788934	0.218692795	0.201924985	0.070875134	4.384064288	0.366073832	0.306409705	2.204530962	0.727418534	0.033036398	1.051090268	0.137078072	0.631130778	0.144529926	0.095211096	0.367672823	0.111517345	0.356995599	1.698251341	0.192900742	0.244964916	0.301241123	0.314871325	0.110896737	0.186823425	0.084905263	0.172729483	0.239429111	0.054392791	0.086199118	1.951853976	0.139234903	0.069306124	0.072728941	0.115989643
19/12/2015 18:51:55	1641.685	14.88937498	32.59295543	0.563895673	2.469436162	13.6203783	2.159901558	10.09162334	2.005535659	15.62777455	8.586065104	0.087025527	0.307226331	0.161670594	0.339077294	0.21941365	0.217569079	0.077270666	4.383136152	0.359194546	0.303384305	2.187569899	0.71517946	0.032058107	1.038349015	0.144869804	0.597271464	0.124487274	0.111505605	0.385552912	0.115548355	0.358814135	1.697104084	0.189624533	0.255237415	0.315212407	0.314084872	0.099364537	0.193292035	0.099667823	0.180074864	0.243905402	0.050868066	0.093680495	1.963924484	0.142873065	0.057757862	0.083148908	0.112558665
19/12/2015 18:52:25	1644.546667	15.10737602	32.53769941	0.594485609	2.54872636	13.68865365	2.317420722	10.05442729	1.986395882	15.44522482	8.456103561	0.068134216	0.315053519	0.16488626	0.32884352	0.212037316	0.209234273	0.075607764	4.238091903	0.346258058	0.290911576	2.191148111	0.740539271	0.030979465	1.042499538	0.136197277	0.626638317	0.127105786	0.101586746	0.383714918	0.116609704	0.367845238	1.679173712	0.181507028	0.25902483	0.308233374	0.307657745	0.102145015	0.194679097	0.087162079	0.173433494	0.235907296	0.046413489	0.090049332	1.89337302	0.145497201	0.066886787	0.075475978	0.118509208
19/12/2015 18:52:55	1645.42	14.8084512	32.14309306	0.585102837	2.448784642	13.88261244	2.387141801	10.11416536	1.97720574	15.43420394	8.476520824	0.082020528	0.317153419	0.15399558	0.325958253	0.205636231	0.217870017	0.087128116	4.252235843	0.355825228	0.29979761	2.178039165	0.728363279	0.025252439	1.025861026	0.13974315	0.602584487	0.130779174	0.100596972	0.391025901	0.107930889	0.368515893	1.680656705	0.196256499	0.241806847	0.316870328	0.311354103	0.108435738	0.19143577	0.099188827	0.172206427	0.224811918	0.053037737	0.090478238	1.975619845	0.140558328	0.063126367	0.080197225	0.105239318
19/12/2015 18:53:25	1643.846667	15.20275668	32.93164278	0.588594192	2.533847028	13.77082419	2.244237722	10.28133209	1.975453853	15.58370406	8.441760296	0.082114762	0.290463335	0.15947227	0.331518475	0.195581896	0.213578366	0.090613991	4.291305358	0.355043815	0.307447607	2.161670389	0.707418538	0.035286286	1.069310941	0.137885416	0.613891459	0.129422021	0.105718919	0.377716238	0.10244776	0.345146667	1.712969002	0.176423026	0.261285399	0.319171034	0.307818855	0.105972657	0.184328101	0.079334929	0.167748115	0.234821337	0.05313585	0.088119499	2.039278549	0.150556213	0.069851902	0.076314157	0.114722668
19/12/2015 18:53:55	1642.57	14.91560662	32.31224709	0.592109449	2.522861917	13.6887269	2.344167443	10.25147583	1.951759613	15.614804	8.474726685	0.088459917	0.302382856	0.137857566	0.330933702	0.216634639	0.220439251	0.085118724	4.271766541	0.343559314	0.311682786	2.171323706	0.721468644	0.028580284	1.038905859	0.147110296	0.60317995	0.130125996	0.098122827	0.39014464	0.10182133	0.356314961	1.694194432	0.188044681	0.254518378	0.317654766	0.327633575	0.098326199	0.196833615	0.087888538	0.179501227	0.236369072	0.049523332	0.088183986	2.002052093	0.142620803	0.064822383	0.071528569	0.115746532
19/12/2015 18:54:25	1646.14	15.40341218	32.58286007	0.580664661	2.456184934	13.91583491	2.317194842	10.42246427	1.965612437	15.71275456	8.516524353	0.080137399	0.281192933	0.165150828	0.328278593	0.225801674	0.200883164	0.068923414	4.376188937	0.358117472	0.302738536	2.198978086	0.703016385	0.03295691	1.061719659	0.139726864	0.609036303	0.127564918	0.109320853	0.36604433	0.120864764	0.380141563	1.700606285	0.187530482	0.273042546	0.313177116	0.303371588	0.100146235	0.198035431	0.096684511	0.17171411	0.22045362	0.063721285	0.085999965	2.039490776	0.139294441	0.067874428	0.074106082	0.115008934
19/12/2015 18:54:55	1652.92	15.14907794	32.7295056	0.600958355	2.534238785	13.93355839	2.394388916	10.67165252	1.964404302	15.65127512	8.427895918	0.078195204	0.295554982	0.173176023	0.329886171	0.222899159	0.219004393	0.069531945	4.40313677	0.343034065	0.295930876	2.208953998	0.721630694	0.023911646	1.049558248	0.146232533	0.616715084	0.1265832	0.106516655	0.379237243	0.114450606	0.346057966	1.767693347	0.189329949	0.252588332	0.301296093	0.311236374	0.101727475	0.193043138	0.083596725	0.181948185	0.233860766	0.054444615	0.093899987	2.04628595	0.147153536	0.06277135	0.074029379	0.105196622
19/12/2015 18:55:25	1656.305	14.87746939	32.6954639	0.573295555	2.526771248	13.95735369	2.373096954	10.95588179	1.996705169	15.66569537	8.547761627	0.092220634	0.317580023	0.14579695	0.343972022	0.228289939	0.215672286	0.078423473	4.430392661	0.35836567	0.292567062	2.134903389	0.724186043	0.032972555	1.064272976	0.151399228	0.592320122	0.13594827	0.100438316	0.379349264	0.12743203	0.35568868	1.718689593	0.177893528	0.251988205	0.297297618	0.305075637	0.111402442	0.19361332	0.092718524	0.170197084	0.226389279	0.057386446	0.091976663	2.054433644	0.151861699	0.072754445	0.063684177	0.119607209
19/12/2015 18:55:55	1657.07	14.84772509	32.80246828	0.595745076	2.5759685	14.02291556	2.394954416	10.94955873	2.030330596	15.75984728	8.51691456	0.069899872	0.333556693	0.150852849	0.336332538	0.229045973	0.211247997	0.088370298	4.449410053	0.355866768	0.3144157	2.197492664	0.719988835	0.032110569	1.034780898	0.13111479	0.619180636	0.128908095	0.102858335	0.386428501	0.116140166	0.361669147	1.729055889	0.174328216	0.276070717	0.304585754	0.320918474	0.099285589	0.201850967	0.092887823	0.172196773	0.224484334	0.05226315	0.09406059	2.106550406	0.148956058	0.055338746	0.075076238	0.114996309
19/12/2015 18:56:25	1660.27	15.18384259	32.48791164	0.58215095	2.564120763	13.99384356	2.369070685	11.03149144	1.996644369	15.77915712	8.486818085	0.091226143	0.304119606	0.150364656	0.322724375	0.235580415	0.221778039	0.081092792	4.287772639	0.342274559	0.310903528	2.17475193	0.721169589	0.031933656	1.071036992	0.158247829	0.595632014	0.13023261	0.105263169	0.395415245	0.117401924	0.356545536	1.667568211	0.182825138	0.279897088	0.32063665	0.307208717	0.092537818	0.193794054	0.0891428	0.180899235	0.233940446	0.050074559	0.087554362	2.058954608	0.148851066	0.066573642	0.06588283	0.112379637
19/12/2015 18:56:55	1662.526667	14.80661151	32.84517851	0.568828966	2.60458725	13.96298031	2.37454308	10.91943537	2.006914079	15.74116871	8.495172309	0.086851328	0.299041032	0.171470939	0.323365734	0.21342	0.219239567	0.085093585	4.340538805	0.338759331	0.305895201	2.170669491	0.733757272	0.032482193	1.074865617	0.124700378	0.617156225	0.133836655	0.102757881	0.393054688	0.107894056	0.368016674	1.710819032	0.177449088	0.260293929	0.315233671	0.313865245	0.102897744	0.194521167	0.082539936	0.17552936	0.234450525	0.049560441	0.097078901	2.107045795	0.147274274	0.071057643	0.071851331	0.104324466
19/12/2015 18:57:25	1663.38	15.00216134	32.52968564	0.570931121	2.523112808	13.79645542	2.358117983	10.89025419	2.002169895	15.633546	8.506818069	0.076393262	0.307862393	0.162847182	0.322599451	0.229871647	0.209478563	0.084552974	4.415132471	0.341923954	0.31480431	2.173835954	0.752341996	0.030396399	1.024889077	0.151764546	0.602517474	0.124646073	0.097788361	0.381637337	0.105026103	0.355687334	1.691618473	0.182429732	0.253349054	0.307007502	0.314502206	0.107783422	0.192528062	0.090309192	0.173478215	0.235414052	0.057316169	0.091635807	2.088329452	0.150326676	0.062885996	0.074519006	0.119639475
19/12/2015 18:57:55	1665.18	15.13543362	32.8778768	0.592836944	2.569554739	13.97569157	2.210774676	11.03626663	2.015771656	15.79663606	8.525034166	0.084635175	0.304075032	0.162224021	0.326498796	0.233742061	0.223279522	0.07167466	4.524736305	0.353398115	0.309456696	2.185084268	0.719638721	0.023345216	1.091737689	0.149804988	0.614085627	0.145354023	0.105638792	0.378872268	0.105564974	0.367339763	1.745415219	0.188480206	0.244466061	0.328332432	0.314995875	0.103598287	0.204948361	0.086888892	0.167755565	0.213009374	0.057585457	0.083586688	2.095701978	0.149346152	0.058231587	0.079421305	0.106411602
19/12/2015 18:58:25	1669.11	15.50148409	33.0560715	0.580784346	2.546694522	14.13329365	2.295440025	11.33290162	2.034425432	15.86517533	8.421347404	0.083960857	0.304978781	0.153448364	0.322451668	0.228412264	0.212821995	0.067788775	4.551935146	0.34976745	0.32081202	2.180788987	0.738705583	0.035942119	1.076755567	0.127512224	0.630704429	0.123945663	0.098178226	0.366682318	0.114967316	0.356971671	1.74101116	0.189239259	0.272781138	0.32160273	0.310891079	0.101733501	0.192025632	0.088737796	0.164122631	0.244781111	0.056413558	0.085608182	2.146790699	0.14552519	0.061875386	0.081004409	0.111547084
19/12/2015 18:58:55	1673.895	15.02811805	33.04903527	0.59730939	2.608240557	14.22433164	2.369700979	11.44656144	2.029517683	15.97807161	8.405291334	0.091210935	0.286355317	0.171663392	0.319152114	0.232359079	0.244852089	0.077291134	4.60310094	0.354314919	0.3181041	2.202157694	0.73712127	0.025990785	1.080879512	0.122059637	0.600107228	0.143840543	0.099909679	0.402284275	0.111025154	0.369264283	1.727063636	0.185990691	0.250247547	0.327891014	0.318051577	0.109085845	0.195494695	0.101034777	0.158529898	0.235139261	0.047807334	0.085830702	2.131991638	0.13907468	0.073427807	0.070084061	0.116880033
19/12/2015 18:59:25	1679.136667	15.23908152	32.99913098	0.585450135	2.567029755	14.33969816	2.340006476	11.33408348	2.063628317	15.93200218	8.3934746	0.09111193	0.318891365	0.154951537	0.325270442	0.239195964	0.222184354	0.086084685	4.624094341	0.356279428	0.324409511	2.184751205	0.7298442	0.029200113	1.075657775	0.138204029	0.603560783	0.122321455	0.107777381	0.353948292	0.120724572	0.360595	1.81125338	0.19433468	0.261875003	0.350953186	0.311719455	0.088749123	0.206206209	0.089693719	0.170766961	0.238058132	0.05419211	0.081284224	2.133541222	0.138684692	0.06060016	0.066107568	0.121005445
19/12/2015 18:59:55	1686.56	15.16604957	33.07318542	0.592447783	2.579123238	14.31697564	2.281792465	11.18799205	2.02501996	15.92942134	8.438013336	0.080238638	0.314326481	0.1575966	0.331206802	0.235369065	0.234061321	0.097943832	4.640183351	0.354699847	0.310656694	2.180594309	0.71751572	0.032724502	1.068122412	0.127378606	0.614073627	0.130208193	0.094836541	0.38148006	0.114582053	0.361848151	1.768305718	0.198100033	0.25758043	0.317326342	0.31405291	0.098291984	0.201400973	0.091173629	0.181203607	0.222150255	0.058109389	0.089602517	2.142053708	0.139238534	0.062402489	0.073436616	0.114061029
19/12/2015 19:00:25	1693.876667	14.74577286	32.59315205	0.616037409	2.520035008	13.99217491	2.381813421	10.8761288	1.998384555	16.05543137	8.355759162	0.09744214	0.308669456	0.152190249	0.310305204	0.231765421	0.239489347	0.074388704	4.682363371	0.353912834	0.30784282	2.188300516	0.733978963	0.02971471	1.098945157	0.130513351	0.607826955	0.117239897	0.098988881	0.372598982	0.120010315	0.366354753	1.809509287	0.18151048	0.256123994	0.347164956	0.318747924	0.091044331	0.203845121	0.091211541	0.166126304	0.209983518	0.056832417	0.086306052	2.159186082	0.154301256	0.066200751	0.076769531	0.116971311
19/12/2015 19:00:55	1699.4	15.41025575	32.77052908	0.606544384	2.553020962	14.0562642	2.353661525	10.73815355	2.027401688	16.11257727	8.434671174	0.084842602	0.319284353	0.150181136	0.31286243	0.221076847	0.226717005	0.067874715	4.705353829	0.344251959	0.30179603	2.18255192	0.748914849	0.028737912	1.117224499	0.136270214	0.60972932	0.127786377	0.10519125	0.381016262	0.11600002	0.364636735	1.789044324	0.188592006	0.268313727	0.328057773	0.320710232	0.1019941	0.186773883	0.086216553	0.172993159	0.235762023	0.061058514	0.100430086	2.166283981	0.136396794	0.06741849	0.069950009	0.120459817
19/12/2015 19:01:25	1704.91	15.19834404	32.63285174	0.609933826	2.536419493	14.05271311	2.388531187	10.86057961	2.019394206	16.13695606	8.396867349	0.084737835	0.315603562	0.162451338	0.313626656	0.227547752	0.226321485	0.085534008	4.709495118	0.34489914	0.333073585	2.156313899	0.725204443	0.031921126	1.090218416	0.13451893	0.629673531	0.110279752	0.105922448	0.392616154	0.099554602	0.353151623	1.802681313	0.17736901	0.262328132	0.345855244	0.307298082	0.100259562	0.198807495	0.082865971	0.179380707	0.244001936	0.047070082	0.088568794	2.153447105	0.146958929	0.067552529	0.066072835	0.124918248
19/12/2015 19:01:55	1709.426667	15.29926492	33.30094819	0.595736372	2.608010326	14.00338615	2.308755449	10.98609118	2.054787556	16.21561853	8.407296961	0.082303888	0.328339145	0.161878244	0.315368566	0.221565111	0.217705532	0.067651352	4.67254955	0.350292714	0.325187638	2.177054028	0.734406092	0.030305733	1.091213833	0.133942288	0.618396832	0.130648349	0.112936023	0.37521839	0.113547257	0.37528452	1.792529301	0.198804189	0.250122947	0.329572377	0.335670346	0.102355428	0.198825811	0.089119101	0.178681118	0.225830447	0.060301028	0.088960106	2.149878112	0.141916815	0.05916576	0.07463922	0.112386677
19/12/2015 19:02:25	1708.54	15.22757212	33.00571501	0.601003211	2.563521255	13.99283725	2.355221154	10.90794188	2.055614728	16.1540742	8.461265442	0.091695819	0.324480588	0.160946366	0.309764085	0.244624735	0.220513416	0.078283734	4.704032414	0.358446493	0.321119476	2.150084089	0.735625448	0.029965613	1.104283654	0.143203471	0.603722334	0.126119374	0.10738384	0.380759077	0.112941176	0.370107008	1.7965185	0.189953976	0.255449581	0.330022245	0.324875292	0.103778683	0.188587533	0.085798164	0.171546528	0.230510003	0.052807408	0.08947709	2.144361807	0.141809651	0.071534872	0.065397503	0.110788521
19/12/2015 19:02:55	1707.05	14.99228559	32.9876902	0.610818723	2.558362388	14.25786358	2.382410079	11.00062795	2.015470678	16.0826865	8.455945031	0.095133372	0.31351047	0.169359675	0.308579991	0.233147344	0.237162678	0.079646092	4.640490063	0.356992839	0.306176645	2.216840998	0.731853984	0.02968021	1.098870001	0.143551472	0.59990975	0.138315225	0.107173371	0.404018315	0.118549888	0.355630687	1.808049416	0.17099439	0.268204645	0.310977252	0.309257715	0.107808273	0.193657174	0.088086368	0.167712002	0.231471533	0.06494568	0.087874879	2.198151049	0.142234537	0.064765198	0.070534316	0.118756863
19/12/2015 19:03:25	1708.346667	15.35251476	33.38748747	0.60436648	2.543858209	14.25401014	2.336744345	11.27340784	2.012144281	16.04251307	8.517044221	0.088886627	0.339194789	0.160897656	0.312829154	0.245565486	0.226743199	0.08404752	4.64438847	0.351276459	0.319430156	2.165456782	0.714445026	0.030520376	1.087051814	0.151975208	0.610622413	0.135845281	0.110971021	0.389964341	0.111748783	0.363339582	1.805303995	0.183565842	0.259336832	0.322064382	0.306854536	0.104935569	0.190570169	0.081057972	0.192886365	0.222829727	0.053962608	0.084642906	2.132431157	0.146395211	0.067499554	0.06192444	0.121629047
19/12/2015 19:03:55	1708.993333	15.17611543	33.2181486	0.598312449	2.513538517	14.04741635	2.232485796	11.29427839	2.053265811	16.1732231	8.36914833	0.095977515	0.320216945	0.163768217	0.3121188	0.23988032	0.23487589	0.082453178	4.69556463	0.337752558	0.314307391	2.157278342	0.729194927	0.030546974	1.086397147	0.158159634	0.601797164	0.134955723	0.09823078	0.383889821	0.106919456	0.37916744	1.811195823	0.185072089	0.245553102	0.334292998	0.308877032	0.105335403	0.198019821	0.0777053	0.183644422	0.226187591	0.051805905	0.087607638	2.186422562	0.150330737	0.062968363	0.078485808	0.115367809
19/12/2015 19:04:25	1707.435	15.46282133	33.19410449	0.618848008	2.544533615	14.13570525	2.1994843	11.11986729	2.061575377	16.1971756	8.379734243	0.086685194	0.343290301	0.151709483	0.318058665	0.243509098	0.222308858	0.077748325	4.631126658	0.368006473	0.308061806	2.205959324	0.746168236	0.033703416	1.086796592	0.145374427	0.612666676	0.128043564	0.106695553	0.3968021	0.11190569	0.365681223	1.823562739	0.179254146	0.257329374	0.324361244	0.31486791	0.095895428	0.196018925	0.088499513	0.182991548	0.218413418	0.051921067	0.083173705	2.22090002	0.145894207	0.061289565	0.071204751	0.111910307
19/12/2015 19:04:55	1709.45	15.29239255	32.98192037	0.592894661	2.594590028	14.16377943	2.380662755	11.22830051	2.022267869	16.14509119	8.403357417	0.084942247	0.320773293	0.158642657	0.301155735	0.230153653	0.225653283	0.080238694	4.718192157	0.365403149	0.309405771	2.188557986	0.747303874	0.030036756	1.084603833	0.134021269	0.622631723	0.13567577	0.1037814	0.383919504	0.102791154	0.365001889	1.835187542	0.194886292	0.251114428	0.349768645	0.309846533	0.107406459	0.21439529	0.094737471	0.17419686	0.242363556	0.055706842	0.085937189	2.196899791	0.137229134	0.063177347	0.072551063	0.117628843
19/12/2015 19:05:25	1714.703333	15.4105447	32.92407531	0.580277811	2.601795442	14.19816311	2.235891426	11.16417541	2.033079032	16.20215763	8.481116508	0.085161971	0.343627902	0.155747383	0.317323751	0.249999671	0.22469634	0.081286214	4.680159801	0.343857533	0.315319002	2.221078957	0.712003474	0.029847944	1.061189539	0.133338068	0.61429444	0.131936379	0.107973447	0.412868884	0.097716488	0.357578363	1.784688001	0.190179064	0.252082421	0.313132928	0.3145259	0.098851379	0.198569286	0.096664067	0.172217085	0.231793257	0.05529349	0.092623155	2.181519152	0.142589184	0.073004801	0.067602882	0.114781369
19/12/2015 19:05:55	1718.77	15.58326903	33.15335532	0.582350522	2.575168601	13.93958411	2.345431029	11.10124266	2.048441084	16.17818035	8.470534706	0.089770747	0.32540671	0.142322325	0.310860041	0.225911518	0.233026664	0.092687265	4.731165004	0.333462856	0.32105634	2.214151923	0.720413759	0.029344809	1.089692837	0.157835186	0.604520626	0.125702635	0.107091705	0.37956574	0.117389314	0.358213637	1.792727062	0.181572772	0.263248224	0.340576732	0.299671569	0.114222052	0.200639118	0.084455498	0.175003518	0.228241532	0.060727068	0.073726152	2.169900336	0.149314877	0.067660946	0.076522367	0.113118785
19/12/2015 19:06:25	1721.583333	15.47256532	33.71530388	0.612850828	2.548355392	14.40073535	2.391410047	11.02896232	2.064309866	16.38865932	8.453749135	0.088030391	0.349793419	0.148935223	0.305945228	0.240199891	0.222903562	0.101966192	4.718332193	0.350214663	0.308686306	2.203807302	0.728553974	0.028549689	1.078702784	0.138966499	0.628090502	0.129321516	0.0941393	0.395057212	0.108343482	0.362175785	1.808430157	0.194668049	0.250003881	0.339676996	0.30623825	0.114205282	0.204666877	0.088323396	0.178802434	0.220333348	0.059291395	0.087582084	2.203263284	0.149559947	0.072805325	0.07107477	0.119784708
19/12/2015 19:06:55	1726.433333	15.26006013	33.33469077	0.61509509	2.556711034	14.21281469	2.333292391	10.97526947	2.042344922	16.29339711	8.343791124	0.100748876	0.329107429	0.142156404	0.306038739	0.230900483	0.215499659	0.085899037	4.696106415	0.344299319	0.313966493	2.157589738	0.723986514	0.030894136	1.091937451	0.130062486	0.614593182	0.126234126	0.103855354	0.388230033	0.120375743	0.35110972	1.79417958	0.182661613	0.262435552	0.330185958	0.316521011	0.103641683	0.20727953	0.093113104	0.16906651	0.237758707	0.048378698	0.082949008	2.226740586	0.149347081	0.064875905	0.074810541	0.103773167
19/12/2015 19:07:25	1730.166667	15.30172912	32.91035074	0.588901959	2.515256105	14.10529145	2.278505319	11.06502931	1.983904161	16.42833461	8.264774115	0.072377283	0.320497566	0.165215268	0.302461321	0.246846982	0.228369041	0.09286077	4.691798142	0.364129845	0.309036221	2.196663994	0.734619199	0.025656721	1.104572984	0.147397589	0.608435997	0.130897141	0.100036711	0.385860233	0.114703322	0.362866564	1.790306317	0.174574106	0.251810181	0.334227808	0.314820691	0.110018569	0.200443765	0.083160171	0.172847226	0.24248176	0.053655117	0.088488469	2.207366839	0.146442481	0.060358626	0.076247059	0.112927929
19/12/2015 19:07:55	1732.575	15.35456999	33.70623264	0.607351377	2.574683528	14.23996984	2.296126657	11.13480322	2.056009674	16.41057842	8.426089844	0.087567388	0.328972975	0.156167985	0.311965793	0.230166094	0.223403568	0.08722321	4.797767528	0.350770222	0.318554452	2.216065205	0.730129645	0.027979499	1.092687564	0.130150381	0.618582392	0.127898895	0.104427653	0.38990586	0.110966014	0.35431097	1.740162956	0.18501525	0.257810926	0.324946818	0.315822058	0.102163122	0.199521553	0.09163492	0.1843645	0.236543756	0.061071095	0.080849162	2.22329669	0.132665593	0.064176364	0.074893059	0.111420323
19/12/2015 19:08:25	1735.65	15.39173356	33.43057564	0.599803874	2.590953972	14.26490249	2.316902276	11.19898058	2.078868364	16.56268445	8.463858978	0.083140465	0.291301661	0.176320272	0.312837059	0.246866853	0.21875554	0.088519476	4.738491305	0.365033254	0.306124962	2.219614674	0.748848854	0.029498473	1.072986238	0.147768497	0.610923626	0.134326093	0.110943594	0.369750781	0.119897139	0.389966994	1.829762189	0.195387213	0.250759993	0.324065963	0.306982223	0.097393884	0.200293564	0.092593258	0.182999842	0.24008876	0.065834768	0.084170377	2.221764839	0.146828383	0.061664671	0.074907718	0.122424499
19/12/2015 19:08:55	1740.37	15.2608907	33.65413442	0.596859799	2.573579535	14.19473264	2.368924057	11.23859733	2.097446067	16.39449659	8.40833267	0.086677476	0.312842121	0.163553871	0.296411914	0.240108437	0.212999354	0.078410803	4.697934744	0.368367571	0.308781858	2.166515074	0.737736389	0.032227614	1.090195173	0.146478781	0.614854933	0.135173607	0.101972477	0.399332304	0.106582438	0.363972597	1.808260925	0.1947314	0.253255804	0.322864181	0.297444233	0.102534158	0.197219761	0.086546738	0.173395956	0.225950425	0.064534163	0.095471071	2.282339822	0.139940733	0.066699263	0.080281174	0.107706283
19/12/2015 19:09:25	1742.13	15.5023236	33.44529073	0.609448969	2.577682517	14.28657603	2.357843695	11.17239804	2.018008598	16.4571596	8.384351116	0.0927579	0.335952734	0.1543039	0.281919142	0.227520796	0.230870759	0.087287603	4.754034112	0.367397055	0.315537118	2.17240794	0.728055069	0.031955002	1.100401387	0.1381852	0.604629087	0.130368705	0.110242969	0.392349026	0.112050114	0.368915844	1.822777072	0.180121932	0.247710178	0.33107713	0.321705869	0.101345174	0.198246197	0.07636915	0.187716643	0.236788498	0.055982985	0.087785546	2.235542634	0.138545601	0.059013403	0.067418446	0.128144836
19/12/2015 19:09:55	1744.273333	15.21028691	34.11580823	0.598922956	2.601060317	14.41448101	2.29227632	11.03945077	2.107638488	16.60304252	8.431496213	0.100617819	0.329393062	0.163980602	0.303468661	0.236351674	0.231771555	0.080201057	4.879661234	0.347283487	0.330426188	2.217371592	0.754719895	0.024115491	1.136941147	0.139985615	0.597983072	0.136132113	0.097774276	0.407787637	0.121218692	0.382143281	1.852381842	0.177562243	0.265750598	0.325688079	0.310789735	0.093461082	0.212129044	0.085750076	0.170938342	0.221534206	0.047831609	0.088241461	2.257320359	0.151852839	0.070886567	0.070338934	0.126468765
19/12/2015 19:10:25	1748.85	15.40036653	33.67272732	0.622216756	2.614983746	14.41294261	2.332802404	11.11641438	2.069122006	16.69295366	8.448513217	0.090885277	0.300055632	0.156555396	0.299647032	0.236993047	0.23212379	0.093669992	4.819818389	0.345179415	0.302588125	2.199841479	0.753712672	0.028513028	1.114461707	0.131450238	0.606960162	0.134013652	0.097360089	0.402574156	0.110776393	0.369870475	1.880207907	0.185561276	0.253666352	0.323777284	0.309264869	0.107222523	0.192511675	0.091271756	0.176372772	0.241773483	0.050848789	0.088459325	2.267219836	0.151778153	0.058461878	0.067178815	0.128486302
19/12/2015 19:10:55	1752.746667	15.42327362	33.60560945	0.590335367	2.61694504	14.35751525	2.290069627	11.12289117	2.0780864	16.71375222	8.470795848	0.104643699	0.330971494	0.147583694	0.310171313	0.240922713	0.227664358	0.076255601	4.849956306	0.359946851	0.319653171	2.17215731	0.734137078	0.022617567	1.113396148	0.138096974	0.613331371	0.1234481	0.098087585	0.382094933	0.116025073	0.375764694	1.852052129	0.190527901	0.252985874	0.335903895	0.306611551	0.101249666	0.206802325	0.081895619	0.185482302	0.244960026	0.053676999	0.092028872	2.302754063	0.138879442	0.066816758	0.074302395	0.11306423
19/12/2015 19:11:25	1754.97	15.54084875	33.5618523	0.624141686	2.59007832	14.3060996	2.363006128	11.51759594	2.068161764	16.67196728	8.435385554	0.082540825	0.30728118	0.170319388	0.288680557	0.242905077	0.240778402	0.055842204	4.921422667	0.35912071	0.32427667	2.155985317	0.731823966	0.028671134	1.108430769	0.139596227	0.611020084	0.132470225	0.108549988	0.391824446	0.11333287	0.376840018	1.857810482	0.195384427	0.255229444	0.307527993	0.309363511	0.099918775	0.197385495	0.092522696	0.160115876	0.240533617	0.055323718	0.084748046	2.239590242	0.145526443	0.063918284	0.070504311	0.109395101
19/12/2015 19:11:55	1757.99	15.85624305	33.82113317	0.640044453	2.565905867	14.6042994	2.295074	11.75382185	2.076869121	16.60617314	8.470383873	0.09876942	0.305955661	0.167927002	0.308869274	0.242304706	0.226207733	0.080422199	4.843651958	0.364249038	0.309272049	2.157375026	0.727648243	0.032264232	1.139928045	0.144614014	0.60050397	0.128952745	0.110992272	0.386744708	0.097685555	0.373593967	1.859010577	0.192164572	0.255506684	0.32075993	0.305125124	0.105874722	0.198213359	0.108447837	0.163138071	0.236763236	0.051798197	0.085768576	2.253493938	0.138932635	0.067050033	0.076928113	0.1224294
19/12/2015 19:12:25	1760.456667	15.46969117	33.97947775	0.608981977	2.59721847	14.57299594	2.39900679	11.84269403	2.067444046	16.75540013	8.455471992	0.096509159	0.30261327	0.172490149	0.302987192	0.248066495	0.231107993	0.079740564	4.866054038	0.352854332	0.314793852	2.207615008	0.742652068	0.030652216	1.114059195	0.130306455	0.614235764	0.13508133	0.104534083	0.37847505	0.11355848	0.367786399	1.850662866	0.176485827	0.275518851	0.30608219	0.322831092	0.102812325	0.187062079	0.09028566	0.177704451	0.224373105	0.054369758	0.103274825	2.28073296	0.147188786	0.066791421	0.061886292	0.133567671
19/12/2015 19:12:55	1762.81	15.50417918	33.75611155	0.597463612	2.663143945	14.47833926	2.373791384	11.96283107	2.06595853	16.6413928	8.425348593	0.089362774	0.34042957	0.1395214	0.288056882	0.254651856	0.228070859	0.080219993	4.823240347	0.360892287	0.321908508	2.16717442	0.756488771	0.025117333	1.11994069	0.155170373	0.607303127	0.122696894	0.116018807	0.359292473	0.115475022	0.360652909	1.859595403	0.178439355	0.250628945	0.309711712	0.30955456	0.105729144	0.208894403	0.0832353	0.178013213	0.228290005	0.055160312	0.086186063	2.284167191	0.146237858	0.060458837	0.078002122	0.124918428
19/12/2015 19:13:25	1765.973333	15.46163113	34.0223503	0.637351245	2.596655158	14.45938206	2.255184162	11.86770927	2.062364253	16.75399099	8.445518976	0.075994237	0.310495767	0.168250835	0.301397314	0.243174926	0.218686956	0.086349324	4.931102943	0.372138981	0.304345576	2.186196473	0.741045253	0.029961817	1.105788765	0.131624026	0.609171146	0.137373916	0.100604306	0.388341419	0.108533982	0.378109006	1.884452052	0.182361021	0.265256874	0.317154966	0.312282432	0.100055493	0.190418728	0.075826745	0.175153969	0.237998589	0.050472144	0.07635525	2.304286128	0.138887426	0.072030281	0.072000512	0.118511727
19/12/2015 19:13:55	1768.656667	15.4433886	33.6498144	0.644705822	2.6303387	14.4764336	2.371664035	11.9366559	2.132798832	16.76682817	8.44896514	0.095437111	0.322166352	0.152246261	0.299137734	0.242045684	0.233349439	0.084455848	4.881280958	0.362049631	0.323108001	2.207546904	0.744405322	0.039878849	1.160383183	0.142976538	0.624632024	0.134068278	0.112618425	0.381640019	0.115947401	0.370081529	1.820128753	0.174944326	0.260314892	0.299770817	0.298576308	0.111761126	0.200675363	0.080177345	0.173385097	0.234676182	0.046604735	0.088571189	2.294579471	0.149096611	0.068607073	0.068563726	0.112665337
19/12/2015 19:14:25	1770.263333	15.3705961	33.92924139	0.623043435	2.583292373	14.30030843	2.330090481	11.90570087	2.070280916	16.74276758	8.422917522	0.087290167	0.309596833	0.157707513	0.287545437	0.253047858	0.220385749	0.086158288	4.907700633	0.358608646	0.329261004	2.181221606	0.759045296	0.02963244	1.112817114	0.132353224	0.609143931	0.1236788	0.107835889	0.389239503	0.122216666	0.383902903	1.848458578	0.189373787	0.25030291	0.312238772	0.310239363	0.104221902	0.209028865	0.090888346	0.167404345	0.233330563	0.052751944	0.09351387	2.366770627	0.143152171	0.068941583	0.064999111	0.12330462
19/12/2015 19:14:55	1772.64	15.43335333	34.04171404	0.616123899	2.658508539	14.40532883	2.211729162	11.7230911	2.084949652	16.7669154	8.41663171	0.088193812	0.296018035	0.165631011	0.27755878	0.250139524	0.237941646	0.087842076	4.924834208	0.364626977	0.305225669	2.209724969	0.720609657	0.034013553	1.11592052	0.127807306	0.624522457	0.126080474	0.101281026	0.383656765	0.113303456	0.384395148	1.89556244	0.178579336	0.258800394	0.334037951	0.303993464	0.093389159	0.215346828	0.089739394	0.174708094	0.237384908	0.058790579	0.091772757	2.278453937	0.148502159	0.065027009	0.070120148	0.120559925
19/12/2015 19:15:25	1774.366667	15.28140768	34.02007786	0.616344593	2.588572618	14.4441848	2.316484005	11.6862554	2.074969307	16.81703174	8.411990504	0.080343712	0.338550061	0.154126753	0.285958942	0.237963829	0.232115148	0.071316867	4.984373044	0.353521066	0.317227659	2.200933162	0.754391864	0.030456539	1.102358336	0.144031281	0.593433371	0.144108997	0.095588285	0.387270113	0.106561612	0.363623254	1.887128919	0.189342651	0.277876519	0.337368177	0.317220342	0.100932995	0.193982293	0.092260028	0.176247857	0.230102807	0.056570893	0.089499623	2.304567282	0.14257309	0.065473949	0.082770756	0.120607997
19/12/2015 19:15:55	1775.72	15.2231763	33.99767909	0.618114133	2.590212262	14.48539568	2.286100068	11.5033309	2.041672424	16.70155998	8.400782731	0.099289489	0.277085688	0.177474471	0.289486889	0.240206119	0.230653515	0.102507846	4.866895996	0.35809853	0.318479645	2.146751447	0.754292259	0.028806439	1.130903328	0.137974722	0.616701415	0.131397315	0.108390349	0.382429997	0.104210895	0.363882576	1.842116916	0.174749822	0.245499776	0.333120036	0.309484417	0.096365325	0.212828949	0.098239413	0.16655054	0.232586761	0.055872465	0.08724359	2.318398369	0.153304959	0.064894542	0.077679696	0.114910681
19/12/2015 19:16:25	1777.2	15.68984791	33.80502014	0.610444931	2.603680364	14.47024344	2.33189405	11.6494682	2.080765319	16.74924982	8.408416933	0.101492328	0.325268942	0.162273372	0.284337477	0.238938905	0.237785769	0.091527148	4.923283	0.35028588	0.335276131	2.223438274	0.735562497	0.02870576	1.133338588	0.160424324	0.622609389	0.125819996	0.113289784	0.38845594	0.114572361	0.37562286	1.864923509	0.184151969	0.266656645	0.320560656	0.298410305	0.108295097	0.209402576	0.085056737	0.174030486	0.230732098	0.049244366	0.09041822	2.261449273	0.140381607	0.067779066	0.072779175	0.125894055
19/12/2015 19:16:55	1778.725	15.16492079	33.94333819	0.613352191	2.593191888	14.35125572	2.360393283	11.40175122	2.084709137	16.49884948	8.366145139	0.084191521	0.331072478	0.159909728	0.286441704	0.24726177	0.219854363	0.070376466	4.936807539	0.365456048	0.301384717	2.153341681	0.749432026	0.035282415	1.127375695	0.128671812	0.593428392	0.127844554	0.109479772	0.396986962	0.099937744	0.389089085	1.831486687	0.181243716	0.249469281	0.32247149	0.300330003	0.102407636	0.200815303	0.08848446	0.165370054	0.242121985	0.056879494	0.09513069	2.259804487	0.152499463	0.066586938	0.066393589	0.1288309
19/12/2015 19:17:25	1779.41	15.08674911	33.89964328	0.598525651	2.616953891	14.45050294	2.271948821	11.29900149	2.095354938	16.78152946	8.528294599	0.082331872	0.316001977	0.171379216	0.289621995	0.238114226	0.223728248	0.079872383	5.082439605	0.365390437	0.332006602	2.174705849	0.753247412	0.030567332	1.095285891	0.144975477	0.593641009	0.136539229	0.105324008	0.37325967	0.121079401	0.375739559	1.897609818	0.172539791	0.264139577	0.319708475	0.313157613	0.105172332	0.20118195	0.089955434	0.177985002	0.24277802	0.051469237	0.093631244	2.322805944	0.154681912	0.070888346	0.074844744	0.115556019
19/12/2015 19:17:55	1778.433333	15.20702951	33.60358506	0.616036181	2.654888908	14.26186977	2.215065218	11.28320041	2.059060625	16.73774643	8.516657519	0.085131732	0.305918596	0.164412506	0.288561348	0.232291018	0.226654407	0.071067852	5.006515105	0.361268971	0.31953016	2.182325342	0.738203128	0.033298047	1.105584099	0.156359812	0.596430147	0.139514265	0.111643671	0.392317831	0.109736398	0.371075204	1.852027448	0.186651023	0.251551441	0.32100451	0.305189973	0.10026352	0.189659687	0.094284511	0.173551363	0.220278402	0.065860274	0.08776127	2.275349574	0.139207526	0.063178217	0.067148739	0.126050128
19/12/2015 19:18:25	1781.11	15.50058208	34.10070236	0.612777385	2.675400667	14.47445979	2.34698416	11.47281432	2.112471658	16.76927869	8.49071388	0.091361176	0.321017404	0.156209278	0.29004489	0.231448565	0.234916574	0.076694518	5.042648487	0.374407664	0.323582232	2.178672829	0.770382188	0.031052345	1.115538196	0.138341404	0.614041002	0.134575056	0.109789697	0.392855322	0.106125884	0.371688888	1.879093436	0.185797326	0.253561531	0.328901336	0.303798022	0.102052586	0.199516181	0.091948187	0.175329256	0.22791238	0.056695045	0.090093877	2.302841835	0.148350017	0.055107656	0.076632508	0.116625713
19/12/2015 19:18:55	1782.75	15.69870636	34.05137387	0.624232539	2.653603889	14.50431524	2.312454727	11.72256594	2.098531458	16.71896306	8.481234022	0.101303558	0.313493519	0.163159793	0.291379216	0.249611355	0.22100734	0.085621815	5.085597976	0.360537454	0.323181653	2.178882508	0.745083539	0.028346793	1.147297576	0.141781089	0.613262378	0.124888373	0.101975084	0.380574845	0.120600886	0.376203981	1.84999737	0.195266878	0.2627658	0.31725649	0.312925526	0.113731902	0.197127252	0.088471004	0.172976264	0.224154656	0.054215819	0.092815667	2.247160816	0.147466606	0.066446344	0.073467972	0.121128159
19/12/2015 19:19:25	1784.99	15.76576912	34.14449164	0.611756509	2.643241069	14.39480603	2.424390047	11.83148838	2.103398536	16.89213669	8.553888872	0.073658839	0.331115469	0.177893752	0.288037454	0.245601619	0.222640104	0.076755234	5.11203913	0.374700952	0.336274781	2.198357564	0.748349413	0.034182678	1.149844094	0.14805193	0.632744246	0.130799732	0.108339363	0.395994	0.111646228	0.388752115	1.870097576	0.174174882	0.256863046	0.305615985	0.29489016	0.113666693	0.20835883	0.089015854	0.164357926	0.220458898	0.05881102	0.093513864	2.267689347	0.145054391	0.06137229	0.070976881	0.129044767
19/12/2015 19:19:55	1789.996667	15.40524578	34.10981965	0.627510324	2.685134137	14.58461338	2.150932517	11.81375949	2.081535361	16.90845357	8.545073706	0.099022818	0.30643638	0.165814262	0.289440106	0.272132304	0.227165874	0.08502907	5.055746659	0.372221685	0.340849131	2.215387049	0.752585612	0.02788095	1.135869327	0.139005398	0.59443855	0.13348973	0.101967074	0.403530031	0.104564812	0.374885225	1.857065046	0.188870036	0.249657201	0.329755155	0.300591089	0.104497981	0.20767802	0.094332561	0.170737028	0.246897149	0.05863145	0.083659031	2.220167267	0.155896463	0.067226956	0.0745926	0.119414235
19/12/2015 19:20:25	1794.025	15.21037464	34.15548132	0.638850996	2.657459171	14.62576103	2.263465495	12.13964905	2.087120741	16.89351491	8.545377724	0.087984602	0.316321322	0.167753349	0.288620031	0.248781002	0.226078522	0.088173666	5.020502997	0.376796916	0.312791016	2.20168022	0.759808096	0.027691062	1.098740231	0.127180684	0.638148536	0.131998805	0.104471537	0.38782692	0.110095124	0.374660757	1.885523442	0.19999676	0.238447915	0.324980935	0.301617608	0.110674223	0.203092405	0.085129118	0.185222835	0.223957726	0.060335672	0.089226724	2.293222631	0.134976583	0.065772474	0.07012344	0.127041821
19/12/2015 19:20:55	1797.19	15.3529251	34.20691204	0.603456878	2.622194272	14.50476398	2.352666366	12.25579969	2.09388124	16.8354393	8.527336114	0.082738568	0.354162804	0.151508128	0.293365158	0.25143206	0.226136966	0.077569064	5.043247818	0.353313212	0.330782938	2.202837673	0.72042556	0.031934753	1.137066618	0.152812987	0.603684711	0.130344129	0.108160062	0.385796129	0.117145692	0.367088939	1.860975587	0.194936159	0.256457404	0.323842305	0.303619497	0.110530836	0.209346681	0.088555861	0.16961252	0.242799511	0.050638916	0.091345015	2.308262322	0.146936751	0.065056159	0.071359174	0.114162984
19/12/2015 19:21:25	1801.116667	15.66439425	33.85209637	0.65604742	2.683701073	14.57869766	2.427823869	12.36218675	2.064164121	16.86540215	8.465755801	0.082457689	0.31494017	0.17486451	0.274979952	0.25691375	0.227586312	0.079308857	5.05509345	0.357427875	0.31864064	2.186951804	0.746022569	0.0341711	1.133023449	0.128924075	0.623395838	0.131233259	0.112681733	0.368790347	0.120072253	0.381512819	1.881756487	0.191474929	0.255491037	0.305934901	0.304190527	0.105291613	0.193038768	0.082808386	0.170993263	0.222368056	0.054603754	0.088878036	2.271811757	0.136763165	0.065400146	0.072068517	0.120826136
19/12/2015 19:21:55	1802.745	15.4235089	34.04011736	0.621294794	2.622126806	14.57698667	2.356764227	12.09789111	2.084239785	16.85910737	8.449973338	0.093255073	0.338905929	0.150579534	0.284922877	0.259375109	0.236442218	0.091665954	5.046968162	0.358559953	0.325688574	2.191328856	0.743282886	0.0285078	1.153434031	0.147579909	0.602784865	0.12364136	0.120245339	0.387022813	0.10922071	0.377459665	1.902962428	0.180814185	0.248245577	0.319689618	0.304706685	0.09807063	0.218263999	0.09038271	0.171594607	0.24166388	0.058835041	0.088869275	2.243206922	0.140444395	0.065823789	0.065068768	0.117176067
19/12/2015 19:22:25	1801.876667	15.5170445	34.30833726	0.631351486	2.672924002	14.72455461	2.383755244	12.26394673	2.065182677	17.04691502	8.529526268	0.086367328	0.325921184	0.159533982	0.298045028	0.254607051	0.233214279	0.093023215	5.055679136	0.362756305	0.334942774	2.178305497	0.725463642	0.027068613	1.126242086	0.156410586	0.604010415	0.128023388	0.110856429	0.392588608	0.107644371	0.361905896	1.904925363	0.204411124	0.264496229	0.315658565	0.294426039	0.113153159	0.198022138	0.088973089	0.174289082	0.237074402	0.053074187	0.078396365	2.260191694	0.150999576	0.071573315	0.071691133	0.118723962
19/12/2015 19:22:55	1804.196667	15.38592015	34.18122231	0.647704159	2.639693236	14.60211428	2.47699429	12.20696541	2.077369088	16.89132	8.458602228	0.08232397	0.309277426	0.172776769	0.281953972	0.251158461	0.226490747	0.091604975	5.016861062	0.36346472	0.326446003	2.160298715	0.730699489	0.027221887	1.145921823	0.139593821	0.631296104	0.123635272	0.107876427	0.394227882	0.107372536	0.369718338	1.927288421	0.177064473	0.24341984	0.329287449	0.310648158	0.107744671	0.205525964	0.083549006	0.17757531	0.226807053	0.057532527	0.08703598	2.247913033	0.148852275	0.059453139	0.076479055	0.115754128
19/12/2015 19:23:25	1806.78	15.52372846	33.82646766	0.632192462	2.660637262	14.64745335	2.354975513	12.00659167	2.106199245	16.86161629	8.401448201	0.095575124	0.339639488	0.15023116	0.300827373	0.254910876	0.218826752	0.076658444	5.024283501	0.363793567	0.307557414	2.180196963	0.730713864	0.030819619	1.105359225	0.129096831	0.634684619	0.131241306	0.119401541	0.383272948	0.119022039	0.377023844	1.890008759	0.198407134	0.238760748	0.32103578	0.30673366	0.106343109	0.206177511	0.082515222	0.166545317	0.229401231	0.054556679	0.094698164	2.278126591	0.14818967	0.061438202	0.07396354	0.124988439
19/12/2015 19:23:55	1807.02	15.33206419	33.90214395	0.601632574	2.723706919	14.62444333	2.258802839	12.19387113	2.101062802	16.91959948	8.554697035	0.103458828	0.333101867	0.14975529	0.283060876	0.259908122	0.228107019	0.091985642	5.10524506	0.359408142	0.338054093	2.210617426	0.756562474	0.02966876	1.136918496	0.153999454	0.607668967	0.140834823	0.108433457	0.385707085	0.107725869	0.385005898	1.883676247	0.198690718	0.260516192	0.317783442	0.298886964	0.120109105	0.190688173	0.088873204	0.16718236	0.231349511	0.060444728	0.094095628	2.270185324	0.154101823	0.062903089	0.076525769	0.117320406
19/12/2015 19:24:25	1807.39	15.30461251	34.13957673	0.603914039	2.654847165	14.68856138	2.466686393	12.11205503	2.081163214	16.83446766	8.559184662	0.08790756	0.313678504	0.170481055	0.283185629	0.25751517	0.233036218	0.097691105	5.09266923	0.347072448	0.344076166	2.16807675	0.753578994	0.02915239	1.12521868	0.141034425	0.595843468	0.12886238	0.110915653	0.400522142	0.104701213	0.375096529	1.893572104	0.177323767	0.257212022	0.317854885	0.303890552	0.095852807	0.207498332	0.097264406	0.162498109	0.233440459	0.045098791	0.088264221	2.259966228	0.141085045	0.066121037	0.069689476	0.120903951
19/12/2015 19:24:55	1807.18	15.43231397	33.9234746	0.623906031	2.667695095	14.62947211	2.264925056	11.75189766	2.084143522	17.02832809	8.546323003	0.084190082	0.31760347	0.172244108	0.28519203	0.249252655	0.245204604	0.08220911	5.12261178	0.352824662	0.34421884	2.178661662	0.739143496	0.027919954	1.176811339	0.131212222	0.609646671	0.123548291	0.110244717	0.399535527	0.098834331	0.372162813	1.949445849	0.174555169	0.26143282	0.317641946	0.287910988	0.101507702	0.200877345	0.083216488	0.17179704	0.2322428	0.063724025	0.087386024	2.292821053	0.144019803	0.073350066	0.069453105	0.122223344
19/12/2015 19:25:25	1808.285	15.63491818	34.14061028	0.619886637	2.650826829	14.60382553	2.265243046	11.85542682	2.076207962	16.82971877	8.654109899	0.088807432	0.304730764	0.170055972	0.281795714	0.243688856	0.231060713	0.082675485	5.145830498	0.350501833	0.326430679	2.188011113	0.728720639	0.039555433	1.1370645	0.141210548	0.608806089	0.123478915	0.108805476	0.394755971	0.115678354	0.377846478	1.911497249	0.177651035	0.238741653	0.325963253	0.296896003	0.101151769	0.197530709	0.085459676	0.173883026	0.235993264	0.056101961	0.088404358	2.25289782	0.147371806	0.065317546	0.071940879	0.121940739
19/12/2015 19:25:55	1812.346667	15.44589614	34.26802092	0.623320306	2.742214914	14.51133887	2.31610677	11.64733192	2.083202434	17.05937985	8.493508148	0.093224497	0.303218549	0.169940685	0.272387578	0.254346564	0.217877023	0.077607767	5.145405974	0.369782432	0.308806492	2.202959495	0.758989785	0.034402059	1.135375964	0.145879623	0.588648484	0.135740277	0.115003258	0.387124693	0.109048096	0.367950427	1.91232758	0.19044816	0.265786974	0.312777075	0.301728666	0.090706624	0.201826361	0.090357864	0.172418512	0.225618529	0.050081489	0.083236625	2.227446547	0.147519267	0.063448037	0.070613057	0.112570965
19/12/2015 19:26:25	1816.023333	15.17338889	34.10008482	0.613052086	2.690130877	14.58338624	2.342178418	11.76699223	2.10199445	16.9324678	8.510532772	0.096622609	0.313560872	0.155832897	0.270045519	0.247509875	0.232934057	0.069191477	5.136976419	0.357546438	0.336886193	2.200432088	0.750228048	0.030177207	1.127608264	0.138741384	0.623020983	0.135354771	0.115219541	0.387216011	0.118834407	0.376772264	1.958355923	0.193140444	0.26317312	0.318882423	0.30121389	0.103994803	0.208622525	0.085729383	0.180703367	0.228638036	0.051745387	0.095816894	2.290423852	0.14519105	0.059562969	0.064685256	0.123279932
19/12/2015 19:26:55	1818.83	15.11850133	34.39033526	0.610457413	2.650918777	14.54828221	2.352342155	11.75184406	2.122278603	17.12745338	8.574604112	0.103979992	0.327376781	0.168533796	0.269013056	0.235242941	0.222186818	0.073230718	5.153356269	0.346015378	0.324956602	2.185198662	0.728998389	0.032753577	1.144119719	0.1436741	0.599230039	0.136431334	0.111084408	0.372711953	0.110610303	0.362791955	1.926151853	0.180631989	0.261335944	0.318326676	0.285249377	0.114994112	0.195745451	0.09420039	0.15565183	0.231455681	0.055899008	0.090186309	2.259347843	0.148244447	0.068860992	0.065297009	0.11601711
19/12/2015 19:27:25	1821.76	15.20594392	34.30733678	0.632885147	2.681033371	14.79719631	2.331380074	11.72415637	2.066892208	17.27989301	8.553959992	0.092514773	0.300534374	0.170231528	0.283592528	0.247030725	0.248129526	0.063688922	5.222150588	0.354410068	0.338647746	2.19664848	0.737632004	0.035890575	1.149829435	0.124618787	0.636111928	0.125125714	0.112892209	0.387074714	0.10550859	0.376658368	1.878920848	0.196954627	0.241630814	0.320564412	0.304086585	0.099939181	0.200205846	0.086031278	0.183748205	0.223232922	0.068693989	0.09427916	2.276596272	0.140961352	0.072349045	0.057424097	0.128809361
19/12/2015 19:27:55	1825.28	15.6258359	34.21895516	0.619906748	2.693238109	14.78247611	2.338577392	11.80170445	2.119119065	17.09104553	8.461721646	0.092979291	0.311140523	0.184703238	0.269980961	0.239118116	0.25400699	0.085822542	5.198022127	0.372132803	0.320552415	2.178267785	0.727305356	0.028408063	1.135004743	0.132767622	0.620991337	0.14895279	0.096227977	0.379830469	0.108029394	0.373698572	1.8900992	0.185555484	0.267237668	0.304632984	0.303032625	0.096599821	0.197303639	0.081190177	0.174907967	0.226970977	0.054681443	0.08723323	2.263334102	0.145671809	0.073413469	0.068258453	0.112698997
19/12/2015 19:28:25	1825.966667	15.08394264	34.28774131	0.599375656	2.653545647	14.5472798	2.386029654	11.69209338	2.106277819	16.93799096	8.52073696	0.085360275	0.317977508	0.169461489	0.273665864	0.24547151	0.237242617	0.090034458	5.14912597	0.349970657	0.330577208	2.190988791	0.747057385	0.031519451	1.136492724	0.142647316	0.618407071	0.137411411	0.106645838	0.38203945	0.109312694	0.365136754	1.947428376	0.199927885	0.243974551	0.323365721	0.299571066	0.10561511	0.210803986	0.090411249	0.171022151	0.222699518	0.062159682	0.084775142	2.299124005	0.153985649	0.069001945	0.075964513	0.125790071
19/12/2015 19:28:55	1827.425	15.44602242	34.10191029	0.619308632	2.748812785	14.89079997	2.292635163	11.78944165	2.139494591	17.24334545	8.585657159	0.095176278	0.330016263	0.150887216	0.279360518	0.247756046	0.220738077	0.092938815	5.302744854	0.347706766	0.334926271	2.162012237	0.722614423	0.029772584	1.146951968	0.146428905	0.625841785	0.130965792	0.112015935	0.390601742	0.112899066	0.383088386	1.862710363	0.181023043	0.259687251	0.311641609	0.313248536	0.103906449	0.21988835	0.087251626	0.187514435	0.228620986	0.056810519	0.093225421	2.217051579	0.14666402	0.070180732	0.068404769	0.135770532
19/12/2015 19:29:25	1828.006667	15.4192317	34.11181344	0.627672946	2.704926957	14.68724396	2.423447512	11.72521312	2.15921273	16.95523661	8.548650398	0.101559114	0.310071353	0.178948898	0.270819784	0.240679349	0.241336474	0.092102097	5.2190469	0.347693086	0.325478645	2.166810699	0.743326325	0.031168556	1.116182186	0.149972562	0.608041203	0.138952884	0.118113135	0.393194234	0.099832679	0.377124051	1.932426729	0.187843023	0.252834881	0.316595179	0.291926636	0.09157743	0.21539167	0.086554024	0.169689123	0.234214631	0.057002008	0.091195701	2.214050846	0.142835507	0.071484691	0.072220583	0.124657497
19/12/2015 19:29:55	1827.196667	15.45990412	34.22094653	0.618646921	2.722455539	14.51671733	2.283150504	11.5921602	2.143950067	17.05922773	8.617683888	0.0957709	0.298091518	0.164225104	0.274301636	0.23549286	0.235757479	0.08168474	5.137803676	0.365869696	0.335443211	2.18992885	0.749471384	0.033823509	1.131570311	0.16422185	0.598874205	0.143872836	0.107219057	0.390832404	0.11014516	0.3623861	1.928469444	0.191750518	0.242312475	0.321072238	0.290647176	0.10824162	0.209678446	0.084981102	0.186896547	0.227074163	0.055765179	0.082909727	2.252926367	0.15263629	0.070606711	0.073860843	0.118525694
19/12/2015 19:30:25	1826.046667	15.43294555	34.08181108	0.614057647	2.705324184	14.72859751	2.363448802	11.72286862	2.117101541	17.18249296	8.652385571	0.101076467	0.336730541	0.17313588	0.25342359	0.253291838	0.240422825	0.077410172	5.233419112	0.366884669	0.320579488	2.176955422	0.7336338	0.032650568	1.1322258	0.132524274	0.635109867	0.137584531	0.115498872	0.385622393	0.109638698	0.370031249	1.923498495	0.206736779	0.265745489	0.322865413	0.305128059	0.098665484	0.211700771	0.083265765	0.178712059	0.237756492	0.047034777	0.091177464	2.210780796	0.150931882	0.058354859	0.072551172	0.120726932
19/12/2015 19:30:55	1827.285	15.68234721	33.8483108	0.637915358	2.722106297	14.76253851	2.395042602	11.90607756	2.121612621	17.24979766	8.719149769	0.078171265	0.320682137	0.182742963	0.276454929	0.260273796	0.213744446	0.075390613	5.186543496	0.365394888	0.343378898	2.18045383	0.750026389	0.031582172	1.132029818	0.149421745	0.610493313	0.128619562	0.108966692	0.399793412	0.101377494	0.370291913	1.867986803	0.195055243	0.257181254	0.328404585	0.311482452	0.108677714	0.203319714	0.090466169	0.176876121	0.238888105	0.04355643	0.089865186	2.222115086	0.140203767	0.069589153	0.073640944	0.118732448
19/12/2015 19:31:25	1829.8	15.04394531	34.30221669	0.612352393	2.732181243	14.84595326	2.405831857	12.3605452	2.109794637	17.18459791	8.677131086	0.095677614	0.338615507	0.146642104	0.279226503	0.277392123	0.233462496	0.093470715	5.181538285	0.370047764	0.338931118	2.178766326	0.760726425	0.032606728	1.13431424	0.137693542	0.602848624	0.131805027	0.09893888	0.398544417	0.09877005	0.367015991	1.914056877	0.195614553	0.241485816	0.328954765	0.30681019	0.102002813	0.198599035	0.098209594	0.173594799	0.22327678	0.060905727	0.082658811	2.231578823	0.153579395	0.06638463	0.064988739	0.118650383
19/12/2015 19:31:55	1832.723333	15.94007613	33.82044629	0.625291349	2.733355207	14.73109193	2.416821935	12.33991196	2.144232621	17.07805312	8.626132475	0.092323153	0.310356087	0.154051625	0.266721933	0.256060749	0.233067446	0.072273807	5.19128927	0.355997929	0.320933599	2.187088038	0.73350373	0.028755812	1.154672015	0.145979111	0.619001626	0.142935838	0.110367409	0.390092247	0.101779584	0.397811286	1.891905993	0.185670516	0.248131958	0.305885767	0.307008908	0.112179705	0.19573882	0.081436759	0.174261528	0.235661266	0.04883069	0.090697944	2.253401629	0.139641891	0.064508698	0.074266178	0.122512975
19/12/2015 19:32:25	1833.716667	15.44816041	34.35964877	0.615987711	2.743464135	14.56353959	2.489142816	11.96704563	2.078674795	17.02661945	8.555049081	0.107875428	0.336617333	0.150385357	0.271574788	0.253376292	0.228184123	0.085085133	5.153596625	0.371113337	0.324348349	2.207607075	0.763140623	0.034918934	1.138842498	0.149959772	0.605213243	0.125214239	0.095126753	0.382055337	0.103360121	0.36509212	1.880072935	0.185310933	0.256482778	0.30200891	0.303937148	0.10877696	0.204464551	0.089161432	0.168471053	0.246337322	0.055808724	0.085935223	2.209601029	0.140753279	0.06617361	0.068138853	0.12340153
19/12/2015 19:32:55	1832.065	15.52297082	34.30067802	0.643598063	2.695908635	14.79434821	2.388475667	11.70617237	2.072022896	16.97865188	8.671687826	0.089802814	0.340975224	0.161478775	0.263071302	0.250393609	0.243675892	0.093194471	5.248002479	0.35816907	0.351353042	2.156709979	0.732443932	0.033329312	1.139149094	0.166552202	0.601102201	0.135480769	0.110564875	0.382315677	0.112977091	0.375344962	1.874681517	0.175139905	0.253771215	0.333319318	0.296046264	0.103736034	0.206918787	0.08965594	0.17130262	0.243594887	0.047422325	0.091987796	2.192122653	0.13992499	0.064426269	0.07300091	0.119276684
19/12/2015 19:33:25	1831.746667	15.55343081	34.16330186	0.625365539	2.725670433	14.64071377	2.242380623	11.85809684	2.124431805	16.83088965	8.629420366	0.093993493	0.310689803	0.156284261	0.284525423	0.239581618	0.220495121	0.091720693	5.262780969	0.380845822	0.318835022	2.162136327	0.744097	0.027792677	1.124424089	0.133103053	0.619279874	0.140638586	0.101886816	0.373957805	0.117504255	0.377733854	1.914567492	0.199170598	0.258981358	0.297759279	0.309354986	0.106827725	0.20249521	0.08805175	0.178853618	0.239397611	0.053992942	0.087447402	2.23701708	0.147494504	0.065656103	0.070575085	0.121566105
19/12/2015 19:33:55	1832.953333	15.09065885	34.22121957	0.615847978	2.744369598	14.85052962	2.367822704	11.89387175	2.087059275	17.09132246	8.597521424	0.087950712	0.335938837	0.148659568	0.274850347	0.240561495	0.224382065	0.083215275	5.169708786	0.363388543	0.331909282	2.186751668	0.760957036	0.032693743	1.174327428	0.13920352	0.625541653	0.136215687	0.11589565	0.390578499	0.105636798	0.37176884	1.950610171	0.194471636	0.249031939	0.318392423	0.31641003	0.115617907	0.196908978	0.091762596	0.178327664	0.242392938	0.052195037	0.079859726	2.250583979	0.154782232	0.065011373	0.073235355	0.124613618
19/12/2015 19:34:25	1833.94	15.26660592	34.3253281	0.658832979	2.713723459	14.80851658	2.311243404	11.96966202	2.10910599	17.12025276	8.555383594	0.097734149	0.337178211	0.165851064	0.261512616	0.242056857	0.241608851	0.081864491	5.352350468	0.344297453	0.33972148	2.246250254	0.748695285	0.029658762	1.159736093	0.131384394	0.623458133	0.132294327	0.116457854	0.394939563	0.094388613	0.380808052	1.918073009	0.179113703	0.261007632	0.316613291	0.303360124	0.09733517	0.209820671	0.089320841	0.18047269	0.233099892	0.054467666	0.092524863	2.206197103	0.145031721	0.064643245	0.062082546	0.126353756
19/12/2015 19:34:55	1833.743333	15.71496604	34.41936879	0.676621004	2.764103564	14.77384057	2.358431463	12.05688493	2.087646766	17.15773092	8.598844424	0.08826343	0.324777436	0.172137599	0.269545368	0.257131212	0.227550153	0.087448943	5.251990405	0.37264259	0.344490868	2.178370064	0.78135078	0.034318446	1.130893744	0.141396548	0.610594082	0.129853481	0.110229642	0.394792032	0.107755548	0.382768247	1.917944099	0.180653271	0.271181475	0.322250432	0.30200005	0.100652275	0.219844034	0.09709264	0.17494075	0.242390893	0.045378724	0.089276735	2.234166511	0.161712131	0.05882835	0.066475769	0.134482447
19/12/2015 19:35:25	1837.4	15.39136699	34.46544132	0.655344342	2.772266289	14.87698498	2.360764856	12.1990311	2.133354229	17.12978647	8.603191796	0.097161383	0.312427711	0.176749359	0.26200977	0.264072706	0.237861506	0.070878282	5.254799462	0.394714951	0.320464836	2.182707205	0.768611058	0.03659942	1.14814611	0.16941033	0.614569569	0.130745922	0.113340748	0.391338939	0.108662641	0.382289563	1.885437914	0.19322991	0.264713936	0.319884262	0.285780934	0.112966945	0.201700704	0.080792069	0.17537663	0.238958755	0.041232305	0.083804059	2.243571259	0.144616229	0.068205975	0.069866852	0.123833957
19/12/2015 19:35:55	1841.033333	15.5200087	34.51992644	0.636200046	2.707178986	14.86252808	2.47634938	12.31702616	2.091730075	17.03309436	8.562083864	0.097472125	0.297867556	0.169407846	0.273633972	0.261658373	0.235486555	0.097355446	5.166417739	0.346189725	0.335839582	2.221165889	0.74172141	0.025877349	1.141377912	0.143236518	0.597815418	0.134150133	0.104996669	0.386977146	0.115844462	0.386227534	1.887048226	0.185535014	0.248548805	0.305891066	0.293203508	0.115221498	0.211643382	0.082740434	0.166244978	0.234421734	0.05873653	0.087770817	2.180841757	0.150418259	0.067906036	0.066405131	0.121986258
19/12/2015 19:36:25	1843.14	15.68680672	34.40733229	0.618093763	2.700226341	14.86407302	2.276099096	12.29029555	2.106602204	17.02173618	8.55563242	0.083533923	0.334292034	0.152751619	0.265061156	0.26154108	0.234043956	0.087838879	5.2605758	0.372680985	0.321078763	2.193794487	0.75501289	0.038337063	1.176780438	0.137780462	0.623211591	0.126951254	0.110861435	0.405573111	0.099898098	0.367242534	1.897672769	0.172847159	0.243689862	0.328613148	0.294812486	0.108254017	0.197987334	0.090224927	0.1733193	0.222306687	0.061585954	0.089582118	2.170236702	0.163336201	0.067529479	0.077268014	0.116182686
19/12/2015 19:36:55	1843.49	15.39617133	34.27793249	0.674422488	2.761667969	14.81389399	2.421887772	12.59181234	2.1468428	17.00418028	8.609068886	0.096226255	0.302998341	0.167056879	0.264207172	0.266112993	0.22585162	0.079933124	5.304181814	0.349651522	0.348692441	2.210435104	0.749595415	0.034524385	1.143429465	0.143954743	0.60727465	0.125477122	0.11051668	0.409012756	0.105784377	0.382308657	1.876796929	0.190109996	0.247718659	0.323792824	0.299080768	0.104650307	0.208987231	0.087218447	0.185054122	0.222552968	0.056418767	0.086528038	2.181668562	0.13906487	0.063941927	0.071858138	0.12949743
19/12/2015 19:37:25	1842.413333	15.80852237	34.04085782	0.646489097	2.755096874	14.72271814	2.372185308	12.53426606	2.108884232	17.11334425	8.578822675	0.093531239	0.305229697	0.177265101	0.258932449	0.249560487	0.232711089	0.087689825	5.21084212	0.366727743	0.339537196	2.217399337	0.716251852	0.026436083	1.134122271	0.157096287	0.619278664	0.132509292	0.10308944	0.377464045	0.119212676	0.388981604	1.915071224	0.188488779	0.240184734	0.308894373	0.301863995	0.106722043	0.206442751	0.090068828	0.174392923	0.22334866	0.060857266	0.091517839	2.180831483	0.150674658	0.070373178	0.072591376	0.121481084
19/12/2015 19:37:55	1842.275	15.63496217	34.67576161	0.628699152	2.806588875	14.89424969	2.409001355	12.76752518	2.096454014	17.12514616	8.566462743	0.094276132	0.318642806	0.157182214	0.264054909	0.259752078	0.224590918	0.076219973	5.295994684	0.378479819	0.334983774	2.19627015	0.743294644	0.036106819	1.182630366	0.144143609	0.592415127	0.145464713	0.100720127	0.391780395	0.103237932	0.380762947	1.895282987	0.192605715	0.254912457	0.334990016	0.302625225	0.102757334	0.212704831	0.0783356	0.177974187	0.232931446	0.055316189	0.087843291	2.188431488	0.14832916	0.064948899	0.08634018	0.117688446
19/12/2015 19:38:25	1844.03	15.5428906	34.20845199	0.630840152	2.703982434	14.79444825	2.428781282	12.78209249	2.113350937	16.9820609	8.582622265	0.085207588	0.304532035	0.168320168	0.265715965	0.257028072	0.220702976	0.069658047	5.22369986	0.363131531	0.324028166	2.167245353	0.736015936	0.036635244	1.159606553	0.15221477	0.606105879	0.122968646	0.116837236	0.38789843	0.115320514	0.392380838	1.886159821	0.184824875	0.263511899	0.307966872	0.290558609	0.106552091	0.196642385	0.088136683	0.177197168	0.225731806	0.05406692	0.089044148	2.169879551	0.139823497	0.068505741	0.065039766	0.124569522
19/12/2015 19:38:55	1843.673333	15.86091181	34.44432994	0.643929117	2.787502446	14.94066939	2.350625272	12.8127351	2.132876176	17.08919248	8.615501069	0.097959149	0.326452777	0.169885629	0.25874766	0.276927392	0.23530736	0.077517398	5.270000353	0.370840584	0.320657637	2.209798252	0.764580404	0.035291563	1.152305817	0.153151214	0.618822153	0.123196713	0.117672458	0.39896547	0.111942212	0.396571644	1.888543363	0.189621589	0.260731604	0.311073573	0.293351927	0.110869271	0.203286191	0.102582163	0.166186736	0.228118796	0.058874072	0.097508659	2.184740712	0.138059737	0.071194627	0.061983849	0.132555483
19/12/2015 19:39:25	1841.716667	15.52431707	34.27858754	0.618588448	2.704323354	14.89548536	2.431919551	12.94679065	2.106609089	17.1125598	8.634950868	0.092254745	0.304994128	0.177142625	0.245418747	0.284047105	0.240900938	0.081260742	5.29752761	0.371386078	0.31684729	2.203972103	0.740218024	0.031329346	1.146172926	0.148588381	0.594810707	0.126499024	0.111556733	0.387104934	0.104376796	0.393066674	1.890977547	0.173571529	0.275198227	0.315762568	0.313933539	0.10546132	0.204457164	0.084074633	0.179971772	0.218267926	0.057486578	0.084395678	2.164595108	0.154525426	0.067026758	0.06800826	0.117458661
19/12/2015 19:39:55	1842.9	15.98202629	34.66540826	0.624151241	2.709480224	15.03831605	2.507576307	13.14037261	2.083757618	17.04487693	8.653264727	0.092790416	0.335468836	0.176666879	0.255030811	0.269934075	0.243844203	0.093306825	5.2371113	0.360095757	0.324826672	2.190704334	0.742896233	0.028610577	1.157066032	0.155211745	0.621484842	0.13212623	0.107381063	0.401343874	0.101848555	0.381510789	1.882955753	0.178693447	0.261910437	0.331299023	0.289116799	0.103252359	0.203618066	0.09336421	0.170142024	0.236662229	0.058188428	0.088898269	2.191021259	0.154201036	0.062825476	0.072974184	0.129036907
19/12/2015 19:40:25	1844.053333	16.26834823	34.58583824	0.640990974	2.781097596	15.05334805	2.343573389	12.94135799	2.11872553	17.27530018	8.658317377	0.091517408	0.331940768	0.164692118	0.260848688	0.273725136	0.23795069	0.081685021	5.205412997	0.349258606	0.31992048	2.185675112	0.719653493	0.031223317	1.142752806	0.142034252	0.618130954	0.138699796	0.108552403	0.390499188	0.115337527	0.383689606	1.892167524	0.193443575	0.267523808	0.316778915	0.293996654	0.115924994	0.19771707	0.094068419	0.169010045	0.241073021	0.056316516	0.088033764	2.160770488	0.141411921	0.070890424	0.073938312	0.115037811
19/12/2015 19:40:55	1845.533333	15.11116458	34.80754948	0.631866688	2.70435804	14.68840654	2.381692369	12.70646871	2.084494206	17.09923031	8.614921646	0.102401734	0.332338629	0.150734416	0.245898119	0.276202649	0.237841335	0.078864063	5.190267867	0.366963119	0.318393342	2.172518648	0.720951431	0.03424369	1.146672846	0.136127256	0.600211085	0.143325721	0.11136514	0.399696187	0.113882767	0.384540126	1.874253321	0.193382019	0.247508098	0.313568308	0.317984336	0.10318646	0.204565753	0.082597909	0.163857353	0.229132373	0.056194768	0.090259165	2.145606159	0.154995783	0.062607351	0.071281366	0.113241632
19/12/2015 19:41:25	1848.885	15.54629022	34.92774508	0.629571188	2.754982358	14.86624204	2.443024727	12.86301582	2.113954891	17.24439449	8.720677567	0.086073785	0.316352704	0.171857112	0.255634673	0.273361997	0.231798288	0.082924136	5.333530314	0.384175355	0.326640354	2.218441792	0.744829216	0.03346073	1.119637207	0.146516481	0.61477398	0.127645758	0.108155211	0.390273929	0.097986156	0.385366559	1.910139207	0.193062248	0.261949334	0.322852574	0.306744587	0.110340615	0.206053896	0.082983378	0.184823853	0.23893877	0.051451633	0.096753074	2.132443484	0.143899858	0.067871179	0.070293788	0.120257607
19/12/2015 19:41:55	1851.386667	15.63336961	34.74429515	0.631372741	2.744232145	14.83185166	2.352108816	12.84872482	2.06785987	17.30784062	8.751652152	0.088517077	0.355452031	0.156142464	0.248624741	0.274175269	0.236782183	0.085332332	5.295451001	0.375116487	0.342538411	2.204089236	0.766862083	0.0296611	1.139056303	0.159712774	0.592608982	0.138417975	0.10785288	0.396079556	0.101729186	0.365851115	1.868924446	0.187749149	0.258441545	0.316403337	0.309769352	0.10727207	0.199489853	0.083981711	0.174615091	0.242418449	0.055501392	0.096319655	2.170612676	0.149908475	0.062750475	0.067438484	0.126463564
19/12/2015 19:42:25	1853.92	16.1332201	34.59768676	0.63812875	2.794014632	14.80406182	2.40808455	13.07198969	2.107280019	17.16961019	8.725315933	0.098512456	0.314459484	0.163606608	0.251620867	0.27692309	0.24587008	0.084757572	5.304307811	0.373598139	0.330889097	2.234920555	0.75556804	0.030743701	1.160741681	0.140809904	0.615946545	0.132058962	0.107116733	0.386397966	0.112614641	0.381154866	1.845731257	0.194195658	0.246519071	0.313474785	0.283980345	0.113301476	0.202455823	0.081519283	0.174848659	0.225060728	0.057240382	0.092081185	2.142455154	0.153897692	0.064073842	0.072258447	0.121028287
19/12/2015 19:42:55	1856.553333	15.63666197	34.51661704	0.626264419	2.722860761	15.00824502	2.509537939	13.24325921	2.126178055	17.17110403	8.746450422	0.101983615	0.325558011	0.163708009	0.269448713	0.268318505	0.227158287	0.087491789	5.414569301	0.355139419	0.336660381	2.194849476	0.7448289	0.032840188	1.155877305	0.145473626	0.617645591	0.119308644	0.104497325	0.409901571	0.091466267	0.379497585	1.923578683	0.191197273	0.25577712	0.323964266	0.312386776	0.088872145	0.208167707	0.089945861	0.16427204	0.226999019	0.049386513	0.082538612	2.162759946	0.155123309	0.067703372	0.055892035	0.123879356
19/12/2015 19:43:25	1856.61	15.59086176	35.09178853	0.630405675	2.72869453	15.13515388	2.38874826	13.26076733	2.122918167	17.16583796	8.744269676	0.0992863	0.324247775	0.170849748	0.254844731	0.283522278	0.233621748	0.071221628	5.358014249	0.346512715	0.330126636	2.182453428	0.754373444	0.032502922	1.143194035	0.156755456	0.624096815	0.141581789	0.105672793	0.403631968	0.108307396	0.375606952	1.892577671	0.192679335	0.243711324	0.333569592	0.293312375	0.11564012	0.210387992	0.081283231	0.185491652	0.230001374	0.056674704	0.087989801	2.133782266	0.152183448	0.065632969	0.065407471	0.132908587
19/12/2015 19:43:55	1857.386667	15.61266765	35.13013015	0.646702779	2.824165077	15.07527634	2.427009828	13.26926498	2.134190664	17.21128927	8.699966117	0.091919216	0.304631827	0.174774199	0.256020951	0.28810265	0.236331886	0.082475835	5.326199057	0.355575363	0.332306606	2.194793671	0.756420474	0.029860411	1.141802799	0.146092802	0.618406125	0.131829764	0.108725195	0.389910931	0.109060311	0.383174976	1.885285603	0.184182532	0.270072977	0.302888047	0.312157516	0.093761242	0.199404819	0.098905029	0.167180301	0.237705855	0.051120735	0.084232283	2.177714427	0.156265961	0.072886559	0.069553688	0.12626745
19/12/2015 19:44:25	1857.686667	15.38231779	34.58731169	0.642364368	2.745398539	15.04721188	2.384660159	13.27053385	2.111614983	17.14023993	8.738220747	0.100742926	0.306228134	0.174817006	0.272655594	0.27886338	0.234076704	0.092180591	5.41552939	0.366707415	0.344523678	2.207501444	0.775081485	0.03127989	1.163010634	0.150439562	0.61222251	0.133169829	0.113927268	0.373225965	0.109898558	0.392986591	1.893187778	0.190105412	0.241007496	0.330272153	0.309689443	0.100296899	0.212733298	0.090906277	0.16881975	0.234110586	0.061953093	0.090790477	2.156728728	0.158447572	0.064166864	0.067593986	0.116895462
19/12/2015 19:44:55	1858.16	15.72041502	35.20460659	0.645445745	2.832006262	15.1465394	2.37888526	13.31629796	2.104124174	17.19957821	8.704001067	0.094871706	0.308575759	0.169535757	0.252681884	0.288185895	0.23067624	0.074733681	5.455040797	0.369000364	0.331965109	2.205383222	0.763505892	0.026183325	1.136111744	0.135152349	0.640589355	0.129640946	0.122609002	0.399078756	0.120528868	0.389417147	1.874691077	0.186507306	0.254918237	0.319533575	0.302336282	0.106253251	0.198147265	0.093390445	0.173786279	0.227038901	0.056938606	0.090006591	2.138049502	0.142962462	0.062868574	0.078288819	0.121896323
19/12/2015 19:45:25	1858.903333	15.55087508	34.76146458	0.647140573	2.789857109	14.87253175	2.408039556	13.06541231	2.094611463	17.11369066	8.765671455	0.099621395	0.338147434	0.154264763	0.258021297	0.277506951	0.234912948	0.091592574	5.461960888	0.365713164	0.326618025	2.233517083	0.751123838	0.027679916	1.140502853	0.152871349	0.586792693	0.133091308	0.108441261	0.393110447	0.100073854	0.388907512	1.932263507	0.185184351	0.269319902	0.300127561	0.291708431	0.111891541	0.211605371	0.082657447	0.175446373	0.235750243	0.060145588	0.093895181	2.144565767	0.148939795	0.066602095	0.073050688	0.121145127
19/12/2015 19:45:55	1859.436667	15.38842045	34.74079584	0.641062864	2.756896589	14.83765231	2.324716118	13.02323118	2.133371421	17.20252107	8.661310716	0.10441187	0.325131507	0.17588735	0.245225429	0.285007445	0.235742561	0.085973798	5.35921431	0.368520051	0.342664069	2.172662919	0.784892899	0.028614453	1.125255564	0.157733291	0.586123992	0.132403029	0.116502164	0.400624583	0.096350331	0.386979463	1.857303855	0.185658448	0.266134004	0.315096976	0.297054975	0.110985449	0.205049762	0.094340772	0.157104504	0.235813442	0.055051871	0.091761374	2.118906764	0.152871976	0.064851102	0.06769119	0.128096882
19/12/2015 19:46:25	1860.76	15.93491327	34.65924362	0.62925245	2.801307778	14.94913522	2.418894263	13.08074902	2.156424885	17.19695857	8.641233528	0.089498613	0.307173252	0.181698166	0.247780175	0.277070039	0.238219867	0.07774328	5.433604551	0.365603277	0.331604877	2.215035371	0.74648241	0.028417191	1.123565557	0.148535322	0.597287874	0.141258385	0.102552282	0.395491436	0.111818236	0.387052631	1.883715431	0.196165234	0.249255604	0.312843804	0.298948242	0.099930826	0.205725673	0.092669935	0.174424783	0.215391987	0.060887785	0.086960245	2.150878607	0.155710611	0.064574182	0.081510172	0.122317442
19/12/2015 19:46:55	1861.195	16.01495268	34.58135143	0.643899844	2.788538058	15.07887297	2.413472132	13.12583882	2.07516015	17.22801736	8.749120002	0.105586692	0.285077149	0.174100629	0.257714358	0.255026784	0.235056333	0.084763863	5.425283471	0.375865499	0.318505207	2.221183004	0.768977197	0.030919025	1.137953814	0.144096945	0.584104928	0.135041673	0.108391638	0.403094872	0.103105825	0.382125063	1.889288464	0.183802546	0.275602616	0.313066561	0.290059222	0.102617611	0.212592206	0.091119276	0.169204605	0.230144672	0.056950783	0.092290415	2.153846284	0.13958336	0.06932143	0.071046672	0.120076611
19/12/2015 19:47:25	1861.053333	15.88789974	34.73828268	0.660230197	2.821038582	14.96487142	2.415317193	13.15971952	2.17169701	17.24879895	8.679193674	0.103194004	0.321467136	0.164357055	0.267958556	0.279127018	0.230086396	0.079470632	5.351915778	0.37293836	0.341255613	2.194427776	0.751223677	0.032537006	1.172148567	0.133910263	0.602441841	0.142744139	0.111455588	0.384182758	0.115170029	0.385216915	1.900938615	0.204291929	0.248137171	0.306820767	0.295553586	0.109009648	0.197149747	0.095867791	0.16775519	0.236705014	0.046274286	0.10123822	2.122175774	0.148426351	0.057342485	0.073698651	0.123322944
19/12/2015 19:47:55	1861.633333	15.84833254	34.75079955	0.639652286	2.804399848	15.07016907	2.437331203	13.28789312	2.160695059	17.23186289	8.663554891	0.086295149	0.357970578	0.150722155	0.252180125	0.273561472	0.216334735	0.081163653	5.420779676	0.381253337	0.332453325	2.156396533	0.744750138	0.030329843	1.151686815	0.142796374	0.593336129	0.145870719	0.113941695	0.389968003	0.102123351	0.389041461	1.903710109	0.184099746	0.26126252	0.296527441	0.285086668	0.10753133	0.207075227	0.087164983	0.170175212	0.228299384	0.054726241	0.088169187	2.139653263	0.152690815	0.067948837	0.072377557	0.120747116
19/12/2015 19:48:25	1863.08	15.82469227	34.58577243	0.636858131	2.769795811	15.10272295	2.419848168	13.39043148	2.084039745	17.34561515	8.625972697	0.091759589	0.314639046	0.163810838	0.245394826	0.284496638	0.233178782	0.094016269	5.326549131	0.363726931	0.336676792	2.226693125	0.769009541	0.02898751	1.135434465	0.147425681	0.621042712	0.127002236	0.110935459	0.400238922	0.109985025	0.393916275	1.879253622	0.183063229	0.265915865	0.315899862	0.305112811	0.110551918	0.208619808	0.086120479	0.169947427	0.240718784	0.063596133	0.084587096	2.133595608	0.15236005	0.07368216	0.068177592	0.126493546
19/12/2015 19:48:55	1863.943333	15.74615158	34.7298498	0.659204772	2.835612551	14.98330231	2.33124791	13.42559958	2.178011158	17.21382854	8.616167672	0.102873039	0.309770794	0.157521984	0.241513517	0.276343029	0.233721918	0.080313392	5.399474848	0.370677125	0.341648612	2.196600634	0.757533238	0.027973022	1.14698582	0.14935125	0.61788003	0.140122146	0.120687018	0.392141589	0.112229253	0.39160513	1.889627163	0.173508452	0.266150308	0.306256672	0.311013203	0.097013427	0.214663321	0.103204537	0.168045441	0.231128034	0.05299456	0.09853074	2.111344787	0.143926414	0.064639756	0.073707682	0.122962414
19/12/2015 19:49:25	1864.703333	15.97927454	34.8766755	0.666786109	2.827084389	15.01639647	2.385722338	13.37684248	2.12775252	17.25204941	8.69763161	0.107047208	0.32353504	0.162739821	0.255446732	0.288642576	0.237966832	0.085482646	5.387134527	0.372507918	0.331870436	2.213299327	0.762072498	0.039085662	1.115922395	0.140623001	0.626948002	0.133437874	0.105411568	0.407228231	0.101419649	0.387113281	1.896171443	0.189503707	0.254820584	0.311515491	0.313950612	0.097838958	0.201942943	0.088018707	0.178566942	0.2301534	0.057300831	0.088215735	2.139462285	0.138513676	0.061311217	0.07475781	0.12430695
19/12/2015 19:49:55	1865.816667	15.51339444	35.3851979	0.653247448	2.830966591	14.88986305	2.252522634	13.16173636	2.147742149	17.14908876	8.624195181	0.095143665	0.331859627	0.16697316	0.240332121	0.284195227	0.230844078	0.076417204	5.40701499	0.38731265	0.335892355	2.260236773	0.74935438	0.034236338	1.150469128	0.13957242	0.600245129	0.137617657	0.111267065	0.376749308	0.108017548	0.387066485	1.87248427	0.191727053	0.255389887	0.302809668	0.297416272	0.106046309	0.203120171	0.094858196	0.167565509	0.221705699	0.051120103	0.093527548	2.090605442	0.152872557	0.064594315	0.072774768	0.129888968
19/12/2015 19:50:25	1868.12	15.75579567	34.91896911	0.62388875	2.830630966	15.00844513	2.390713377	13.32304708	2.116233597	17.36628743	8.568454499	0.092593538	0.332081981	0.146395085	0.265310601	0.287480092	0.239639469	0.074827955	5.431816403	0.366231568	0.336589257	2.224939927	0.744320688	0.029256369	1.151872586	0.144552531	0.621786871	0.128840824	0.097745075	0.404095866	0.103881286	0.388371839	1.86406603	0.192910427	0.261021231	0.320129126	0.303933075	0.111680698	0.200995141	0.087825898	0.167654464	0.229847946	0.053838541	0.091347228	2.170913796	0.145984966	0.066735749	0.073381921	0.127652345
19/12/2015 19:50:55	1870.14	15.95490793	34.80022105	0.658630847	2.774536223	15.07463378	2.424429157	13.43755896	2.118481232	17.26026101	8.632260749	0.092352056	0.356698764	0.16753176	0.246189729	0.276266142	0.237682489	0.085513927	5.378778132	0.376678083	0.32890717	2.234690232	0.746806893	0.033636732	1.115424482	0.147767719	0.626680837	0.134299685	0.102675034	0.388298641	0.106481179	0.406216645	1.87304982	0.186288089	0.251300518	0.31575173	0.292933313	0.111831252	0.206927143	0.093510262	0.167387595	0.223500952	0.058181959	0.095140037	2.120600265	0.152634144	0.059871553	0.06880481	0.12151249
19/12/2015 19:51:25	1871.24	15.79230435	34.70477441	0.648887775	2.763113244	15.20496055	2.310688572	13.15986086	2.130755494	17.23376035	8.574644642	0.091872899	0.328169843	0.166937156	0.248640219	0.279214278	0.24090716	0.087517246	5.453465277	0.366229461	0.334886976	2.224410213	0.74567628	0.031447928	1.132412091	0.151896482	0.600519225	0.130939401	0.112144903	0.400595106	0.103665418	0.38245336	1.840460912	0.186160418	0.254334282	0.303712977	0.286090398	0.101231977	0.207285855	0.098590629	0.169203166	0.227852326	0.058344547	0.097466372	2.085465264	0.152137704	0.069643276	0.064102067	0.128737159
19/12/2015 19:51:56	1873.18	15.81366866	34.9170824	0.659866004	2.817432434	15.08955986	2.427987345	13.23738438	2.126486635	17.24503967	8.671169229	0.107482486	0.317241003	0.161389575	0.247281697	0.271776973	0.225871459	0.074467653	5.53146765	0.37180524	0.338630079	2.192687121	0.734470389	0.028508248	1.149826126	0.154258407	0.600952377	0.129858468	0.108048902	0.423480501	0.094775259	0.379233373	1.890025263	0.206610315	0.254458611	0.323339649	0.29972618	0.109471154	0.212111879	0.091804299	0.171821877	0.237448543	0.05662488	0.092714037	2.117983078	0.143310484	0.070437915	0.079531985	0.126562029
19/12/2015 19:52:26	1874.02	16.21469899	34.7683026	0.653366093	2.802140651	15.07307243	2.409678157	13.20482618	2.175897994	17.14819863	8.579721945	0.100719475	0.31209161	0.154883719	0.246355255	0.276726732	0.237437162	0.104754069	5.510919587	0.372775566	0.323049856	2.219911532	0.752480852	0.032715206	1.135185902	0.14368588	0.598451843	0.131738477	0.119860817	0.396357585	0.103424041	0.396455863	1.863541366	0.19399508	0.265737469	0.322172841	0.29388439	0.105579754	0.199075987	0.09285538	0.175303529	0.235960682	0.061070465	0.083341313	2.062765241	0.147684499	0.063747314	0.072912955	0.123938769
19/12/2015 19:52:56	1873.996667	16.04091873	34.49676448	0.635574198	2.787457029	14.9277164	2.426732736	13.31144795	2.134359877	17.19233568	8.66036213	0.087608819	0.347730255	0.158921683	0.233126111	0.273893484	0.238411091	0.09644671	5.54923369	0.363719026	0.330063178	2.233505579	0.735633258	0.033879944	1.100944067	0.149991994	0.597511852	0.134123158	0.116865486	0.402806073	0.106365981	0.384248215	1.876636198	0.197894712	0.260898409	0.332565271	0.297751296	0.106271519	0.202867233	0.09957668	0.162130283	0.234728735	0.05287696	0.090672803	2.097673227	0.141825618	0.066769832	0.065878095	0.123198898
19/12/2015 19:53:26	1876.173333	15.50230048	35.03732712	0.626147195	2.775645492	14.87159582	2.220449132	13.08322489	2.1097782	17.31720238	8.493614699	0.09052356	0.333463727	0.167141658	0.248765956	0.290838997	0.244165899	0.099097902	5.317938857	0.389092316	0.338631963	2.187617193	0.766870292	0.036269036	1.153179176	0.147272843	0.585842817	0.141223352	0.116814224	0.388353548	0.108493027	0.376976053	1.879034767	0.185898654	0.275006894	0.322239492	0.285728692	0.108682559	0.204000672	0.087744272	0.181692955	0.233225765	0.061172096	0.089405435	2.083454259	0.148938716	0.062577541	0.071466	0.125002976
19/12/2015 19:53:56	1877.5	15.81082847	34.55995463	0.636204337	2.831369268	15.09048593	2.406969663	13.21693003	2.108823465	17.21527834	8.668092352	0.103347804	0.31981959	0.176761488	0.242402238	0.264447412	0.239444729	0.102404836	5.475061129	0.351419	0.344989821	2.187430896	0.755237605	0.030936155	1.126055606	0.151661675	0.614700478	0.134082669	0.104565024	0.397919404	0.102746814	0.383697228	1.851406213	0.186255789	0.269178087	0.30841423	0.302213373	0.109764268	0.199051133	0.079713726	0.182761355	0.228234449	0.049821178	0.082934982	2.077151083	0.153528647	0.068682128	0.064681127	0.122676132
19/12/2015 19:54:26	1880.216667	15.93447779	34.81945797	0.664827468	2.805929308	15.0508691	2.351726329	13.07027764	2.097726318	17.36847504	8.585635449	0.085581977	0.356320782	0.151620999	0.245390936	0.277905216	0.239937963	0.0777326	5.637219134	0.372311133	0.32821691	2.201805702	0.766590725	0.031793512	1.154548986	0.146839584	0.599650742	0.134129365	0.104427055	0.379751162	0.120261096	0.389383139	1.858191255	0.178163716	0.259687721	0.317375652	0.286812833	0.111879678	0.195749833	0.09054236	0.166913704	0.247769758	0.053823787	0.095884849	2.080963085	0.150050096	0.059293695	0.07463481	0.119491276
19/12/2015 19:54:56	1881.853333	15.86427599	34.96986432	0.640787163	2.780108441	15.06443323	2.415577354	13.1789873	2.122341846	17.3582496	8.544029433	0.093339131	0.29052994	0.168541609	0.249939303	0.281390022	0.24417201	0.087565323	5.545539758	0.384920448	0.324140399	2.212978395	0.759917513	0.030374388	1.135737619	0.136091906	0.635306045	0.135554844	0.111686616	0.390547398	0.100944709	0.401235857	1.894597205	0.21113497	0.258340309	0.307715702	0.287005894	0.119738434	0.211327704	0.083717106	0.166831365	0.237283931	0.06116483	0.089760168	2.106028226	0.136883036	0.066046391	0.074941274	0.127329781
19/12/2015 19:55:26	1882.71	15.43637707	34.54643683	0.66234021	2.820893564	14.92472623	2.378255034	13.13773844	2.132445281	17.21094263	8.569223539	0.109382403	0.314150262	0.167241183	0.242416329	0.295833234	0.240362531	0.095965374	5.601543171	0.374286612	0.321815408	2.194692065	0.757342245	0.029052374	1.171874955	0.163303585	0.605429138	0.147258208	0.112871895	0.39575837	0.102365232	0.397829144	1.830073559	0.200803259	0.252072283	0.317748605	0.283806259	0.111762041	0.205078166	0.102252317	0.168269988	0.2286374	0.052363345	0.080605271	2.067314172	0.14220279	0.069913514	0.079031061	0.121418639
19/12/2015 19:55:56	1884.94	15.59697062	34.92867311	0.649474597	2.720741405	15.25415085	2.266070909	13.22041773	2.119080985	17.26014375	8.580807689	0.10551206	0.312704899	0.16041526	0.247626318	0.275274834	0.247756034	0.088853724	5.567058795	0.378988108	0.327485707	2.178331431	0.761446029	0.031924088	1.133802604	0.149485345	0.594684747	0.125024354	0.113391199	0.407592452	0.109930521	0.390257335	1.845545578	0.195410175	0.270629916	0.298250939	0.300417665	0.107488691	0.209874739	0.090491259	0.168392535	0.225150182	0.043958939	0.097569947	2.089088231	0.151374235	0.058644171	0.076741201	0.127108437
19/12/2015 19:56:26	1884.19	15.53655395	34.89140425	0.656810953	2.789935932	15.1078343	2.36384605	13.34267419	2.092880045	17.37150354	8.63251826	0.094035637	0.309906209	0.158401256	0.244840518	0.283464812	0.223791666	0.090403133	5.512838394	0.390117059	0.316749211	2.185892369	0.767932687	0.034085183	1.139974321	0.149847774	0.596429869	0.12480318	0.117062364	0.386002406	0.115745732	0.394467173	1.870331744	0.193282788	0.276366498	0.301499056	0.309037977	0.09016439	0.218394887	0.088845013	0.17305605	0.232489166	0.055260047	0.087268103	2.075975823	0.155460979	0.066667677	0.074554336	0.13218523
19/12/2015 19:56:56	1883.73	15.65770676	35.53883018	0.673684692	2.864055016	15.26337681	2.378879884	13.51560353	2.149661288	17.30930193	8.632081413	0.090353099	0.32772809	0.167615045	0.24960044	0.291345129	0.233682503	0.079166413	5.72335426	0.367720999	0.324826108	2.241808136	0.765632901	0.031699922	1.151740081	0.164173186	0.614114649	0.146662599	0.107875718	0.421644067	0.112286842	0.364074779	1.87650845	0.191619818	0.268821522	0.316033891	0.302245603	0.100352303	0.202081222	0.088763669	0.175410278	0.232571674	0.053769403	0.102403507	2.107845195	0.149269135	0.06753504	0.059751327	0.126168434
19/12/2015 19:57:26	1884.61	15.47763831	34.69073479	0.661092667	2.798240344	15.19875823	2.354784581	13.85428605	2.140330782	17.31833684	8.586188995	0.086416664	0.32695389	0.160027537	0.251145359	0.292691905	0.242123871	0.093365273	5.481619295	0.398342827	0.334451699	2.197744952	0.724210615	0.032170324	1.170724978	0.152111358	0.603128214	0.130828591	0.119358336	0.412602096	0.100682753	0.387471432	1.881063468	0.19862853	0.268942944	0.318057115	0.311022642	0.105103084	0.202537292	0.084288128	0.174150023	0.226646306	0.0522002	0.09083577	2.084008195	0.140390215	0.065200145	0.07580943	0.125314556
19/12/2015 19:57:56	1885.496667	15.60584341	35.09266728	0.656020074	2.787727415	15.12002603	2.34904273	13.78783378	2.126367112	17.41173979	8.623127856	0.104779716	0.322550518	0.157346728	0.26086383	0.286496942	0.224129502	0.11562581	5.548439265	0.364540127	0.36918298	2.225904625	0.744669012	0.031239829	1.161338965	0.153754118	0.626745697	0.136302642	0.108704724	0.406204284	0.100928139	0.383191293	1.831653973	0.19814378	0.262012255	0.321856473	0.292342811	0.122244891	0.209057319	0.084315377	0.186877239	0.222993321	0.056661181	0.093530442	2.086016158	0.152818871	0.060715627	0.082455504	0.116376678
19/12/2015 19:58:26	1886.173333	15.97837885	35.14031975	0.677477321	2.778322364	15.26839646	2.41991625	13.82265073	2.16445838	17.33385794	8.643915941	0.099548438	0.340797649	0.168535177	0.238266634	0.289857574	0.240875523	0.091976117	5.619066746	0.379594143	0.335911628	2.225299587	0.771865134	0.030865893	1.112659643	0.156310934	0.602785551	0.128286889	0.111252203	0.374413449	0.101237538	0.380268196	1.900633922	0.186005755	0.263927135	0.330523398	0.30840871	0.093708749	0.223702504	0.088687639	0.174511583	0.239471477	0.053547558	0.091021265	2.103453141	0.149348698	0.065473138	0.072764201	0.124628452
19/12/2015 19:58:56	1886.073333	15.85122129	35.11298644	0.665962114	2.833795121	15.30743647	2.355464865	13.69348805	2.144872677	17.2492528	8.609776666	0.094065938	0.339899819	0.164594662	0.241716521	0.293147129	0.237817074	0.076195511	5.617867851	0.377372405	0.351101674	2.230020126	0.7500717	0.031182844	1.139225229	0.169549525	0.5918712	0.129459985	0.12312706	0.413509401	0.095773681	0.392086442	1.864754525	0.187838318	0.276996447	0.320739676	0.299880438	0.107636848	0.200441041	0.084915413	0.173542108	0.22702404	0.047998416	0.090586618	2.111382372	0.145389162	0.067027777	0.069973738	0.13033705
19/12/2015 19:59:26	1884.18	15.66465884	34.76296776	0.64097072	2.789601982	15.19181699	2.350962883	13.56286324	2.103916828	17.21446424	8.595177355	0.09742123	0.328248211	0.170922923	0.237045998	0.288300509	0.241064933	0.085655234	5.5969654	0.380714593	0.335380966	2.201398908	0.772090461	0.028419375	1.14410218	0.153107747	0.601187882	0.141627642	0.11841887	0.409882952	0.099027156	0.385764601	1.871976147	0.198399323	0.253297807	0.32654941	0.292095467	0.128536268	0.211099761	0.084490834	0.174217015	0.236448152	0.052498191	0.093162206	2.090286944	0.143950101	0.073405202	0.071361861	0.117569431
19/12/2015 19:59:56	1882.506667	16.07861755	34.62559195	0.653940083	2.785901296	15.20002261	2.409017438	13.82754937	2.149654449	17.32694579	8.559373267	0.088212092	0.336587693	0.160479691	0.241205913	0.291799871	0.238781366	0.108166588	5.550998324	0.380931871	0.327548378	2.220475664	0.763077278	0.030702221	1.153662308	0.153110478	0.602718934	0.132059665	0.119875501	0.378217226	0.117656653	0.390115125	1.842027738	0.185406128	0.261743052	0.329502951	0.288929069	0.119938352	0.195431114	0.085017792	0.18657559	0.233792412	0.061415498	0.102693786	2.0452546	0.146381197	0.070336207	0.064752975	0.138310784
19/12/2015 20:00:26	1883.433333	15.68766982	34.70013259	0.626922718	2.78663462	15.22018725	2.255972833	13.65068772	2.114243917	17.39154152	8.5794839	0.094347256	0.318021677	0.173906406	0.257390263	0.291031584	0.233398694	0.102738753	5.587042075	0.373953176	0.324634216	2.184104924	0.75174733	0.03677595	1.189017834	0.160291749	0.603058993	0.126583862	0.107194376	0.388727383	0.109236681	0.379741884	1.834939355	0.205794806	0.265465319	0.308169898	0.29263166	0.12679074	0.191788007	0.096650782	0.168265847	0.233189786	0.060180741	0.095707215	2.053713014	0.156268327	0.061401534	0.07040236	0.120413508
19/12/2015 20:00:56	1886.655	15.88816432	35.08845243	0.659962443	2.788819939	15.30571071	2.259970674	13.63574815	2.159954714	17.43148801	8.691173436	0.090027295	0.327316098	0.173818511	0.244248125	0.293491036	0.246775695	0.067808109	5.616513498	0.384550454	0.322275891	2.183232998	0.757028657	0.028678154	1.162013602	0.167777229	0.61315749	0.14189676	0.105378746	0.402797631	0.094553407	0.393313915	1.919250192	0.188767648	0.260528729	0.332720469	0.316626899	0.101235953	0.200566685	0.093749856	0.173017624	0.222642595	0.05690467	0.093353195	2.094154934	0.137986543	0.060555308	0.069485729	0.127539301
19/12/2015 20:01:26	1887.543333	15.93559914	35.37094944	0.669312954	2.841862664	15.48911315	2.387767713	13.8053871	2.1638003	17.57234425	8.644877382	0.10554509	0.310608338	0.17996899	0.235545478	0.295210986	0.241350854	0.089362505	5.631667437	0.372847921	0.33077222	2.229338772	0.779614534	0.036050428	1.150261563	0.147979627	0.632408695	0.135385224	0.122396588	0.387444869	0.106886229	0.390909595	1.883808183	0.192126707	0.249797981	0.319198535	0.313398932	0.117703889	0.194830338	0.088707672	0.183714086	0.237048574	0.049885856	0.096597764	2.086176661	0.148305313	0.063663381	0.071996859	0.132074067
19/12/2015 20:01:56	1890.083333	16.00228956	35.25072946	0.675803923	2.765662175	15.48937715	2.392848177	13.90345402	2.158440988	17.43652613	8.728314531	0.104027405	0.320094655	0.156473059	0.242796582	0.299357348	0.242699504	0.083285269	5.596017974	0.391161936	0.339660095	2.232475503	0.768298669	0.03130723	1.17105267	0.169852085	0.62190233	0.135745306	0.104349562	0.398758965	0.108351637	0.388230445	1.900196952	0.193547311	0.285827914	0.312965055	0.31826709	0.105861916	0.206205407	0.082946563	0.18376102	0.215586058	0.065126125	0.09707384	2.114311586	0.150409646	0.067405351	0.070165002	0.124472211
19/12/2015 20:02:26	1890.913333	16.04145129	35.04183601	0.649309716	2.83747441	15.60056209	2.465996262	14.06535331	2.17883403	17.44114026	8.597354147	0.101749556	0.355005704	0.134312855	0.24452222	0.296088847	0.239964379	0.093254086	5.585219394	0.366981379	0.35426731	2.20669556	0.764366985	0.033019279	1.166638777	0.149692239	0.601543348	0.147120691	0.11261948	0.388414802	0.100234704	0.4038435	1.899502599	0.187826305	0.251401948	0.324204384	0.304136628	0.107128896	0.201140809	0.094378688	0.161990131	0.227959344	0.06690329	0.095642438	2.042609892	0.147757152	0.06519611	0.068700962	0.128997547
19/12/2015 20:02:56	1892.13	15.50932746	35.14656543	0.66359517	2.81883777	15.46046632	2.359639094	14.06613458	2.132165687	17.25333583	8.625068459	0.092191414	0.341763536	0.154141308	0.23057369	0.300801229	0.239595086	0.100719111	5.699782921	0.383450048	0.330269466	2.188261748	0.766664094	0.038830557	1.164996858	0.156990863	0.595410674	0.12822991	0.120023841	0.411512014	0.099263739	0.384587072	1.852978438	0.19400851	0.267980092	0.324088289	0.297167901	0.116065706	0.201923154	0.08247498	0.167405457	0.228823145	0.052002364	0.079577915	2.078359582	0.163326869	0.070009918	0.074876182	0.12907972
19/12/2015 20:03:26	1893.92	16.50173239	35.43541042	0.67543671	2.793790971	15.22495097	2.384353534	14.31971942	2.168561602	17.33857542	8.646402658	0.108041293	0.300637762	0.187876983	0.240315813	0.321960419	0.237635406	0.098602863	5.626064725	0.377910162	0.336326272	2.236149146	0.791146772	0.029055552	1.19382332	0.155871916	0.614615604	0.134505404	0.113736907	0.400366528	0.098467519	0.383159699	1.889527021	0.200199584	0.252240779	0.324082328	0.305210488	0.109632161	0.204211945	0.08302305	0.172170999	0.224944523	0.066573839	0.092826385	2.08264074	0.128815849	0.06249637	0.071109016	0.1184223
19/12/2015 20:03:56	1893.403333	16.30643246	35.58946185	0.647945758	2.832035069	15.3587535	2.445826593	14.12847739	2.132681614	17.39490176	8.6636997	0.10200238	0.310882113	0.153790495	0.237341421	0.304971761	0.224038529	0.072866097	5.629735802	0.376117486	0.340674769	2.284564361	0.77793493	0.032081445	1.163752742	0.14929153	0.612576919	0.118601512	0.11768105	0.426482006	0.099310412	0.40975765	1.862960416	0.185742684	0.259000677	0.317214017	0.311656971	0.100044959	0.216774566	0.098414945	0.180212492	0.250089547	0.050860251	0.096009431	2.048700178	0.149716232	0.063168316	0.084961744	0.115096645
19/12/2015 20:04:26	1895.025	16.07227168	34.96600712	0.657192881	2.888946285	15.21800398	2.442100808	13.88939291	2.14952659	17.30414902	8.600088513	0.107060242	0.312282198	0.160586627	0.222274071	0.286851143	0.225838653	0.103167037	5.589881586	0.371674195	0.354314328	2.208328875	0.746344153	0.029952184	1.171515152	0.170324416	0.625897449	0.14267398	0.111173434	0.40815827	0.109477116	0.381073485	1.901496057	0.203934955	0.252697461	0.30998428	0.287103307	0.105052616	0.215524716	0.092656662	0.177042556	0.233685068	0.051746357	0.095534377	2.076664202	0.163243866	0.068468153	0.076979048	0.126028009
19/12/2015 20:04:56	1896.93	15.99320638	35.17170114	0.665308954	2.855922199	15.32436307	2.393276108	13.84092415	2.164627348	17.38243101	8.657633793	0.09403939	0.34065805	0.16227692	0.245763353	0.305159859	0.247570061	0.095590223	5.664680401	0.394722476	0.336101043	2.173791906	0.772732831	0.028825401	1.126494624	0.150756605	0.611424067	0.135229454	0.115033799	0.408643438	0.100916404	0.386968129	1.927667808	0.190017311	0.260162796	0.316300865	0.308221687	0.111072784	0.19457607	0.088448863	0.176057429	0.249866978	0.05454537	0.085250483	2.073997648	0.162746974	0.062690125	0.077398073	0.12120525
19/12/2015 20:05:26	1896.856667	16.28206166	35.29864761	0.666551336	2.844378168	15.38962312	2.252654503	13.89529544	2.158746544	17.3331213	8.620863959	0.09152389	0.312886059	0.167887187	0.250547444	0.286253297	0.248010936	0.091271944	5.739844229	0.385121565	0.334408171	2.203055191	0.753766899	0.027232225	1.163756858	0.147683806	0.629824963	0.134824792	0.103348416	0.402869964	0.110526941	0.396663592	1.895310702	0.202142706	0.256063486	0.320988331	0.304651532	0.110364953	0.20994472	0.089815997	0.165487971	0.236937346	0.052365703	0.100859521	2.059177879	0.148458906	0.069411128	0.079000968	0.124569285
19/12/2015 20:05:56	1894.57	16.04124081	35.48206305	0.645247706	2.866968787	15.29598505	2.389947739	14.06974883	2.154932681	17.40504451	8.587219467	0.094090501	0.282076776	0.18702521	0.235714761	0.290552825	0.249790458	0.104341857	5.650713256	0.366666383	0.336342144	2.244449348	0.767245735	0.032321651	1.151700476	0.157578255	0.617167694	0.129075076	0.11627411	0.400275492	0.112842571	0.396816767	1.853205333	0.216001669	0.248590617	0.298627446	0.292304491	0.112864128	0.209569117	0.092460986	0.166216139	0.231203302	0.056130211	0.093952307	2.062408207	0.147918201	0.070310766	0.082427671	0.123084053
19/12/2015 20:06:26	1894.395	15.97578616	35.20407528	0.678878667	2.852931861	15.35010755	2.477269921	14.10538744	2.128511587	17.39179448	8.671079593	0.093026342	0.327124176	0.170082783	0.244313586	0.278479111	0.236252791	0.095136976	5.691656038	0.392868627	0.347163432	2.236989018	0.765765984	0.032909606	1.170078802	0.159027493	0.622904191	0.129873701	0.119548469	0.412905805	0.111163057	0.393850095	1.857397617	0.207097025	0.264044851	0.301138566	0.295648005	0.112751571	0.207988166	0.098398898	0.172582094	0.240524687	0.059767417	0.090627331	2.027328906	0.159213089	0.072752703	0.07203602	0.121462795
19/12/2015 20:06:56	1894.073333	16.14651776	35.48615012	0.699980576	2.808540559	15.24170852	2.376208798	13.99464192	2.156487697	17.51206659	8.613199302	0.089546316	0.331497271	0.174377505	0.235594986	0.307444019	0.249830307	0.082081146	5.773896916	0.38059498	0.339010009	2.230838021	0.777722806	0.029369759	1.123880754	0.175542443	0.621050702	0.14029612	0.108392397	0.398842744	0.106812738	0.394585856	1.856163341	0.18871716	0.268416264	0.30810145	0.288771631	0.108561018	0.200642095	0.086671968	0.175431477	0.242502656	0.051294812	0.09965535	2.120239663	0.158666402	0.069571194	0.07516833	0.125168955
19/12/2015 20:07:26	1898.906667	15.81231377	35.02821289	0.675814784	2.78914486	15.47361161	2.513302818	13.87327615	2.155647335	17.47308533	8.589153624	0.102321797	0.347560806	0.158721552	0.238589246	0.288944075	0.248452429	0.086260624	5.833522948	0.389308429	0.324872918	2.29435575	0.76897986	0.035299386	1.143238638	0.153051263	0.605815459	0.142691983	0.111421746	0.399049221	0.118010092	0.382757756	1.854190563	0.192683088	0.273097441	0.312244914	0.307592926	0.113770789	0.212177152	0.093458331	0.164251553	0.220134617	0.063259497	0.096005644	2.03667722	0.149668363	0.071025337	0.083036039	0.113801387
19/12/2015 20:07:56	1903.66	15.32313081	35.26171784	0.677608073	2.798814852	15.33586309	2.39975733	13.60937011	2.159330202	17.559645	8.675181914	0.090214648	0.344845622	0.162650402	0.242553945	0.289726622	0.246249507	0.09671894	5.74379759	0.391975327	0.353290426	2.244832124	0.74275135	0.029462058	1.142991244	0.160215418	0.607557498	0.138426215	0.119541113	0.401653334	0.110401705	0.397890822	1.89146602	0.200264202	0.251218561	0.309129454	0.312545261	0.114280163	0.201014814	0.087377521	0.186425304	0.220963046	0.054037015	0.088042868	2.060405761	0.163330552	0.064904211	0.069392126	0.129262843
19/12/2015 20:08:26	1907.756667	15.57207716	35.71472943	0.659049836	2.849898025	15.37766794	2.434202442	13.65154055	2.140884347	17.52497543	8.638071866	0.096737666	0.329603284	0.174120391	0.242805826	0.284009481	0.238658106	0.099155258	5.776129388	0.396224827	0.331864797	2.226617377	0.785326371	0.030189557	1.132059881	0.157388692	0.625220766	0.148386376	0.111342613	0.39667657	0.100584262	0.40618291	1.825786831	0.187361094	0.274849649	0.325229867	0.29256628	0.102270983	0.205785611	0.089684336	0.178330782	0.230339712	0.054193276	0.09603533	2.046851022	0.141528191	0.073655993	0.070461232	0.123545394
19/12/2015 20:08:56	1911.646667	16.17333077	35.56391223	0.668664135	2.73942655	15.41494276	2.459095507	14.02197277	2.129237827	17.41322085	8.656200678	0.094665679	0.334859126	0.150568576	0.24448308	0.297914295	0.246846135	0.11367015	5.821186433	0.392470813	0.320086176	2.208303354	0.764736209	0.029921639	1.162015038	0.171158072	0.603301978	0.133217829	0.112823878	0.403361883	0.108496101	0.399744412	1.880555122	0.195356416	0.250092939	0.310126872	0.296476538	0.103851803	0.202716956	0.091361296	0.167322266	0.255318986	0.054614644	0.102884595	2.059376265	0.14752044	0.066264395	0.071231196	0.118791857
19/12/2015 20:09:26	1912.046667	16.05469248	35.55049637	0.65091985	2.837797894	15.43727602	2.407052812	14.21821771	2.186957145	17.42741367	8.723543087	0.106809263	0.29548156	0.179969287	0.231847068	0.309254753	0.241377395	0.082332819	5.718626744	0.384389657	0.340724269	2.211514958	0.774456451	0.029531724	1.177092382	0.164666506	0.608486502	0.143551213	0.117326565	0.409304137	0.105418599	0.398287463	1.875978926	0.189344835	0.245340502	0.31406045	0.318607072	0.106234506	0.204696448	0.093166524	0.161977081	0.223103507	0.052451387	0.088808102	2.007915762	0.143841063	0.070279331	0.086754405	0.112745099
19/12/2015 20:09:56	1909.66	15.70508698	35.44959532	0.671417025	2.826680927	15.46286751	2.414215407	14.10590059	2.138381462	17.47572687	8.592193131	0.087808872	0.286349948	0.187490808	0.231398256	0.311923259	0.235647998	0.085074404	5.824670533	0.402093554	0.331943354	2.248093361	0.789518594	0.032163818	1.151302159	0.168165987	0.601555592	0.13064176	0.114521595	0.412500961	0.108369173	0.386360104	1.833234526	0.184709341	0.28266718	0.292587141	0.317113655	0.101932571	0.215691255	0.090229653	0.166952239	0.236533795	0.055474809	0.095045465	2.001223837	0.143761332	0.069050561	0.061917789	0.123709424
19/12/2015 20:10:26	1910.803333	15.76595819	35.06540877	0.674324067	2.820257767	15.24567341	2.358316168	13.98001406	2.123838915	17.50009858	8.673989927	0.095716163	0.330069373	0.168963473	0.239112572	0.284802628	0.238020925	0.094483437	5.730416882	0.385237259	0.331850858	2.242272724	0.783741799	0.033982487	1.151638721	0.161056884	0.614608359	0.136208916	0.111952513	0.40816988	0.104637891	0.398709647	1.856490655	0.185125118	0.249765043	0.33196814	0.291422996	0.115334253	0.206156793	0.087941999	0.167455464	0.231232367	0.05727143	0.086308664	2.054856211	0.15288677	0.071866422	0.061744364	0.130688222
19/12/2015 20:10:56	1912.673333	16.28925046	35.5252529	0.695569099	2.842241077	15.57264358	2.431200373	14.05253449	2.156801933	17.48351024	8.703978128	0.097745894	0.296695525	0.176891311	0.229716564	0.308031177	0.240041477	0.108733367	5.850890235	0.385065524	0.334185412	2.241651319	0.790448356	0.030542791	1.138117885	0.15157387	0.60182156	0.12478243	0.11600656	0.40529195	0.107099739	0.389140589	1.867656552	0.16745711	0.260275711	0.335579833	0.298084202	0.106423065	0.227375908	0.088931332	0.166451115	0.230052463	0.053729887	0.094564377	2.045152253	0.158739119	0.069208555	0.070929131	0.120444323
19/12/2015 20:11:26	1913.565	16.3303916	34.89772606	0.660034769	2.772977047	15.47116235	2.442266344	13.84447236	2.120966048	17.41232525	8.637874734	0.106405858	0.300540432	0.180533353	0.245300267	0.306576368	0.229641399	0.097510028	5.82560057	0.386731041	0.321426641	2.21730667	0.792814794	0.032945228	1.137470484	0.158828726	0.60530665	0.13901719	0.112697446	0.398735713	0.105864244	0.399561301	1.843535724	0.195564436	0.247412924	0.313363024	0.298173172	0.109279531	0.207738009	0.079901032	0.178530569	0.228173929	0.053935712	0.078013703	1.999976669	0.152488183	0.060272979	0.086069279	0.110581778
19/12/2015 20:11:56	1912.78	15.96978309	35.45984228	0.688352921	2.764130999	15.53024387	2.450365375	13.9294103	2.170151347	17.56547249	8.630947431	0.103137138	0.325337096	0.165665942	0.220573746	0.290718644	0.233675685	0.091294907	5.774336284	0.372198591	0.33658698	2.239669621	0.784879912	0.028733926	1.144452841	0.154157614	0.620531453	0.132994897	0.112276693	0.401680495	0.114241383	0.390426857	1.861912665	0.194168014	0.258010478	0.31013358	0.30944468	0.112847468	0.2040029	0.077252287	0.182520708	0.231731267	0.062457457	0.091949401	1.99454412	0.15947469	0.071501383	0.064387371	0.119968527
19/12/2015 20:12:26	1916.976667	15.80106119	35.09863625	0.674323189	2.766497279	15.41581305	2.497884959	13.92433109	2.108385613	17.70572613	8.632401485	0.106983575	0.316230293	0.163565215	0.237897598	0.301794095	0.252703525	0.096186749	5.822359684	0.399390627	0.340749235	2.229605849	0.787222387	0.031810018	1.136932343	0.162286806	0.612804387	0.130364828	0.127482192	0.416359323	0.098901985	0.397740173	1.863698897	0.200854848	0.266591789	0.31883618	0.296230733	0.10975951	0.189221067	0.090972068	0.181756742	0.239127372	0.065015594	0.095083138	2.031999736	0.141620217	0.06840964	0.070386212	0.124225152
19/12/2015 20:12:56	1921.696667	16.16815036	35.4315737	0.659965125	2.806803471	15.26630655	2.43173065	14.08061999	2.139141526	17.53680261	8.663895953	0.098946554	0.331048986	0.156617933	0.233412666	0.293406664	0.229326716	0.091025102	5.821794397	0.385481703	0.343080678	2.21921986	0.803571048	0.03193563	1.153210967	0.161513063	0.617181909	0.13817747	0.111032397	0.41724199	0.094847016	0.401893864	1.879230525	0.195522438	0.25452706	0.3249306	0.29147562	0.126754543	0.21756847	0.099867665	0.162071778	0.233274256	0.059935112	0.087034567	2.06898327	0.159379327	0.073190146	0.069262681	0.133609021
19/12/2015 20:13:26	1924.185	16.46499729	35.04532469	0.65898836	2.822468144	15.36473007	2.450178424	14.02279863	2.166366291	17.66458207	8.64478217	0.109156413	0.300978085	0.175028377	0.246223263	0.295202018	0.23752074	0.102735309	5.830353982	0.386192448	0.331382119	2.219816027	0.777171781	0.032310655	1.167185209	0.158181732	0.615730289	0.141592209	0.119444518	0.42347709	0.101095764	0.39928803	1.847174134	0.202865684	0.271940272	0.3246506	0.295794823	0.114629216	0.205991451	0.093228429	0.188259497	0.235627988	0.054131523	0.090397009	2.024104089	0.144947953	0.068667495	0.075745563	0.126768068
19/12/2015 20:13:56	1925.193333	15.9047999	35.60270441	0.668000661	2.80822684	15.44296544	2.392081444	13.91413925	2.133910809	17.56726493	8.558962568	0.104480968	0.280361691	0.176237119	0.231851534	0.303451773	0.251299418	0.08684114	5.778413522	0.388850997	0.338840571	2.241881274	0.759635736	0.029369328	1.168835198	0.166059413	0.602341026	0.131014203	0.113549931	0.387410592	0.110721423	0.372603479	1.84526334	0.196170491	0.274110799	0.320467767	0.299932772	0.108499281	0.19329571	0.08704877	0.165863448	0.233513858	0.059352139	0.096029677	2.014226218	0.138948266	0.06884509	0.077414619	0.118030477
19/12/2015 20:14:26	1926.486667	16.00494595	35.71821146	0.669227149	2.798595678	15.31328586	2.292059983	13.92344814	2.13914537	17.53081367	8.577746951	0.095244441	0.308361571	0.16711983	0.22822338	0.300439464	0.246083443	0.086390499	5.835869711	0.40040393	0.340226084	2.240559403	0.767150102	0.035473542	1.128795202	0.169415013	0.604353233	0.144701664	0.10906829	0.413140932	0.102997629	0.395774893	1.883419464	0.183691389	0.256127593	0.329362179	0.280090957	0.112121851	0.214255002	0.083536174	0.183290794	0.240634117	0.058171433	0.093981352	1.995926829	0.143330148	0.066246694	0.07019803	0.125867145
19/12/2015 20:14:56	1926.44	15.76970564	35.73675407	0.681212418	2.813849912	15.42153989	2.320311893	13.83558316	2.178687282	17.63397489	8.570405671	0.10313277	0.343184064	0.157745217	0.228431412	0.301623085	0.23529381	0.077900209	5.79461092	0.3998524	0.318266388	2.263572647	0.764775682	0.037729514	1.131490209	0.150536736	0.616831455	0.144393226	0.113094846	0.413635505	0.117854669	0.399508255	1.892056592	0.199851783	0.266392647	0.304119689	0.30921936	0.104166451	0.207698838	0.090911657	0.162523876	0.236291118	0.055597685	0.082959894	1.994866925	0.145589047	0.070429293	0.066509018	0.125568211
19/12/2015 20:15:26	1927.046667	15.96404854	35.64577735	0.686691101	2.811063473	15.54364231	2.331366773	13.77919602	2.139634455	17.64034481	8.603964784	0.090776649	0.32367971	0.176669621	0.239844237	0.298627261	0.24661362	0.093740555	5.870185349	0.394203914	0.323464634	2.239796615	0.767846033	0.034077285	1.176425065	0.153844444	0.633741038	0.13394036	0.113318337	0.411146143	0.103968517	0.410258253	1.854922265	0.186701818	0.255850008	0.318918255	0.291634996	0.104334503	0.201779965	0.099026797	0.165956671	0.23124774	0.057314698	0.087949097	2.016317765	0.160574373	0.062895014	0.064440175	0.140472721
19/12/2015 20:15:56	1926.196667	15.7848788	35.43695985	0.685991756	2.778383723	15.31479842	2.417564439	13.58434788	2.165671244	17.66531114	8.650724906	0.112896285	0.346671077	0.144269309	0.24546325	0.288208493	0.235795939	0.089820088	5.846758323	0.38770915	0.334712449	2.261119507	0.758446536	0.030929982	1.162463281	0.156726478	0.621415737	0.125426394	0.116243274	0.389390555	0.110777855	0.388148745	1.844012872	0.202771062	0.265614167	0.315985202	0.299227073	0.099491689	0.204409026	0.090847654	0.178747119	0.23958127	0.056389851	0.090236487	1.996482892	0.153832112	0.07116034	0.06870377	0.121853412
19/12/2015 20:16:26	1926.886667	16.1028302	35.1612954	0.663911088	2.770987441	15.43588502	2.403107824	13.87774313	2.18018087	17.67782257	8.687661707	0.082388017	0.33141174	0.161590305	0.233878902	0.300346916	0.240712097	0.098475751	5.845142083	0.389364319	0.340494041	2.259025042	0.786152877	0.036526319	1.134646796	0.155912144	0.601741177	0.133691446	0.107395343	0.421746224	0.101641279	0.393559859	1.853679161	0.217772482	0.242301833	0.314978706	0.304294293	0.121100265	0.204495383	0.098364647	0.180589993	0.242072208	0.05067897	0.087513781	2.009473156	0.152180128	0.064512392	0.071937003	0.13838119
19/12/2015 20:16:56	1927.935	16.01486149	35.54902901	0.678110847	2.769832235	15.47902738	2.315691739	13.70580941	2.161824551	17.52029947	8.626705721	0.091728272	0.330410599	0.167151176	0.247672705	0.294096318	0.225689328	0.108978348	5.782178747	0.393838676	0.339264203	2.256337504	0.782214378	0.033359631	1.142721447	0.152255947	0.624634571	0.150417422	0.110327835	0.41605861	0.096612498	0.384194139	1.844392556	0.185601841	0.258186782	0.314673937	0.291390323	0.115876502	0.203549079	0.086577018	0.174098416	0.240735998	0.049371597	0.086987834	1.998972157	0.148623044	0.075826305	0.069056141	0.130846057
19/12/2015 20:17:26	1927.326667	15.98847242	35.37589238	0.672365439	2.85247149	15.50823282	2.457092585	13.85061485	2.147538078	17.570007	8.636338622	0.083574838	0.33833555	0.173216562	0.225075708	0.29409844	0.243436174	0.097443782	5.777268416	0.386501794	0.344458322	2.214872221	0.775878842	0.0327559	1.097081542	0.154236855	0.622164778	0.138706568	0.110315703	0.411172784	0.108543634	0.396081741	1.846443986	0.198757721	0.252856095	0.326533392	0.313077347	0.110936431	0.207432943	0.093431521	0.167020379	0.256977449	0.052230116	0.087250846	1.945729688	0.144326827	0.064781433	0.080175971	0.120037911
19/12/2015 20:17:56	1926.773333	16.08175887	35.98154113	0.658692988	2.786368645	15.4495308	2.416601681	13.92047827	2.172416048	17.58530756	8.693203213	0.095764185	0.321681721	0.171028173	0.2346061	0.291594845	0.242142515	0.092813652	5.904983732	0.386934924	0.347493625	2.251485366	0.792717635	0.035729278	1.160109996	0.169268786	0.6174873	0.135600225	0.104218221	0.382818445	0.111178366	0.402331765	1.864969443	0.202120851	0.261482927	0.310333023	0.292960053	0.099577525	0.2248918	0.093000985	0.171357323	0.228491057	0.050838076	0.083847704	1.978271013	0.148374442	0.071332113	0.079861064	0.12615097
19/12/2015 20:18:26	1930.33	16.166791	35.52693898	0.699282726	2.839507548	15.31639149	2.461912257	13.9659526	2.143459988	17.52552262	8.608191809	0.092563393	0.325547063	0.170466623	0.248727366	0.282484528	0.242412507	0.087754472	5.900175076	0.376005204	0.352661762	2.212594398	0.781953196	0.030141912	1.150909086	0.162589146	0.614518925	0.137579489	0.114012695	0.41535887	0.095300685	0.400737652	1.813744837	0.192938259	0.276472274	0.314416752	0.305095358	0.114326437	0.214475464	0.085579092	0.183950398	0.227370588	0.056692287	0.101303795	1.984278801	0.157498848	0.071557026	0.069696489	0.130394202
19/12/2015 20:18:56	1935.706667	15.99477037	35.22753272	0.68244281	2.779923097	15.318246	2.46008518	13.90442039	2.149740656	17.56106677	8.629023132	0.091564703	0.319862223	0.171503891	0.231654217	0.29270184	0.229743979	0.089004865	5.91648178	0.380316597	0.33754608	2.228212818	0.772281215	0.033166282	1.124765872	0.156758305	0.610432319	0.142169693	0.116194006	0.394880214	0.11410781	0.389863807	1.841515236	0.198732389	0.256230497	0.317091736	0.303744282	0.105008572	0.205129974	0.089398802	0.175839461	0.2371585	0.053384926	0.089980593	1.969251145	0.150072658	0.066940707	0.071061177	0.137074669
19/12/2015 20:19:26	1937.843333	16.13244455	35.67380942	0.662994829	2.765226689	15.62984507	2.397869092	13.95381861	2.141733466	17.70102608	8.593227382	0.09893931	0.327878507	0.159159144	0.231403632	0.283321384	0.245871305	0.085597411	5.976695019	0.405171977	0.329200329	2.251355852	0.772042207	0.028775655	1.126942472	0.173009031	0.602454136	0.131392513	0.119431652	0.426753695	0.104432936	0.390395451	1.848998125	0.196728848	0.263137696	0.298751666	0.30684141	0.125325418	0.217198848	0.096004348	0.180591114	0.22991097	0.061684539	0.095129889	1.961394879	0.140243511	0.061357316	0.074556513	0.12245701
19/12/2015 20:19:56	1939.266667	16.04449801	35.69111488	0.668327779	2.804966387	15.24186199	2.369647389	14.01330488	2.132330486	17.67639423	8.636333042	0.08895784	0.352422545	0.168871714	0.235870032	0.29798117	0.238957261	0.094730661	6.002463642	0.371967487	0.351800717	2.225386417	0.761863599	0.037392623	1.118577035	0.1658408	0.616564578	0.141496915	0.110150226	0.395673123	0.101139598	0.385874022	1.87832517	0.187280173	0.255471986	0.316936817	0.302331622	0.115793243	0.205719882	0.099797965	0.164842816	0.248190554	0.055940082	0.0979369	1.955362959	0.150647065	0.075061859	0.06084361	0.13251504
19/12/2015 20:20:26	1940.65	15.88927222	35.50666761	0.672078295	2.777609058	15.47369808	2.388989797	13.99804448	2.113504181	17.6464315	8.625427114	0.099591638	0.329269702	0.18120513	0.230846522	0.300971828	0.245384172	0.090066704	5.919139824	0.372357674	0.331877556	2.210938689	0.801356529	0.03483218	1.130183517	0.157044183	0.603218978	0.142970778	0.116539738	0.39746331	0.109044329	0.401844611	1.829492458	0.19587254	0.251381421	0.315810536	0.305846565	0.11763973	0.20547642	0.082773624	0.177914902	0.227809284	0.05390344	0.088542367	1.999963517	0.163827782	0.07076541	0.072922464	0.121417187
19/12/2015 20:20:56	1942.873333	16.15995376	35.55182512	0.672718541	2.757949237	15.6100369	2.448550847	14.06353023	2.133703168	17.58092738	8.568119745	0.100488051	0.315568533	0.180143722	0.224330781	0.299079549	0.249341628	0.09086014	5.952859415	0.373443992	0.343284377	2.261957133	0.787979151	0.031879122	1.09912164	0.179805672	0.629110283	0.142564896	0.110783358	0.408132326	0.09794976	0.386359347	1.818023767	0.180331409	0.25452519	0.310270269	0.300450223	0.103414451	0.219141684	0.102130209	0.177083992	0.242430426	0.048561181	0.093855473	1.964875141	0.142279958	0.06713104	0.074827029	0.119830568
19/12/2015 20:21:26	1941.593333	16.12158189	35.36543832	0.676280273	2.793087713	15.37544611	2.342249442	13.93515259	2.143724413	17.51877856	8.60017978	0.111128488	0.317337194	0.162886994	0.237349722	0.298877103	0.245861233	0.096839494	6.069697136	0.380972577	0.348122873	2.214915615	0.774106024	0.031653242	1.144544989	0.172346754	0.594875322	0.142367087	0.105251784	0.417637123	0.103494685	0.387184654	1.833602176	0.206763651	0.264717513	0.325342867	0.306161172	0.108778182	0.215736726	0.09485929	0.168934767	0.226861975	0.06098325	0.092317482	1.958627908	0.150647064	0.064138371	0.074112635	0.130799824
19/12/2015 20:21:56	1937.93	16.35924269	35.22009046	0.683702872	2.818109551	15.25869116	2.396849631	13.88062933	2.121855572	17.41187475	8.655057318	0.09372831	0.330080704	0.168186768	0.222480371	0.300169007	0.242028116	0.082093252	6.074798898	0.39477497	0.345674615	2.208320775	0.774637828	0.034300638	1.132845291	0.162167724	0.611315362	0.13973135	0.116949794	0.395822243	0.103942192	0.400006152	1.796088592	0.210022025	0.246120733	0.307229679	0.320617875	0.104179947	0.192898448	0.091566707	0.180499794	0.249103625	0.058217391	0.093000403	1.915390521	0.155098385	0.071938532	0.068615053	0.132054631
19/12/2015 20:22:26	1936.21	15.87954595	35.95898509	0.663799215	2.774177639	15.34926992	2.384845463	13.7455187	2.182600621	17.58229898	8.608672417	0.105695675	0.334238115	0.158355514	0.232616045	0.307077032	0.236341971	0.101411345	5.86393297	0.391129838	0.345934187	2.195199572	0.770991859	0.031376668	1.147323511	0.160780855	0.606079256	0.132946097	0.110923449	0.376761282	0.095538551	0.396437331	1.86290712	0.208098763	0.265500977	0.311616986	0.301006483	0.108064811	0.212664959	0.079493266	0.183339475	0.237984748	0.049878128	0.102517636	1.957791229	0.15019191	0.066074765	0.067472187	0.134993995
19/12/2015 20:22:56	1937.21	15.78148463	35.24972866	0.672726329	2.781592473	15.39531091	2.393554539	13.66181747	2.168217886	17.50286519	8.603117766	0.102650904	0.299665835	0.168757424	0.239120705	0.295727277	0.237596795	0.092581559	5.920124342	0.395096857	0.344427485	2.238760853	0.764522477	0.035501229	1.114621523	0.158129778	0.596996187	0.138935865	0.109801854	0.399716335	0.104543245	0.396298895	1.870660746	0.19418701	0.255478835	0.31313877	0.281664984	0.124502526	0.199441147	0.090358793	0.173138315	0.251779552	0.053063266	0.090028409	1.927159983	0.155834039	0.069046447	0.067239146	0.128346503
19/12/2015 20:23:26	1938.883333	16.07307507	35.67057599	0.659623045	2.746214798	15.47243669	2.473679989	13.76353704	2.178098535	17.57340817	8.641682429	0.10735899	0.325700018	0.167041264	0.224034112	0.295145533	0.243775624	0.095192179	5.984282415	0.385558684	0.348958406	2.211604865	0.781933444	0.035303796	1.144910579	0.163730705	0.61245384	0.142748902	0.109064765	0.397820311	0.098383805	0.38251897	1.86534056	0.189107592	0.247652345	0.311912398	0.282657385	0.116029295	0.208173553	0.099349799	0.16579705	0.247855811	0.058676362	0.097702666	1.992253329	0.145647218	0.064077811	0.065465787	0.134751361
19/12/2015 20:23:56	1938.27	15.71296099	35.43981045	0.682057377	2.728010034	15.53054793	2.363763205	13.88197303	2.139548596	17.47678296	8.474806842	0.110767071	0.312244017	0.165938085	0.24869622	0.291217282	0.24719907	0.096998255	5.87291006	0.366453492	0.339372807	2.241843153	0.762936984	0.030957573	1.155134642	0.167057681	0.610727809	0.138553766	0.115147174	0.382081157	0.108814937	0.380447861	1.786369798	0.194900245	0.242987868	0.312000318	0.305008138	0.088800312	0.23194569	0.096218959	0.178142865	0.235061606	0.068408808	0.089827322	1.921367374	0.155344634	0.062882471	0.074801055	0.116444157
19/12/2015 20:24:26	1937.61	15.95899408	35.41288237	0.659079219	2.762350256	15.25995216	2.448344409	14.11425995	2.158019122	17.65134278	8.638233348	0.093007098	0.356514895	0.166454326	0.231013026	0.297761045	0.244482284	0.108731897	6.043213285	0.377404972	0.352048078	2.210200014	0.784837871	0.033126844	1.155232735	0.161702438	0.619302855	0.146638078	0.114059847	0.387968004	0.110747468	0.391005222	1.806879801	0.187072749	0.284349782	0.29961362	0.298122481	0.106795762	0.2074052	0.088861593	0.178471157	0.234003916	0.056435993	0.086459111	1.971508705	0.150061455	0.069444096	0.074525187	0.113705054
19/12/2015 20:24:56	1938.076667	15.7611227	35.57538081	0.656818236	2.765729276	15.47128359	2.370889473	14.02717949	2.142444578	17.51683811	8.554785726	0.101706554	0.315377368	0.17375732	0.219223584	0.300845025	0.247180456	0.103741253	5.914981735	0.381066786	0.339492549	2.232018458	0.757738589	0.034391603	1.157047324	0.162011461	0.610606471	0.133491239	0.124739056	0.411014646	0.106931253	0.393209032	1.866184603	0.196642637	0.248216846	0.305969192	0.287703191	0.109312633	0.20593328	0.084956488	0.165884332	0.221643069	0.057502852	0.098295346	1.919607562	0.151320062	0.058195603	0.07702156	0.118411741
19/12/2015 20:25:26	1938.085	15.97237374	35.67626032	0.689528815	2.790476283	15.42601476	2.457043078	13.98595729	2.154766071	17.53534704	8.558741126	0.106576435	0.322983855	0.162402633	0.218227798	0.309488292	0.23592622	0.093937646	6.017338389	0.381000139	0.340284777	2.203354378	0.781886882	0.033127867	1.138862789	0.165219464	0.59100214	0.13638775	0.107653039	0.406378085	0.098183306	0.391004131	1.84086129	0.190302208	0.263204646	0.297581085	0.297140233	0.111651322	0.208678237	0.099616816	0.166494272	0.239168991	0.058983822	0.086620273	1.926268572	0.153487115	0.065172968	0.075674068	0.122520037
19/12/2015 20:25:56	1939.413333	15.96373061	35.15779483	0.658680333	2.788961228	15.32545449	2.353331168	13.84429033	2.165290602	17.45484135	8.664776133	0.106463041	0.27212325	0.171826766	0.223338789	0.292838669	0.22359414	0.105821742	6.068291638	0.395659504	0.340983976	2.262943082	0.789320151	0.033937956	1.134035825	0.161288694	0.601537466	0.13426204	0.111647719	0.400601356	0.107107784	0.397544391	1.877219154	0.191351593	0.276579707	0.31507508	0.302753762	0.106768565	0.211932377	0.091739711	0.173701201	0.248012141	0.049737431	0.091031004	1.898884258	0.153818066	0.072287482	0.072554323	0.141282642
19/12/2015 20:26:26	1938.786667	16.05340439	35.71743732	0.677194437	2.771487658	15.38805588	2.328206542	13.65457288	2.181421343	17.49781509	8.553870871	0.093210787	0.328718083	0.171464414	0.228391346	0.304375013	0.241972836	0.105045862	5.99478695	0.385533928	0.351039224	2.230993627	0.78556147	0.032799473	1.175844144	0.170644525	0.620467384	0.145698474	0.123959253	0.424270163	0.104670998	0.402830996	1.853473448	0.204356831	0.252436448	0.308721328	0.302437599	0.117145722	0.20209433	0.089897728	0.168184875	0.231532312	0.066112897	0.088097751	1.952315928	0.146057873	0.071032513	0.066889638	0.120141089
19/12/2015 20:26:56	1937.416667	15.76690015	35.93678521	0.67713761	2.71893675	15.44636269	2.247609956	13.7167749	2.173233093	17.59650288	8.675225278	0.11709764	0.296491375	0.163626329	0.23054293	0.2872317	0.244844398	0.090632226	6.128556092	0.395299209	0.327300417	2.240864379	0.787238605	0.035514945	1.129950628	0.176157611	0.630489563	0.130599797	0.119406939	0.422184666	0.106138609	0.390093411	1.816834989	0.183766836	0.257160926	0.305593211	0.314012859	0.097741645	0.204863371	0.095022106	0.166127207	0.225143636	0.047925539	0.093179045	1.967167233	0.158314037	0.072083567	0.065708861	0.118653521
19/12/2015 20:27:26	1939.51	15.95231977	35.80718162	0.65967072	2.792304244	15.2686961	2.405329255	13.67623363	2.14607138	17.45166006	8.565166757	0.097598165	0.323212514	0.165139929	0.233554278	0.298704113	0.244243495	0.104238243	6.081460272	0.382701618	0.347808833	2.228345826	0.784554144	0.029082356	1.141062348	0.160108762	0.619987367	0.129551255	0.121896427	0.396323492	0.109228976	0.405280527	1.847396306	0.192200806	0.246892822	0.326441049	0.305593502	0.108579897	0.219655423	0.087725464	0.167590434	0.243360806	0.047007601	0.093257932	1.922631325	0.148743273	0.065191907	0.071290604	0.117593296
19/12/2015 20:27:56	1942.913333	16.12297057	35.3269358	0.683990316	2.791179267	15.31650846	2.352814818	13.65238006	2.154117917	17.66295174	8.60450879	0.110294603	0.321462097	0.161932586	0.229605512	0.281456375	0.244561705	0.116312557	6.153827742	0.382087154	0.350100677	2.218990107	0.776030202	0.03181251	1.156204278	0.17233904	0.607901347	0.140432374	0.114719407	0.39414394	0.113074614	0.367879274	1.864117612	0.196129362	0.239996162	0.30811511	0.295160692	0.121267417	0.205018105	0.092946142	0.169266604	0.237168043	0.053784048	0.096794593	1.946552517	0.162809004	0.062396452	0.069643696	0.135434582
19/12/2015 20:28:26	1947.293333	16.21974892	35.66527692	0.679995379	2.760147132	15.4476945	2.388388687	13.73156636	2.112512901	17.67039631	8.595211665	0.106852222	0.327818289	0.168981697	0.227648751	0.29273385	0.244902381	0.077503553	6.215828294	0.402396961	0.32057128	2.224107829	0.782489679	0.034819771	1.112659901	0.152954212	0.615866662	0.140356785	0.107481473	0.382172564	0.105110347	0.383237503	1.819542526	0.197084409	0.245744076	0.31714458	0.292960353	0.103003037	0.194284701	0.076379095	0.182494251	0.23222779	0.049678894	0.084393318	1.890828714	0.145903176	0.069833201	0.078524173	0.117017571
19/12/2015 20:28:56	1952.123333	16.51771776	36.09887578	0.675172877	2.744538492	15.52661553	2.394451465	13.6885119	2.128834691	17.84610353	8.718153246	0.104752491	0.331278361	0.170199911	0.212272681	0.307577781	0.227499256	0.106061044	6.239099535	0.389835519	0.338621224	2.260695678	0.773892732	0.035922333	1.153477481	0.161774813	0.60161384	0.135779538	0.121212995	0.395884357	0.109893113	0.403245674	1.830544292	0.202966268	0.250228725	0.312056661	0.304857177	0.115129403	0.206354399	0.077383841	0.175612582	0.231491604	0.057095106	0.08651478	1.878861649	0.142338683	0.069851879	0.080909898	0.123186555
19/12/2015 20:29:26	1955.235	15.97361459	35.79429149	0.667019219	2.772406973	15.28659337	2.403499395	13.82173697	2.1587367	17.64504422	8.714301314	0.109974787	0.335243999	0.167614779	0.228943272	0.29082535	0.240234458	0.092562036	6.275154852	0.390870882	0.345325121	2.237084809	0.765200519	0.032138688	1.183411595	0.159770154	0.623776642	0.131355527	0.11545728	0.394448846	0.099151462	0.41696415	1.819286037	0.205449119	0.25556399	0.3160134	0.305046058	0.109593177	0.210750009	0.077896228	0.184754414	0.221998884	0.053626877	0.096217994	1.911595772	0.15917231	0.063618843	0.070723171	0.12766809
19/12/2015 20:29:56	1954.626667	15.99232768	35.3231842	0.681983037	2.729370986	15.48934345	2.367075596	13.94183284	2.144153941	17.7084702	8.608062683	0.10768143	0.315015017	0.175026237	0.226867068	0.302425714	0.244811764	0.089019376	6.192876298	0.373847448	0.334108367	2.247039768	0.75954773	0.031795982	1.135725727	0.156965385	0.60266763	0.134197817	0.115844106	0.399160493	0.098841073	0.385288428	1.789879503	0.188977999	0.263540163	0.307799195	0.29126248	0.121862946	0.205449729	0.085281765	0.171235704	0.226589401	0.051716672	0.08744059	1.925901022	0.149316597	0.068085946	0.063796871	0.130472758
19/12/2015 20:30:26	1951.9	15.87063282	35.60537609	0.703578938	2.807095718	15.23461065	2.407640142	13.747019	2.183285877	17.72250359	8.612936499	0.088627583	0.333589349	0.165739154	0.228212928	0.298331485	0.244835395	0.108074363	6.094380994	0.391354892	0.352965424	2.203317411	0.78209391	0.035746381	1.126645493	0.177101925	0.581134126	0.131389474	0.114358723	0.418481213	0.098860518	0.391593595	1.836063967	0.196955454	0.259178037	0.313513735	0.287073959	0.120503389	0.204918142	0.085947209	0.187491724	0.214920939	0.063833528	0.092963037	1.940463247	0.156436841	0.071847835	0.075611085	0.128608556
19/12/2015 20:30:56	1950.26	16.0713778	35.61105911	0.678510047	2.798554657	15.40586173	2.433091204	13.78092295	2.131040935	17.82370185	8.575036465	0.102665661	0.318959343	0.174079765	0.237178351	0.288032343	0.244045325	0.08693679	6.277062628	0.373196682	0.344885433	2.253508746	0.765675858	0.033409571	1.163724778	0.154579466	0.590593454	0.14001413	0.110312907	0.39549069	0.093770931	0.379250854	1.832148396	0.198368572	0.268444245	0.309639696	0.303968452	0.116245474	0.208664235	0.081663758	0.178984304	0.22803943	0.07137465	0.088202902	1.937631451	0.149779334	0.071973471	0.079531626	0.122792734
19/12/2015 20:31:26	1949.23	15.89097437	35.83790508	0.689621106	2.72044187	15.37467526	2.506499135	13.66152904	2.153999289	17.7490435	8.605457525	0.098461032	0.339366836	0.162650671	0.237820178	0.292893453	0.240242249	0.100073268	6.133940486	0.393682883	0.347726155	2.245729731	0.788041128	0.031292564	1.136874871	0.170412225	0.589056036	0.140327062	0.118550142	0.398783813	0.105551084	0.396077181	1.858684497	0.191411119	0.273721371	0.293657449	0.292122116	0.120003807	0.203142836	0.083593085	0.184444918	0.230326999	0.061643651	0.091271625	1.888809311	0.148624634	0.05821006	0.062863713	0.130634431
19/12/2015 20:31:56	1951.663333	15.8329057	35.69796984	0.694521531	2.740368922	15.34970259	2.292082889	13.43510119	2.158438771	17.67864392	8.619638523	0.100782619	0.317590517	0.183224436	0.221693317	0.285687885	0.255427535	0.103379255	6.137619101	0.38689304	0.342042209	2.219520439	0.776709158	0.031572208	1.193332912	0.175473648	0.631434744	0.14339282	0.113065177	0.410143671	0.096287504	0.371434622	1.814532192	0.194141215	0.260333823	0.309597073	0.307642759	0.129615977	0.197233815	0.083051197	0.184441189	0.246532716	0.055533888	0.092956262	1.913839149	0.146415981	0.064518573	0.06297992	0.137570621
19/12/2015 20:32:26	1952.903333	15.31499482	35.23548335	0.678011214	2.805769363	15.48662398	2.459858433	13.63014371	2.152096003	17.71298156	8.594304567	0.098348967	0.339699793	0.168168136	0.229857783	0.303202909	0.243543918	0.094123635	6.125119617	0.386875638	0.340201501	2.256037589	0.773290689	0.031406152	1.1510095	0.173716272	0.603450254	0.123990753	0.119516554	0.400584973	0.097229045	0.409102282	1.829999556	0.190933398	0.258566548	0.321406234	0.296587176	0.121634981	0.203018284	0.091762951	0.182237024	0.234498718	0.046642037	0.088405321	1.926822722	0.144492426	0.060838345	0.072280229	0.135053865
19/12/2015 20:32:56	1952.245	16.5024417	35.6568993	0.664157424	2.78326239	15.41088916	2.514259532	13.7291009	2.16363585	17.67001402	8.645803622	0.088827875	0.316397602	0.184691061	0.215704256	0.301755535	0.244887728	0.087619496	6.313737973	0.377610396	0.350549392	2.244912503	0.769100524	0.032224172	1.157952685	0.168272713	0.622499291	0.135118483	0.116711227	0.415585682	0.109216457	0.400629341	1.845844109	0.192199629	0.259454962	0.300963499	0.310611333	0.109968203	0.208325827	0.096679543	0.171504452	0.220534839	0.048322665	0.091500979	1.87912167	0.151250037	0.069847268	0.07167913	0.122554587
19/12/2015 20:33:26	1953.776667	15.74900003	35.30711916	0.687304303	2.815650397	15.40886831	2.36469265	13.44379288	2.135279725	17.67405138	8.62669714	0.102103769	0.338151622	0.172013954	0.218181566	0.300083009	0.246927902	0.100299357	6.218466354	0.403832334	0.347853545	2.226503062	0.772985726	0.030250839	1.129713521	0.155850204	0.61978161	0.132287572	0.11643168	0.382682363	0.109547491	0.393290453	1.832784131	0.192212618	0.261900007	0.306811745	0.319187882	0.111621493	0.202579946	0.097532512	0.175264104	0.226091615	0.063412292	0.081922	1.928162439	0.143076045	0.064134331	0.074808525	0.130020322
19/12/2015 20:33:56	1955.35	15.47928555	35.83382183	0.700571131	2.737912979	15.30276914	2.402859815	13.47016201	2.141692957	17.63915793	8.513280963	0.113374625	0.286540075	0.186494975	0.227677643	0.286489036	0.239842763	0.104468845	6.178329501	0.399011373	0.331781687	2.247542498	0.756342448	0.041267708	1.134901087	0.162821088	0.617735858	0.136100557	0.11607218	0.402620576	0.104392576	0.38650278	1.864823034	0.200437885	0.260011881	0.283723931	0.296107412	0.110515831	0.201934665	0.085807456	0.169151055	0.22826363	0.048960869	0.086557156	1.90530372	0.138388652	0.064722554	0.073183422	0.125089892
19/12/2015 20:34:26	1956.27	15.93458109	35.70665943	0.687324122	2.790759946	15.44291438	2.471021929	13.61077731	2.134259889	17.66050007	8.63088201	0.104397951	0.338916354	0.157352183	0.229773873	0.295823613	0.25715698	0.090970809	6.177807817	0.390729414	0.336113479	2.26787703	0.760741055	0.029002847	1.127419756	0.170712241	0.600249368	0.134699378	0.109989641	0.400343566	0.100565956	0.386132675	1.818168277	0.207394221	0.256664595	0.308919114	0.300093344	0.117343011	0.200441554	0.104138507	0.163234133	0.243519356	0.053343165	0.093379571	1.890839524	0.150825429	0.062467283	0.076670229	0.120269795
19/12/2015 20:34:56	1955.82	16.11272493	35.67121398	0.679045931	2.757534456	15.32055469	2.468233346	13.34577055	2.17003207	17.74535431	8.61753676	0.094136454	0.335070877	0.165629507	0.219649023	0.298011426	0.239560902	0.111362407	6.113619252	0.386334623	0.335625272	2.276741755	0.751845732	0.033333532	1.138241899	0.164449976	0.596022132	0.132450714	0.120889632	0.405725475	0.104102905	0.389311226	1.842554273	0.188389984	0.258287242	0.303999748	0.312926598	0.114340769	0.192930063	0.093786423	0.152433124	0.236451106	0.058787929	0.083527071	1.909751917	0.146014712	0.068278145	0.071229555	0.122497492
19/12/2015 20:35:26	1956.573333	15.69578076	35.88055698	0.666156883	2.836287777	15.3463649	2.427893222	13.39970554	2.106999982	17.64894245	8.573314764	0.0963052	0.316240963	0.157822466	0.215659303	0.296840974	0.250142331	0.089807666	6.295610123	0.372761616	0.349628384	2.207847045	0.776602612	0.032997346	1.141762665	0.154680919	0.608432516	0.143614762	0.118489023	0.394811428	0.10928887	0.387429063	1.841822438	0.190968771	0.260872287	0.294383786	0.288213242	0.120196047	0.210417913	0.087799123	0.179823007	0.230832221	0.053431301	0.085279916	1.909965406	0.156348294	0.065951393	0.083903405	0.121232866
19/12/2015 20:35:56	1957.49	15.99277044	35.87646737	0.666966909	2.770499692	15.24141716	2.463024748	13.64883542	2.163464002	17.84066565	8.670407404	0.098764153	0.308336403	0.178478069	0.225268767	0.303901053	0.227079714	0.086064715	6.464917354	0.386598711	0.340453173	2.2723956	0.793746216	0.028397385	1.144282547	0.154361041	0.613680976	0.131793684	0.116021525	0.397037027	0.095134833	0.388462308	1.836670447	0.199327399	0.274377951	0.312211688	0.30442778	0.113450907	0.218606257	0.090760112	0.17110787	0.244289861	0.048657577	0.088580331	1.944251062	0.144602315	0.071322623	0.07313619	0.12035611
19/12/2015 20:36:26	1960.21	16.23408897	36.59569275	0.675236462	2.74798681	15.53675802	2.379971176	13.71618056	2.156343429	17.87447733	8.638561543	0.11304722	0.342524658	0.170069918	0.218099971	0.299344419	0.241307303	0.101834594	6.37259687	0.378577419	0.354570307	2.249953347	0.778685284	0.035052016	1.156033433	0.160594966	0.595836156	0.148100205	0.116177761	0.41002868	0.110753802	0.391491682	1.844410772	0.198696625	0.251326776	0.301597913	0.300539291	0.101551364	0.203793093	0.09038445	0.172950154	0.240700011	0.055429713	0.093466547	1.85346312	0.141508781	0.063765884	0.07303476	0.125878133
19/12/2015 20:36:56	1963.14	15.75199562	35.87551693	0.659103914	2.789056997	15.34312974	2.382106559	13.64327936	2.130600616	17.61028608	8.636281267	0.105382082	0.268406719	0.187224033	0.212150853	0.300145589	0.252352798	0.096002275	6.336623163	0.392616859	0.33315357	2.272054598	0.773105857	0.031200576	1.131371257	0.160185862	0.59278871	0.130623636	0.12607232	0.404266022	0.112166177	0.385234772	1.844240243	0.196097994	0.256842292	0.297095665	0.301863987	0.108057072	0.20187132	0.092444329	0.169353621	0.232217975	0.053202605	0.091448806	1.853980741	0.151725447	0.06964072	0.074580448	0.121783395
19/12/2015 20:37:26	1962.716667	16.1268604	35.81668425	0.665221583	2.818355858	15.30419492	2.492648786	13.64015275	2.191185674	17.73959526	8.671622022	0.113913584	0.297170018	0.167406096	0.232314859	0.291558247	0.244857876	0.09308548	6.46901763	0.384436988	0.356069608	2.24488634	0.765162658	0.033491483	1.147278774	0.177309734	0.618581106	0.137639318	0.118511412	0.385189232	0.113727471	0.406137016	1.885801282	0.191377845	0.267055218	0.30537603	0.303431193	0.107654974	0.217916819	0.071045654	0.184693303	0.228884295	0.066014341	0.096177742	1.907997369	0.161273477	0.074707214	0.072574504	0.118798847
19/12/2015 20:37:56	1961.53	16.03969778	35.91880881	0.674324538	2.792900301	15.40247916	2.385001286	13.45104583	2.191148196	17.73708036	8.643162393	0.103522034	0.282552852	0.17917456	0.237669067	0.296948345	0.248023444	0.106466184	6.282929159	0.397479995	0.343692274	2.253002596	0.777211789	0.029813726	1.144224341	0.168437465	0.6090091	0.148747442	0.11203527	0.41094517	0.108110277	0.404924075	1.868469269	0.197459219	0.273043227	0.307534532	0.294195139	0.113010373	0.211531619	0.087712169	0.185948178	0.236302083	0.050555348	0.087064545	1.903731698	0.152980521	0.071602621	0.068606339	0.129582014
19/12/2015 20:38:26	1960.686667	15.99775118	36.19086509	0.639527124	2.776274541	15.39973415	2.381625979	13.29710933	2.130011174	17.71259782	8.659307488	0.106851761	0.299456	0.179224056	0.228078483	0.285828677	0.252492867	0.088274638	6.338918983	0.382776826	0.339440219	2.247189274	0.793826225	0.032512234	1.122091792	0.173234536	0.618496532	0.137727412	0.121426875	0.422881086	0.10179104	0.399452786	1.842089366	0.191820329	0.265205808	0.319571261	0.31931677	0.114434012	0.209448823	0.098403998	0.169357301	0.238095096	0.063748249	0.090582483	1.909408509	0.144644411	0.05821608	0.070867158	0.126293821
19/12/2015 20:38:56	1959.306667	15.91052264	35.88574492	0.686398546	2.733710654	15.09368183	2.43744721	13.20347249	2.144616748	17.48973407	8.559430713	0.099956961	0.306133024	0.169524421	0.229591764	0.295025631	0.244986525	0.106600886	6.123497551	0.366715307	0.358227832	2.244129035	0.767470325	0.02692937	1.135500913	0.171993463	0.633699966	0.151514485	0.115032625	0.394435089	0.095748792	0.38870692	1.811567226	0.186079898	0.25599601	0.321198178	0.286669975	0.117716309	0.208996222	0.073489137	0.177026762	0.212995799	0.065872341	0.086319113	1.862494932	0.152974443	0.065466402	0.059967641	0.134002593
19/12/2015 20:39:26	1957.043333	15.44490603	35.49578839	0.704373541	2.783224198	15.30667667	2.417151859	12.97713692	2.113629632	17.57835455	8.707484548	0.096208194	0.339086431	0.167383724	0.231839721	0.26922768	0.245861785	0.083964503	6.296508238	0.382183884	0.343619993	2.229664059	0.790994415	0.03455814	1.146160428	0.160526877	0.62401943	0.126520343	0.108220574	0.394682617	0.105911293	0.387960935	1.803475281	0.199852275	0.261336858	0.29916117	0.296348189	0.109226085	0.197358788	0.097663903	0.178475559	0.244305779	0.055116251	0.088332532	1.922328967	0.151220339	0.068465918	0.067999338	0.1213233
19/12/2015 20:39:56	1956.11	15.61046491	35.41325718	0.68205123	2.798709825	15.12285375	2.36581798	12.83134888	2.136098462	17.63346176	8.613318239	0.105224884	0.31374549	0.172461617	0.222514885	0.281245207	0.239249449	0.09438094	6.078192578	0.371901725	0.349749047	2.213975695	0.790089711	0.032735149	1.148026922	0.166297694	0.634923288	0.133361811	0.106965149	0.403672842	0.105087326	0.3992281	1.820829693	0.186075362	0.270938346	0.319430258	0.292864995	0.119962495	0.202185705	0.090819075	0.171843516	0.22464989	0.055005236	0.086660259	1.918824651	0.151447325	0.070448285	0.075240059	0.125122986
19/12/2015 20:40:26	1956.02	15.93091955	35.84245089	0.654665364	2.781359622	15.28324668	2.472717848	13.07560825	2.197415404	17.6203085	8.695223532	0.09997498	0.302576551	0.168232108	0.219841812	0.278828294	0.244579021	0.103071662	6.146043867	0.40402313	0.33734698	2.234489396	0.790793948	0.029195251	1.160322929	0.163575021	0.658619511	0.135687397	0.125518347	0.408895002	0.110865646	0.384425599	1.841678358	0.185035505	0.276932662	0.307686259	0.31083573	0.100771201	0.211095706	0.090615391	0.172847026	0.223512917	0.060755824	0.090255824	1.89204995	0.15036469	0.064287439	0.079412827	0.125425945
19/12/2015 20:40:56	1955.313333	16.24038561	36.204751	0.686742817	2.753342337	15.28769363	2.516940805	13.07773635	2.161119679	17.58266876	8.725161468	0.092080434	0.352930118	0.15212582	0.243127432	0.279063448	0.238829596	0.102162167	6.193636886	0.389240611	0.362135874	2.259486482	0.794775214	0.029798598	1.162236593	0.151313616	0.655575409	0.136491492	0.115124635	0.412006623	0.100261448	0.392625389	1.862276209	0.203144124	0.256532685	0.308893342	0.30608338	0.107676723	0.220643623	0.092108431	0.167786485	0.229756728	0.059913473	0.096960857	1.884007442	0.160775588	0.065244718	0.076238283	0.126664121
19/12/2015 20:41:26	1954.55	15.62477258	36.3443499	0.685134033	2.757021301	15.39140076	2.459194909	13.08179038	2.210471955	17.83166749	8.742599085	0.10120074	0.357662962	0.159256946	0.217939233	0.27196285	0.244864695	0.095178373	6.068955626	0.383917421	0.36297413	2.240258736	0.7847415	0.033437052	1.144873324	0.164368301	0.678142009	0.128463974	0.116912428	0.396095413	0.1034361	0.407333255	1.808431342	0.205666435	0.256174557	0.322088685	0.286788714	0.123135059	0.221434164	0.092694347	0.168307307	0.234857652	0.056307045	0.095346431	1.872962777	0.142260841	0.071561021	0.07875149	0.127138464
19/12/2015 20:41:56	1954.436667	15.97213952	35.63001898	0.676395468	2.743484634	15.26039347	2.368134038	13.11122003	2.16725873	17.67305556	8.643520932	0.095789975	0.325912584	0.163572961	0.223250556	0.286674555	0.249420696	0.107728834	6.262201067	0.373609807	0.340876702	2.225037068	0.774865095	0.032321487	1.162661558	0.16068905	0.659769002	0.139613903	0.119455161	0.403926403	0.10587604	0.391227521	1.802999578	0.204995734	0.244919309	0.3224915	0.292667369	0.119884853	0.207496974	0.091702482	0.164241408	0.220762198	0.064929728	0.093828838	1.857623716	0.147300222	0.072093257	0.08296209	0.127208364
19/12/2015 20:42:26	1955.193333	15.54589503	36.0538755	0.683133589	2.771841886	15.1903169	2.325584477	13.21273014	2.186202131	17.60727091	8.724044241	0.098050187	0.33421835	0.165577074	0.245543248	0.284617706	0.246067969	0.110785076	6.250182882	0.388602371	0.37178378	2.226053463	0.776046576	0.034007213	1.182442184	0.176196285	0.653665999	0.143962558	0.109756743	0.415359346	0.097993084	0.402151536	1.800981129	0.193828632	0.260034645	0.330113251	0.3017937	0.111012002	0.214145039	0.08805068	0.182811365	0.230047566	0.057254233	0.093079489	1.899668069	0.162437895	0.068534965	0.077367471	0.13307609
19/12/2015 20:42:56	1955.243333	15.72686599	36.00188612	0.648374302	2.75182433	15.39625511	2.327985081	13.4401055	2.17362781	17.71006597	8.751045548	0.104336356	0.335633225	0.167337583	0.231453014	0.280821631	0.246323153	0.090139466	6.28185258	0.392183733	0.345540103	2.277315938	0.785048461	0.034463411	1.166693786	0.168134542	0.686978029	0.140986542	0.117790591	0.406389263	0.113712184	0.39823039	1.849569099	0.204660486	0.265909473	0.311998832	0.29044961	0.120393979	0.217322164	0.095628231	0.164966831	0.232613892	0.057120573	0.096421703	1.896415976	0.146153031	0.06422532	0.076595607	0.126138392
19/12/2015 20:43:26	1956.215	16.04928414	35.90375796	0.665911321	2.828514785	15.12077961	2.394929381	13.38923895	2.202580758	17.74794631	8.773015852	0.105642508	0.318845829	0.174583213	0.221206203	0.279945158	0.235087231	0.092903839	6.32707748	0.387347692	0.351086409	2.263478873	0.792751759	0.027540014	1.108558139	0.17115236	0.70691187	0.143118226	0.111025663	0.408194639	0.101605338	0.392211849	1.850843205	0.185958724	0.265191594	0.30455081	0.286626686	0.108822467	0.219355906	0.0821791	0.192189142	0.224703866	0.059045906	0.095815863	1.931275294	0.143798848	0.06659713	0.074756302	0.123005497
19/12/2015 20:43:56	1958.013333	16.14931786	35.63335072	0.696657936	2.76497912	15.27520086	2.365425345	13.24737854	2.199994086	17.66324402	8.742750361	0.103985458	0.321718556	0.166586088	0.219296864	0.284760538	0.238132883	0.096009655	6.213352806	0.397641741	0.341985482	2.23796527	0.792202508	0.035179096	1.125248974	0.177866605	0.670901925	0.146410464	0.108046363	0.40075903	0.095744118	0.392031074	1.816793008	0.202265436	0.258267955	0.307691025	0.300076682	0.117129236	0.216146053	0.078642167	0.184698344	0.238960139	0.048596956	0.085672739	1.884460632	0.15108165	0.064435383	0.071580123	0.127304547
19/12/2015 20:44:26	1961.406667	16.18100261	36.02588169	0.659304035	2.813244462	15.40273618	2.267065604	13.31872157	2.189889985	17.86624256	8.736104105	0.095932492	0.330762504	0.174567425	0.220613522	0.271176245	0.235671358	0.107825645	6.322620862	0.395415436	0.347488155	2.241391069	0.77596634	0.031099309	1.150495534	0.16785034	0.657460549	0.13822856	0.120073092	0.413419234	0.119025041	0.389914683	1.840806932	0.201471297	0.261528228	0.312401437	0.303589184	0.121588762	0.211987445	0.098722906	0.177348446	0.237692815	0.051079378	0.100192598	1.883732517	0.151462992	0.064983147	0.076842111	0.126407144
19/12/2015 20:44:56	1963.015	16.12822985	35.86443673	0.679706529	2.844719034	15.48994241	2.419531817	13.51287127	2.218962365	17.80350556	8.820297336	0.099687479	0.29572472	0.179490515	0.223221685	0.290546952	0.251787941	0.113390576	6.286505353	0.394228549	0.357939545	2.260613639	0.807352144	0.032603724	1.151872756	0.16962787	0.660250674	0.135081398	0.114566582	0.420806159	0.104354306	0.404143182	1.85733652	0.191798338	0.266505404	0.322134392	0.293386159	0.119064507	0.213630398	0.08669337	0.179075294	0.236035741	0.054223628	0.091822286	1.875671415	0.153013896	0.068172957	0.069969938	0.126275341
19/12/2015 20:45:26	1966.496667	15.99419392	36.14810777	0.712071919	2.858640963	15.41563078	2.399361566	13.85580404	2.179376542	17.96385966	8.907261969	0.107578893	0.31868838	0.173257112	0.232340379	0.302214102	0.253095254	0.100642641	6.421096003	0.379727109	0.351094535	2.27277853	0.830363694	0.034071477	1.163977081	0.17053096	0.690332497	0.137532518	0.125994681	0.414827812	0.114714071	0.414983972	1.850651953	0.203181547	0.250205016	0.324592386	0.316482323	0.108719861	0.21855075	0.088120127	0.175543403	0.244228214	0.04965061	0.094177716	1.85185906	0.140622995	0.064180953	0.068533918	0.131924811
19/12/2015 20:45:56	1972.433333	15.96396224	36.53536348	0.700068466	2.913643097	15.44212964	2.451881935	14.51621916	2.191048659	18.11541955	8.979317791	0.106339404	0.326830751	0.16794177	0.233408229	0.320260245	0.252859402	0.078051457	6.557449618	0.404589053	0.330531955	2.260082904	0.813300046	0.029393857	1.164456279	0.173537512	0.67868712	0.138181064	0.128402006	0.400608346	0.114093958	0.416587359	1.82188208	0.203432037	0.271323786	0.318342178	0.308492107	0.124285983	0.216116195	0.093507321	0.168327919	0.237974219	0.063759167	0.100140893	1.855283805	0.159645172	0.06963194	0.079318765	0.132244495
19/12/2015 20:46:26	1979.76	16.09397681	36.64233032	0.716115187	2.93108887	15.89641503	2.456544189	15.38259094	2.228470683	18.13789094	9.01217608	0.103104883	0.331991531	0.17639961	0.271380856	0.32324594	0.249927296	0.113006782	6.517035448	0.407329641	0.357940177	2.304242664	0.859975243	0.025169983	1.180212865	0.167301717	0.681639033	0.145334259	0.123306096	0.415352096	0.111857975	0.42220584	1.861005125	0.203909781	0.275719405	0.324697923	0.310300542	0.125047531	0.207943442	0.091829665	0.177018053	0.235657428	0.060800778	0.101706033	1.916800291	0.163175343	0.073792053	0.074941169	0.131857491
19/12/2015 20:46:56	1985.655	16.10524432	37.11683921	0.7214668	3.041820497	16.12370143	2.524354729	15.85869186	2.293213798	18.29543591	9.219003728	0.092340901	0.338648358	0.174967767	0.288557586	0.334099593	0.262851349	0.098168639	6.619838162	0.407246468	0.372879859	2.269433985	0.863032471	0.038539592	1.161076464	0.175001609	0.707676673	0.147265286	0.114524741	0.426540551	0.105620607	0.439516285	1.911351384	0.200475207	0.267680291	0.339745204	0.321561941	0.116312032	0.228816695	0.076755301	0.194446185	0.241105721	0.05523475	0.1020292	1.945451166	0.166452007	0.067380145	0.073535511	0.143858566
19/12/2015 20:47:26	1986.553333	16.26508925	36.70320106	0.729456715	3.079532251	16.13272112	2.441050027	15.5390722	2.249201273	18.17998626	9.207315527	0.099896442	0.34676512	0.164610967	0.293647857	0.338419827	0.257390132	0.08506347	6.653259844	0.4171272	0.354698161	2.306543895	0.83298889	0.036106623	1.177991799	0.197826645	0.699602285	0.152354412	0.119810711	0.417862	0.112556239	0.434417877	1.831570749	0.199494456	0.265465284	0.347970617	0.313574753	0.134128096	0.215524043	0.08366182	0.186743174	0.239922681	0.062083113	0.099768639	1.906027727	0.171540909	0.07038835	0.07492913	0.136205629
19/12/2015 20:47:56	1975.573333	16.45902764	36.75317548	0.722215958	3.120315186	15.83746025	2.407092381	14.7667254	2.26697553	18.1276866	9.297179772	0.10483296	0.303997655	0.182689064	0.318551233	0.320352372	0.270702473	0.108955188	6.681326715	0.440924468	0.368180492	2.34133075	0.860392484	0.033558561	1.197354801	0.172665756	0.704506795	0.14616965	0.122890362	0.416868681	0.119643846	0.456874476	1.915708524	0.213595022	0.278813691	0.337504985	0.325257713	0.119741884	0.21654517	0.090733938	0.186417178	0.242737855	0.058926206	0.095635805	1.877362111	0.159042838	0.071160557	0.075180149	0.135242072
19/12/2015 20:48:26	1964.31	16.51127024	37.05181955	0.73040519	3.067058589	15.63649893	2.446524416	14.64590837	2.258262755	18.40664392	9.330413719	0.100455571	0.339144936	0.163181785	0.317533839	0.307943769	0.263533285	0.11643714	6.660485097	0.439249793	0.345685045	2.371015276	0.873879715	0.034498761	1.173534066	0.179007683	0.703798368	0.160446857	0.11131185	0.418966561	0.114972069	0.426215175	1.888153028	0.199648449	0.267370163	0.3475289	0.335154712	0.123951072	0.231676017	0.098674037	0.172332954	0.230661311	0.063043883	0.109226473	1.924951141	0.166060457	0.067970885	0.080029933	0.127691434
19/12/2015 20:48:56	1960.66	16.35595376	36.94636486	0.711040868	3.100688063	15.74031836	2.484649215	14.41601749	2.277941198	18.29566324	9.44346634	0.105866445	0.328322073	0.177610305	0.309807222	0.315418344	0.249699581	0.120012231	6.696554187	0.419545769	0.367799188	2.366517092	0.861097995	0.031129598	1.195380909	0.170335885	0.718015301	0.149705093	0.113951038	0.434005211	0.102259569	0.412918065	1.908154924	0.216193859	0.271545253	0.338212342	0.33638425	0.107539359	0.227352386	0.09732927	0.191591102	0.244793243	0.058395912	0.106366671	1.939566579	0.175271416	0.069420114	0.077567993	0.130748757
19/12/2015 20:49:26	1957.88	16.32670143	36.87081349	0.706792104	2.982601241	15.85962703	2.466773434	14.16561928	2.264397216	18.13576307	9.388113358	0.098302707	0.34436639	0.182167019	0.289369365	0.295510474	0.260611484	0.093334258	6.587647836	0.41415019	0.351774012	2.382018844	0.862269549	0.033480404	1.15026371	0.168521682	0.715422744	0.135910594	0.122530976	0.426604535	0.105646291	0.433258824	1.906836738	0.203748327	0.277262009	0.33547008	0.311321319	0.132573858	0.224897599	0.082636978	0.183915749	0.24427583	0.062632231	0.103374096	1.896319383	0.1681668	0.078165801	0.082159239	0.131831598
19/12/2015 20:49:56	1953.903333	16.09779748	36.36353049	0.669790559	3.015071713	15.6119604	2.476566672	13.91541562	2.260995142	18.09606823	9.216819132	0.109710758	0.326206587	0.168375028	0.299043733	0.313448971	0.263122823	0.108555161	6.505800673	0.439511534	0.350746718	2.322749799	0.839200659	0.027550259	1.191179622	0.164091335	0.707051203	0.135433652	0.12242471	0.434623957	0.092904112	0.434106575	1.875047239	0.213749582	0.266252974	0.340067504	0.322499723	0.115279637	0.220924635	0.083543248	0.173421181	0.235223896	0.061373901	0.098096156	1.893377297	0.167875418	0.078933799	0.080022096	0.137337958
19/12/2015 20:50:26	1947.315	16.60591657	36.91561809	0.687170922	2.997942408	15.62698987	2.508749071	14.03974558	2.251486944	17.8666759	9.237928141	0.109510832	0.310994572	0.178433393	0.297543023	0.302227823	0.265627119	0.09865964	6.625632919	0.413923635	0.354436008	2.345466024	0.850042248	0.031617337	1.150754886	0.170901322	0.699978818	0.155338863	0.121456091	0.433906576	0.107530204	0.426695855	1.893387386	0.210058197	0.272352057	0.336288715	0.333434581	0.121059658	0.234433107	0.098514874	0.177610278	0.233383835	0.063691263	0.096352588	1.909695587	0.169590986	0.071163714	0.083866514	0.134490741
19/12/2015 20:50:56	1940.123333	15.84986538	36.83682952	0.687867563	2.963041549	15.47982507	2.477070884	13.86120862	2.22398103	17.73694606	9.040229657	0.114210544	0.355946302	0.159775977	0.301619963	0.295943012	0.253186781	0.109941497	6.41018655	0.427309878	0.371798686	2.315992264	0.84473254	0.030897953	1.166399527	0.175073561	0.701690068	0.150448103	0.114692625	0.423113732	0.124609948	0.442167111	1.895321872	0.211695382	0.293815128	0.318006248	0.306314091	0.115049745	0.221227324	0.097266906	0.169536958	0.242672825	0.060704108	0.102393824	1.934839618	0.151895991	0.080986328	0.07640886	0.134259012
19/12/2015 20:51:26	1932.49	15.99238713	36.71926284	0.694260768	2.968592597	15.54477828	2.398733801	13.97345293	2.212163383	17.60665639	9.193084267	0.104758276	0.304754632	0.197164076	0.308359795	0.284616025	0.247164071	0.11994825	6.390843232	0.40496405	0.360887687	2.340953677	0.828930948	0.033776504	1.171283408	0.171072923	0.717070954	0.141783585	0.126555407	0.429226414	0.109365238	0.439542246	1.886121689	0.195358642	0.291810553	0.344375893	0.300555785	0.11736648	0.228531764	0.090465127	0.184324215	0.244199533	0.057963601	0.09748417	1.929457058	0.162473633	0.076144623	0.083093596	0.129607048
19/12/2015 20:51:56	1925.445	16.07328677	36.09490575	0.704036597	3.010558288	15.60171917	2.490900877	14.16866314	2.225031077	17.5636809	9.131205091	0.080919458	0.36301362	0.148796187	0.305764046	0.311597072	0.242384917	0.118439009	6.337731977	0.413969879	0.369181888	2.320403313	0.839889847	0.036823583	1.145939334	0.198636828	0.679949451	0.145216072	0.117986581	0.435619791	0.100315473	0.441551114	1.901097159	0.200343029	0.280894653	0.324550346	0.317523357	0.116341466	0.232011578	0.093287908	0.178319905	0.24884561	0.060049977	0.099879631	1.90324076	0.168851066	0.077746833	0.080997959	0.12681862
19/12/2015 20:52:26	1917.31	16.60804813	36.80683215	0.67737813	2.983151546	15.77356057	2.444235275	14.34010939	2.198093963	17.56268882	9.102460695	0.111427371	0.329838365	0.180461562	0.308329053	0.301861721	0.253362675	0.104189749	6.452774922	0.438676701	0.347645946	2.378438186	0.821593165	0.033670855	1.175646322	0.186996932	0.686328717	0.155986922	0.114254185	0.432087608	0.112083925	0.405410548	1.908031787	0.208586847	0.265294517	0.346447521	0.318949744	0.115667224	0.229220552	0.091265345	0.178546957	0.226807799	0.053509443	0.110397765	1.862546492	0.167394228	0.071007571	0.077683425	0.134955946
19/12/2015 20:52:56	1907.81	16.14904461	36.01987204	0.69102844	3.03683451	15.66213977	2.490971217	14.38526262	2.233327024	17.48342071	9.016372045	0.094211426	0.354729218	0.176072342	0.316159405	0.310675985	0.253094054	0.090634215	6.381969067	0.416185577	0.364517403	2.358284724	0.830944515	0.030569524	1.16416396	0.177442155	0.689891231	0.157528097	0.119653453	0.419058928	0.11892556	0.419563573	1.888481851	0.205734207	0.257633381	0.350442648	0.331789421	0.121368418	0.21944331	0.093338287	0.182759373	0.230498485	0.064139341	0.104875905	1.892456355	0.17432867	0.073152546	0.079998053	0.124593124
19/12/2015 20:53:26	1899.95	16.39670786	36.32187444	0.705898117	2.978595165	15.8217122	2.546229631	14.6246517	2.255609614	17.42502416	9.110281368	0.093006596	0.326455877	0.187707068	0.348141633	0.287164925	0.268160778	0.09173175	6.459037068	0.417070084	0.349845844	2.359231459	0.841041732	0.041838861	1.20593589	0.187484475	0.69919352	0.13182605	0.118167068	0.435535664	0.104580292	0.420477172	1.868568392	0.210453427	0.258027368	0.357677206	0.341408942	0.119785035	0.223341118	0.091267456	0.178693129	0.249043159	0.053437074	0.097654067	1.919967288	0.162113233	0.075000812	0.085632022	0.130000036
19/12/2015 20:53:56	1894.31	16.10153186	35.9649729	0.699552792	2.992048853	15.32681648	2.548990914	14.52958255	2.249917397	17.35260726	9.010459054	0.103880967	0.340034867	0.17741109	0.350817777	0.325536274	0.262643886	0.101415476	6.363607282	0.428151491	0.352122992	2.308681184	0.84442486	0.03407747	1.177577	0.168704075	0.702671826	0.148546037	0.128838663	0.417256933	0.101674122	0.413882556	1.857410344	0.208342247	0.277370978	0.330105796	0.320923478	0.122139576	0.220212415	0.091488173	0.181681932	0.241786128	0.053456837	0.0894443	1.91025965	0.173307077	0.073555282	0.071623016	0.13437963
19/12/2015 20:54:26	1887.116667	16.00577279	35.99507106	0.708572568	3.0450535	15.73095991	2.528569302	14.7234576	2.255958371	17.45749377	9.055070395	0.099845998	0.296782255	0.204576071	0.342114312	0.323705391	0.258133101	0.110832883	6.29360339	0.419174596	0.35573825	2.362661841	0.801115483	0.030655484	1.217639543	0.164743841	0.718011022	0.134823904	0.127271019	0.417669196	0.101855154	0.410168444	1.928761752	0.21554032	0.272579511	0.340156536	0.319111487	0.129618222	0.223055742	0.091559033	0.176021166	0.245315589	0.053031445	0.100647021	1.937606128	0.169328822	0.074071374	0.086349544	0.127245501
19/12/2015 20:54:56	1880	16.32041817	36.08243829	0.717724983	3.099645006	15.51240778	2.56543923	14.70727675	2.249651031	17.31389257	8.984883556	0.093512755	0.322412473	0.17242037	0.339958694	0.321972276	0.255548216	0.107205148	6.388045231	0.407533974	0.355127839	2.344371116	0.809600589	0.031783596	1.170695222	0.166397994	0.701936735	0.138569071	0.11799383	0.429925076	0.1008184	0.40028877	1.865976742	0.195457503	0.278705495	0.352905556	0.315005518	0.130185135	0.212370434	0.091644336	0.17412637	0.262975786	0.062618567	0.086589224	1.914660183	0.165667734	0.074045555	0.076916806	0.124417336
19/12/2015 20:55:26	1876.685	16.56817426	36.1978914	0.6980963	3.066807792	15.69715837	2.51480754	14.70744993	2.230756809	17.3182352	9.013665435	0.088632832	0.332600001	0.194428355	0.350059592	0.30669096	0.251335509	0.114903653	6.41670382	0.407932213	0.358033172	2.374704293	0.815218026	0.029519963	1.183321408	0.164077354	0.706704266	0.166252558	0.115536388	0.44219856	0.097163592	0.41336335	1.883770269	0.210858513	0.277626797	0.329138656	0.318132547	0.120389919	0.230069132	0.108782779	0.171156747	0.239098895	0.063887037	0.105422734	1.872777483	0.157713821	0.073471038	0.074690633	0.130736916
19/12/2015 20:55:56	1872.266667	16.48074272	35.67080186	0.67479762	3.058972008	15.56508794	2.495122744	14.6335288	2.18159376	17.22512156	8.913269362	0.094735737	0.334098625	0.180207249	0.383409548	0.310318308	0.253212207	0.10248137	6.218861017	0.431734881	0.357965959	2.358117737	0.822389155	0.029604373	1.16800589	0.170772108	0.705776469	0.146158826	0.112749858	0.422588315	0.090734261	0.431236868	1.927165236	0.20912373	0.259894747	0.324995618	0.322301815	0.119665722	0.214564754	0.093324512	0.169893208	0.239713573	0.060697343	0.101057283	1.910733412	0.157148282	0.066473455	0.079681418	0.125989494
19/12/2015 20:56:26	1866.03	16.87228445	36.1568997	0.68605753	3.045012287	15.58050896	2.541764956	14.49135112	2.253396988	17.04682014	9.014465448	0.090600052	0.312265809	0.181292637	0.369104816	0.3008612	0.252136827	0.111597449	6.290771942	0.420731901	0.352961299	2.376947738	0.807683439	0.036846298	1.165182362	0.195269317	0.722272725	0.140562328	0.11829365	0.430710128	0.103799499	0.415112629	1.909032695	0.210404516	0.272535605	0.341339327	0.317066906	0.134193538	0.206111713	0.104486992	0.179490084	0.250725637	0.052355146	0.097810533	1.982691417	0.164700203	0.068690623	0.087376321	0.128530768
19/12/2015 20:56:56	1858.806667	16.66188521	35.43866416	0.706806828	3.007511442	15.40829954	2.52826278	14.48346369	2.230909096	16.87292075	9.009563707	0.099570786	0.300570314	0.191919837	0.382050088	0.306063672	0.250214695	0.093503627	6.274041691	0.40826467	0.365307457	2.343358185	0.799326	0.031700435	1.195460528	0.184079477	0.707256281	0.145823713	0.122132512	0.428253663	0.10863815	0.430000133	1.894129807	0.212810264	0.27781289	0.314296725	0.308333198	0.126379574	0.227359421	0.096394341	0.183413082	0.22567549	0.06571896	0.093381488	1.892002013	0.157664793	0.059846637	0.082740108	0.133005285
19/12/2015 20:57:26	1852.4	16.37266716	35.92730556	0.700898666	3.075409039	15.58873807	2.506802855	14.38908094	2.237180574	16.97552776	8.99748347	0.100189659	0.319024449	0.182651736	0.421283979	0.309004744	0.259145282	0.085453556	6.195520688	0.421291	0.361734837	2.381753643	0.850514764	0.03913912	1.20154668	0.188943655	0.684101542	0.149831145	0.122759996	0.439353357	0.096263548	0.432623016	1.878658622	0.205806483	0.285816997	0.318669049	0.306521229	0.130873364	0.229238008	0.097239711	0.171649864	0.221872537	0.065274914	0.095150705	1.866403655	0.156103693	0.068550251	0.076138925	0.137434558
19/12/2015 20:57:56	1846.25	16.47509669	36.00133413	0.705820865	3.093702569	15.46482665	2.487628642	14.34562827	2.206223881	16.80283577	8.921762851	0.095393037	0.35267658	0.164177511	0.399836319	0.320721805	0.270083141	0.089459621	6.181528342	0.42047602	0.370797553	2.38072958	0.823427351	0.033317628	1.183657575	0.186596184	0.694590286	0.16124799	0.114393272	0.415746757	0.10822156	0.409002667	1.917128638	0.198235041	0.278015976	0.312350868	0.313754878	0.122666454	0.223773522	0.091274356	0.181506122	0.2317663	0.056897908	0.096989822	1.934582735	0.164506235	0.076018958	0.079237957	0.130397132
19/12/2015 20:58:26	1838.493333	16.61296849	36.06296224	0.701181399	3.019782585	15.36143478	2.461848778	14.23169123	2.234611242	16.89788696	8.820304319	0.10625416	0.303838796	0.177050577	0.37729564	0.297018748	0.242409971	0.113128637	6.252249717	0.408219632	0.354576286	2.405042822	0.803660036	0.032634056	1.173746367	0.178530735	0.692462688	0.154752522	0.120104389	0.430556643	0.09505328	0.397571116	1.893615879	0.18022514	0.26234798	0.346523671	0.33053823	0.116354468	0.208344558	0.086346171	0.180534301	0.24055585	0.055398567	0.092118883	1.929346531	0.153938005	0.074288234	0.084091243	0.123811754
19/12/2015 20:58:56	1833.886667	16.5858551	35.8576419	0.68709647	3.067088609	15.46888963	2.546394488	14.21515058	2.23612453	16.8260969	8.830358942	0.087411015	0.328445587	0.187368919	0.398526572	0.297376644	0.257323825	0.087923179	6.190281781	0.406914412	0.357597064	2.349657916	0.792366588	0.036218614	1.184971978	0.165961589	0.678867057	0.161032556	0.117883694	0.416411249	0.119056108	0.413460119	1.879134137	0.190455855	0.264214637	0.323958979	0.310376632	0.120931443	0.22636162	0.091366512	0.179268049	0.235902328	0.059393624	0.097248787	1.888772664	0.163498288	0.071302769	0.080807523	0.14003762
19/12/2015 20:59:26	1830.595	16.63079034	35.83651871	0.701012837	3.039799222	15.41696669	2.437783709	14.18046649	2.261079778	16.72897506	8.836309897	0.087881096	0.301188337	0.195366988	0.3972182	0.320122725	0.245665721	0.116710805	6.107755859	0.397152095	0.361019677	2.337401145	0.823134436	0.034985833	1.194925524	0.180949859	0.658973345	0.14918393	0.120588217	0.430388937	0.106304627	0.416540543	1.87134402	0.210703316	0.265040358	0.327290642	0.318494512	0.127630054	0.207135159	0.097068207	0.180167747	0.260022361	0.051662531	0.102766395	1.932387197	0.154394253	0.068217537	0.075134201	0.130592543
19/12/2015 20:59:56	1827.273333	16.45735427	36.13782974	0.682142359	3.05952058	15.5397982	2.513557168	14.0816719	2.250511279	16.6133917	8.836074634	0.098742536	0.316152404	0.17098904	0.387598616	0.296674558	0.241362532	0.114815438	6.030054488	0.40805696	0.35729671	2.371767438	0.822779893	0.032863637	1.19423003	0.168352014	0.69961509	0.142867025	0.122056206	0.436533243	0.101384065	0.418290897	1.878505944	0.205468936	0.2603787	0.327423365	0.326362181	0.117019138	0.211862105	0.094938513	0.165204112	0.247085367	0.058811557	0.089038512	1.890974538	0.165553566	0.06161317	0.07711067	0.133580017
19/12/2015 21:00:26	1817.996667	16.45153287	35.67007739	0.69231603	3.080713797	15.35748329	2.383567854	13.85037969	2.213650437	16.55092579	8.80903761	0.091616852	0.329159659	0.18480922	0.397372337	0.295993765	0.249366629	0.113115305	6.059994319	0.4062912	0.359564509	2.362879357	0.80867166	0.03819689	1.154199055	0.169518982	0.662846745	0.152619285	0.118133723	0.404265788	0.118240396	0.410283047	1.904557682	0.202472677	0.268299942	0.339892456	0.311413301	0.133125205	0.215044356	0.093808103	0.168491511	0.25282803	0.058951393	0.102844597	1.86792845	0.159910469	0.070247019	0.076990263	0.13310003
19/12/2015 21:00:56	1807.605	16.49756375	35.28612309	0.660619901	3.066137322	15.26812151	2.452759595	13.89218238	2.228312063	16.33038863	8.715387863	0.099742741	0.315114734	0.166304398	0.38947392	0.285210098	0.250355705	0.101527481	6.089707116	0.410678535	0.371639706	2.363933048	0.802960938	0.029872307	1.192558901	0.169942914	0.662525525	0.149907384	0.116096446	0.413078717	0.100996758	0.423312777	1.922129484	0.183504636	0.264196306	0.324562429	0.326061714	0.121438161	0.215634333	0.100784593	0.177214026	0.23838679	0.056330713	0.104554567	1.922446684	0.15302082	0.06984183	0.079027831	0.133111464
19/12/2015 21:01:26	1797.256667	16.35695775	35.43137728	0.671004505	3.102542022	14.99983431	2.479609151	13.65669123	2.170708579	16.14028205	8.807589149	0.072259677	0.322642296	0.188398491	0.40695076	0.295095351	0.260512025	0.103153534	5.908333413	0.389305616	0.358424047	2.356019691	0.806772535	0.032247609	1.176129034	0.194013251	0.698551792	0.134548803	0.117535286	0.422202444	0.103544088	0.399459199	1.899884518	0.196797096	0.284728408	0.330028905	0.324650456	0.12076638	0.209341602	0.087818928	0.171191832	0.231257437	0.063191009	0.083053868	1.904287065	0.154410789	0.072678662	0.076369664	0.129392032
19/12/2015 21:01:56	1780.746667	16.7250926	35.43903711	0.694314194	3.079575744	15.06780716	2.559697144	13.68548503	2.152143411	16.0298634	8.801486208	0.090456171	0.318148696	0.156229777	0.403452993	0.281170058	0.256936133	0.103565592	5.835072581	0.403033677	0.365071887	2.384923408	0.770598237	0.03390164	1.199030183	0.184524796	0.655314832	0.136636377	0.127952802	0.42500065	0.094110967	0.395839568	1.915557382	0.179850807	0.26026812	0.322268518	0.32419182	0.123743603	0.221959827	0.08790867	0.182635991	0.249176588	0.053610797	0.09171057	1.956497917	0.161451732	0.072710603	0.078109175	0.13137335
19/12/2015 21:02:26	1765.256667	16.19470148	35.30740233	0.657410168	3.008820099	15.10388384	2.475150201	13.32475584	2.166299966	15.93408311	8.739813008	0.099358165	0.306812155	0.174548312	0.415914927	0.281659364	0.248641807	0.102141277	5.888814557	0.395281588	0.348845534	2.383058815	0.773504365	0.03063136	1.168563273	0.181647092	0.666904094	0.131919461	0.115129859	0.41881856	0.109123149	0.39792186	1.853604346	0.187114007	0.265693265	0.337396941	0.303228508	0.143022328	0.21719445	0.100058304	0.175272032	0.235342379	0.063554843	0.094452981	1.88050654	0.163805757	0.067472886	0.09110909	0.120935339
19/12/2015 21:02:56	1753.075	16.19890791	34.86077123	0.67608577	2.991954626	15.01587025	2.4209246	13.22920146	2.147437309	15.67052762	8.628552137	0.086360631	0.358596078	0.163363302	0.422600556	0.269509192	0.254559982	0.106681491	5.773335831	0.413178074	0.344789191	2.3532262	0.761690203	0.028311198	1.147790646	0.177528635	0.647512963	0.137234309	0.105925644	0.419785055	0.109753914	0.388413663	1.871136892	0.19643965	0.257635325	0.321342784	0.3049428	0.131732403	0.214106127	0.099291085	0.17002788	0.247187889	0.059042944	0.094317451	1.910832248	0.167503974	0.071548532	0.076569394	0.129481663
19/12/2015 21:03:26	1741.043333	17.01465589	35.36453216	0.636885225	2.995180254	14.96308362	2.503372989	13.31074664	2.16524359	15.80635283	8.601621596	0.090138475	0.297045351	0.189258267	0.39982305	0.284479882	0.2405235	0.101898069	5.8722673	0.403862595	0.352190903	2.356723473	0.770066587	0.028055363	1.200323305	0.185272763	0.667760798	0.138268761	0.131676349	0.420557378	0.098971266	0.376796893	1.855588523	0.182801927	0.283177413	0.326155652	0.312369384	0.122616658	0.202899705	0.095338646	0.177792347	0.247033441	0.054921371	0.095016152	1.835694543	0.148428304	0.073862715	0.07252446	0.125190429
[truncated: 55,758 more rows]
[truncated: 9 more columns]
